# Supplementary material for: A Comprehensive Proteome and Acetyl-Proteome Atlas Reveals Molecular Mechanisms Adapting to the Physiological Changes From Pre-laying to Peak-Laying Stage in Liver of Hens (Gallus gallus)
Source: Front Vet Sci. 2021 Oct 21;8:700669. doi: 10.3389/fvets.2021.700669 (PMC8566343; doi:10.3389/fvets.2021.700669)
Supplement: Supplementary file 1 [file Table_1.xlsx]

## Sheet: L30wvsL20w
Protein accession	Protein description	L30w/L20w Ratio	Regulated Type	L30w/L20w P value	Gene name	Subcellular localization
A0A0A0MQ49	Selenoprotein T OS=Gallus gallus OX=9031 GN=SELENOT PE=3 SV=1	1.352	Up	0.00113901	SELENOT	plasma membrane
A0A140T8F5	polymeric immunoglobulin receptor precursor [Gallus gallus]	2.216	Up	4.2444e-05	PIGR	endoplasmic reticulum
A0A140T8H0	Molybdopterin synthase catalytic subunit OS=Gallus gallus OX=9031 GN=MOCS2 PE=3 SV=1	1.403	Up	0.00146244	MOCS2	cytoplasm
A0A1D5NT33	"Transducin beta-like protein 2, partial [Stegodyphus mimosarum]"	1.344	Up	0.020038	TBL2	cytoplasm
A0A1D5NT47	tropomyosin alpha-3 chain isoform a [Gallus gallus]	0.686	Down	0.0028161	TPM4	cytoplasm
A0A1D5NTR6	Ribosomal protein L34 OS=Gallus gallus OX=9031 GN=RPL34 PE=4 SV=1	1.716	Up	0.00426	RPL34	nucleus
A0A1D5NU41	Glycerophosphodiester phosphodiesterase domain-containing protein 5 OS=Gallus gallus OX=9031 GN=GDPD5 PE=4 SV=1	1.551	Up	0.005143	GDPD5	plasma membrane
A0A1D5NU57	transcription factor 25-like [Exaiptasia pallida]	1.355	Up	0.00083852	TCF25	nucleus
A0A1D5NUK6	unconventional myosin-Ia-like isoform X5 [Stylophora pistillata]	1.361	Up	1.83693e-05	MYO1B	cytoplasm
A0A1D5NUN3	"acetyl-coenzyme A synthetase, cytoplasmic [Mus musculus]"	0.506	Down	4.4147e-05	ACSS2	cytoplasm
A0A1D5NUQ4	"60S ribosomal protein L4, partial [Stegodyphus mimosarum]"	1.374	Up	0.00047643	RPL4	cytoplasm
A0A1D5NV73	regulator of microtubule dynamics protein 1-like isoform X2 [Stylophora pistillata]	0.648	Down	0.0050988	RMDN1	cytoplasm
A0A1D5NVL0	chitinase-3-like protein 1 precursor [Bos taurus]	2.565	Up	8.4531e-05	CHIA	extracellular
A0A1D5NVL7	Tropomyosin alpha-1 chain OS=Gallus gallus OX=9031 GN=TPM1 PE=3 SV=1	0.761	Down	0.0102836	TPM1	cytoplasm
A0A1D5NW16	"Dentin matrix protein 4, partial [Stegodyphus mimosarum]"	1.817	Up	0.0024411	FAM20A	cytoplasm,nucleus
A0A1D5NW68	Serum albumin OS=Gallus gallus OX=9031 GN=ALB PE=4 SV=1	1.476	Up	0.02858	ALB	extracellular
A0A1D5NW99	"Zinc finger protein 592, partial [Stegodyphus mimosarum]"	1.425	Up	0.032496	ZNF592	nucleus
A0A1D5NWK3	---	1.496	Up	0.00069744	SQLE	plasma membrane
A0A1D5NWQ3	"Signal recognition particle receptor subunit alpha, partial [Stegodyphus mimosarum]"	1.312	Up	0.00094392	SRPRA	cytoplasm
A0A1D5NX34	PREDICTED: stabilin-2 [Jaculus jaculus]	1.305	Up	0.0143444	---	cytoplasm
A0A1D5NXH1	Poly(U)-specific endoribonuclease-B [Stylophora pistillata]	2.223	Up	0.0057566	ENDOUL	cytoplasm
A0A1D5NYM9	60S ribosomal protein L35a-like [Stylophora pistillata]	1.557	Up	0.0025017	RPL35A	cytoplasm
A0A1D5NYN6	protein FAM136A-like [Stylophora pistillata]	0.7	Down	0.028937	FAM136A	extracellular
A0A1D5NYW5	Peptidylprolyl isomerase OS=Gallus gallus OX=9031 GN=FKBP11 PE=4 SV=1	1.443	Up	0.00059949	FKBP11	cytoplasm
A0A1D5NZD6	riboflavin kinase-like isoform X2 [Stylophora pistillata]	0.761	Down	0.046101	RFK	cytoplasm
A0A1D5NZF8	Ovotransferrin OS=Gallus gallus OX=9031 GN=MELTF PE=3 SV=1	1.389	Up	0.0153201	MELTF	extracellular
A0A1D5NZG8	"Alanine--glyoxylate aminotransferase 2-like, partial [Zootermopsis nevadensis]"	0.702	Down	0.0007361	ETNPPL	cytoplasm,nucleus
A0A1D5NZJ3	N-acylethanolamine-hydrolyzing acid amidase [Stylophora pistillata]	0.381	Down	1.67033e-05	NAAA	extracellular
A0A1D5P004	---	1.416	Up	0.00077801	SLC43A2	plasma membrane
A0A1D5P0F4	Collagen alpha-1(XIV) chain OS=Gallus gallus OX=9031 GN=COL14A1 PE=4 SV=1	0.67	Down	0.0131605	COL14A1	extracellular
A0A1D5P0F8	---	0.761	Down	0.035124	FAM185A	extracellular
A0A1D5P0G4	Sodium/potassium-transporting ATPase subunit alpha OS=Gallus gallus OX=9031 GN=ATP1A1 PE=3 SV=1	1.344	Up	0.00135743	ATP1A1	plasma membrane
A0A1D5P0Z6	MHC class II M beta chain 2 [Ciconia boyciana]	0.72	Down	0.033103	DMB2	extracellular
A0A1D5P167	Gamma-glutamyl hydrolase OS=Gallus gallus OX=9031 GN=GGH PE=4 SV=1	0.661	Down	0.00043598	GGH	extracellular
A0A1D5P1I5	Anoctamin OS=Gallus gallus OX=9031 GN=ANO1 PE=3 SV=1	2.481	Up	0.000155566	ANO1	plasma membrane
A0A1D5P1Y7	Glycerol-3-phosphate dehydrogenase [NAD(+)] OS=Gallus gallus OX=9031 GN=ASIC1 PE=3 SV=1	4.793	Up	1.86889e-05	ASIC1	cytoplasm
A0A1D5P285	Sigma non-opioid intracellular receptor 1 OS=Gallus gallus OX=9031 GN=SIGMAR1 PE=4 SV=1	1.329	Up	0.003902	SIGMAR1	extracellular
A0A1D5P2B9	tropomyosin alpha-3 chain isoform c [Gallus gallus]	0.653	Down	0.000157721	TPM3	cytoplasm
A0A1D5P2Q8	C-factor [Zootermopsis nevadensis]	9.926	Up	0.0055365	LOC107080643	extracellular
A0A1D5P3N9	putative E3 ubiquitin-protein ligase HERC4 [Zootermopsis nevadensis]	0.637	Down	0.039022	HERC4L	nucleus
A0A1D5P480	insulin-like growth factor-binding protein 4 precursor [Sus scrofa]	0.757	Down	0.028142	IGFBP4	extracellular
A0A1D5P4H0	Tropomyosin beta chain OS=Gallus gallus OX=9031 GN=TPM2 PE=3 SV=1	0.455	Down	0.0035408	TPM2	cytoplasm
A0A1D5P4L7	Ovotransferrin OS=Gallus gallus OX=9031 GN=TF PE=3 SV=1	1.335	Up	0.0032763	TF	extracellular
A0A1D5P4N1	Solute carrier family 41 member 2 [Zootermopsis nevadensis]	1.627	Up	0.00055845	SLC41A3	plasma membrane
A0A1D5P560	Integrin beta OS=Gallus gallus OX=9031 GN=ITGB5 PE=3 SV=1	1.692	Up	0.00064413	ITGB5	extracellular,plasma membrane
A0A1D5P592	Propionyl-CoA carboxylase beta subunit OS=Gallus gallus OX=9031 GN=PCCB PE=4 SV=1	0.757	Down	0.0037006	PCCB	mitochondria
A0A1D5P5F5	"keratin, type II cytoskeletal 8 [Danio rerio]"	1.421	Up	0.00091621	---	cytoplasm
A0A1D5P5I0	interferon-induced helicase C domain-containing protein 1 [Gallus gallus]	0.743	Down	0.0044193	IFIH1	mitochondria
A0A1D5P5J0	---	1.392	Up	0.034039	CHTOP	nucleus
A0A1D5P5P9	protein-glutamine gamma-glutamyltransferase K-like [Exaiptasia pallida]	0.738	Down	0.0090195	TGM4	cytoplasm
A0A1D5P648	microsomal NAD+-dependent retinol dehydrogenase 4 [Bos taurus]	1.38	Up	0.0024632	RDH16	extracellular
A0A1D5P6F4	mucin-5AC-like [Stylophora pistillata]	1.624	Up	0.045284	FCGBPL	cytoplasm,nucleus
A0A1D5P6K7	testin-like isoform X1 [Stylophora pistillata]	0.736	Down	0.0160439	LMCD1	nucleus
A0A1D5P6L4	Ankyrin repeat and SOCS box protein 13 [Stylophora pistillata]	1.902	Up	2.7511e-06	ASB5	nucleus
A0A1D5P6V5	Perilipin OS=Gallus gallus OX=9031 GN=PLIN4 PE=3 SV=1	1.579	Up	0.0092448	PLIN4	cytoplasm,nucleus
A0A1D5P765	"2-oxoisovalerate dehydrogenase subunit beta, mitochondrial, partial [Stegodyphus mimosarum]"	1.381	Up	0.00073764	BCKDHB	mitochondria
A0A1D5P8A1	"6-phosphofructo-2-kinase/fructose-2,6-bisphosphatase 3 isoform 6 [Mus musculus]"	0.666	Down	0.0003005	PFKFB3	nucleus
A0A1D5P8C1	"General transcription factor IIH subunit 1, partial [Stegodyphus mimosarum]"	1.413	Up	0.0023979	GTF2H1	nucleus
A0A1D5P8E8	BH3-interacting domain death agonist OS=Gallus gallus OX=9031 GN=BID PE=4 SV=1	1.392	Up	0.00121847	BID	cytoplasm
A0A1D5P8H1	Myosin-11 OS=Gallus gallus OX=9031 GN=MYH11 PE=3 SV=1	0.727	Down	0.004399	MYH11	cytoplasm
A0A1D5P8I7	Isocitrate dehydrogenase [NADP] OS=Gallus gallus OX=9031 GN=IDH2 PE=3 SV=1	1.302	Up	0.00103614	IDH2	mitochondria
A0A1D5P8Q2	fibrillin-2 isoform X1 [Numida meleagris]	1.417	Up	0.0035819	FBN2	cytoplasm,nucleus
A0A1D5P8Q8	von Willebrand factor A domain-containing protein 8 [Stylophora pistillata]	0.719	Down	9.5254e-05	VWA8	mitochondria
A0A1D5P930	"Isopentenyl-diphosphate Delta-isomerase 1, partial [Stegodyphus mimosarum]"	1.479	Up	0.0094771	IDI1	cytoplasm
A0A1D5P9N5	Vitellogenin-1 OS=Gallus gallus OX=9031 GN=VTG1 PE=4 SV=1	21.664	Up	3.7357e-05	VTG1	extracellular
A0A1D5PA28	methyltransferase-like protein 7A [Stylophora pistillata]	1.313	Up	0.00131618	METTL7A	extracellular
A0A1D5PAD0	putative acyl-CoA dehydrogenase 6 [Stylophora pistillata]	0.732	Down	0.00103755	ACAD6L	cytoplasm,nucleus
A0A1D5PAF7	Sn1-specific diacylglycerol lipase alpha [Zootermopsis nevadensis]	1.367	Up	0.0097247	DAGLA	plasma membrane
A0A1D5PAN0	fibromodulin precursor [Mus musculus]	0.725	Down	0.0053221	PRELP	endoplasmic reticulum
A0A1D5PAQ0	IgG heavy chain precursor [Sus scrofa]	0.696	Down	0.008175	---	nucleus
A0A1D5PAY6	Anamorsin OS=Gallus gallus OX=9031 GN=CIAPIN1 PE=3 SV=1	0.754	Down	0.0009423	CIAPIN1	extracellular
A0A1D5PBZ0	testis enhanced gene transcript (BAX inhibitor 1) [Bos taurus]	1.337	Up	0.00075847	TMBIM6	plasma membrane
A0A1D5PCB1	hepatocyte nuclear factor 3-gamma [Danio rerio]	0.745	Down	0.0081601	FOXA1	nucleus
A0A1D5PCR1	"Huntingtin-interacting protein 1, partial [Stegodyphus mimosarum]"	1.365	Up	0.00154466	HIP1R	mitochondria
A0A1D5PD44	RecName: Full=60S ribosomal protein L10; AltName: Full=Protein QM homolog; AltName: Full=Ribosomal protein L10	1.391	Up	0.00023638	RPL10L1	cytoplasm
A0A1D5PDF1	Glutathione S-transferase OS=Gallus gallus OX=9031 GN=GST2L PE=3 SV=1	1.305	Up	0.032341	GST2L	cytoplasm
A0A1D5PDK4	Adenosine deaminase OS=Gallus gallus OX=9031 GN=ADA PE=4 SV=1	1.34	Up	0.0038176	ADA	cytoplasm
A0A1D5PDK5	Transgelin 2 OS=Gallus gallus OX=9031 PE=4 SV=2	0.707	Down	0.00050252	---	cytoplasm,nucleus
A0A1D5PDL2	"pyruvate carboxylase, mitochondrial precursor [Bos taurus]"	0.756	Down	0.00079982	PC	cytoplasm
A0A1D5PDR0	Terpene cyclase/mutase family member OS=Gallus gallus OX=9031 GN=LSS PE=3 SV=1	1.368	Up	0.0023811	LSS	mitochondria
A0A1D5PEL4	E3 ubiquitin-protein ligase synoviolin precursor [Danio rerio]	1.367	Up	0.00116016	---	extracellular
A0A1D5PEY8	Complement C8 gamma chain OS=Gallus gallus OX=9031 PE=3 SV=1	1.311	Up	0.017477	---	extracellular
A0A1D5PFJ2	calpastatin [Gallus gallus]	0.757	Down	0.0144758	CAST	nucleus
A0A1D5PGA2	cyclic nucleotide-gated cation channel beta-1 isoform 1 [Mus musculus]	1.835	Up	0.024957	CNGB3	plasma membrane
A0A1D5PGP7	Putative pre-mRNA-splicing factor ATP-dependent RNA helicase DHX15 [Zootermopsis nevadensis]	1.347	Up	0.023696	DQX1	nucleus
A0A1D5PGT3	Tectonin beta-propeller repeat-containing protein 1 [Larimichthys crocea]	1.357	Up	4.7329e-06	BAIAP2	nucleus
A0A1D5PGZ5	Cytochrome c oxidase assembly factor 7 (putative) OS=Gallus gallus OX=9031 GN=COA7 PE=4 SV=1	0.699	Down	0.00196122	COA7	extracellular
A0A1D5PHG1	receptor-binding cancer antigen expressed on SiSo cells [Danio rerio]	1.819	Up	0.000198991	EBAG9	cytoplasm
A0A1D5PHJ9	"1,4-alpha-glucan-branching enzyme [Zootermopsis nevadensis]"	0.768	Down	0.0089583	GBE1	nucleus
A0A1D5PHS2	"keratin, type I cytoskeletal 18 [Bos taurus]"	1.437	Up	0.00106359	KRT18	mitochondria
A0A1D5PIQ9	nitric oxide-associated protein 1-like isoform X2 [Stylophora pistillata]	0.692	Down	0.0018596	NOA1	mitochondria
A0A1D5PJ03	5'-nucleotidase domain-containing protein 3 [Zootermopsis nevadensis]	0.68	Down	0.000160415	NT5DC2	mitochondria
A0A1D5PJ40	Clathrin light chain OS=Gallus gallus OX=9031 GN=CLTB PE=3 SV=1	0.709	Down	0.00133692	CLTB	cytoplasm
A0A1D5PJ47	"Alpha-1,6-mannosyl-glycoprotein 2-beta-N-acetylglucosaminyltransferase [Stylophora pistillata]"	1.32	Up	0.00122276	MGAT2	plasma membrane
A0A1D5PJ54	---	1.334	Up	0.0039996	MTDH	cytoplasm
A0A1D5PJ83	WD repeat-containing protein 7 [Zootermopsis nevadensis]	2.648	Up	0.0007568	WDR7	extracellular
A0A1D5PJF2	"acyl-coenzyme A synthetase ACSM3, mitochondrial-like [Stylophora pistillata]"	1.654	Up	0.00092293	ACSM5	mitochondria
A0A1D5PJF3	TPR and ankyrin repeat-containing protein 1-like isoform X2 [Stylophora pistillata]	1.54	Up	0.0022161	TRANK1	nucleus
A0A1D5PJS0	Ubiquitin carboxyl-terminal hydrolase 30 [Stylophora pistillata]	1.353	Up	0.020142	USP30	extracellular
A0A1D5PK48	RecName: Full=Apolipoprotein C-III; Short=Apo-CIII; Short=ApoC-III; AltName: Full=Apolipoprotein C3; Flags: Precursor	0.398	Down	0.00052134	APOC3	extracellular
A0A1D5PK83	---	1.334	Up	0.0070385	MIEN1	extracellular
A0A1D5PLZ3	retinol dehydrogenase 10 [Mus musculus]	1.32	Up	0.038898	RDH10	extracellular
A0A1D5PM72	Estradiol 17-beta-dehydrogenase 12 [Stylophora pistillata]	1.486	Up	1.53312e-05	HSD17B12	cytoplasm
A0A1D5PMV3	"Dentin matrix protein 4, partial [Stegodyphus mimosarum]"	4.297	Up	2.2334e-05	FAM20CL	nucleus
A0A1D5PN92	disks large homolog 1-like isoform X3 [Stylophora pistillata]	0.761	Down	0.049405	DLG3	cytoplasm,nucleus
A0A1D5PNE4	60S ribosomal protein L7a OS=Gallus gallus OX=9031 GN=RPL7A PE=4 SV=1	1.552	Up	0.0008762	RPL7A	cytoplasm
A0A1D5PNT8	Sortilin OS=Gallus gallus OX=9031 GN=SORT1 PE=4 SV=1	1.653	Up	0.0013599	SORT1	plasma membrane
A0A1D5PPL5	Prefoldin subunit 3 OS=Gallus gallus OX=9031 GN=VBP1 PE=3 SV=1	0.729	Down	0.0003248	VBP1	mitochondria
A0A1D5PPP7	caspase-6 precursor [Mus musculus]	1.511	Up	0.0022954	CASP6	cytoplasm
A0A1D5PPP9	---	0.681	Down	0.00031951	PTMA	cytoplasm
A0A1D5PPU9	Catalase OS=Gallus gallus OX=9031 GN=CAT PE=3 SV=1	1.689	Up	0.00187817	CAT	cytoplasm
A0A1D5PPX3	Estradiol 17-beta-dehydrogenase 12 [Stylophora pistillata]	1.388	Up	0.0045641	HSD17B12	mitochondria
A0A1D5PQ13	Dual specificity phosphatase 22 OS=Gallus gallus OX=9031 PE=4 SV=2	0.765	Down	0.0040006	---	mitochondria
A0A1D5PQ59	Protein phosphatase 1 regulatory subunit OS=Gallus gallus OX=9031 GN=PPP1R3B PE=4 SV=2	1.441	Up	0.00062247	PPP1R3B	nucleus
A0A1D5PQ69	"Golgi phosphoprotein 3, partial [Zootermopsis nevadensis]"	1.401	Up	0.00082472	LOC107049174	mitochondria
A0A1D5PQD2	C-factor [Zootermopsis nevadensis]	2.233	Up	0.0043822	LOC107080643	cytoplasm,nucleus
A0A1D5PQR2	"Neuroblast differentiation-associated protein AHNAK, partial [Stylophora pistillata]"	0.752	Down	0.0035844	---	nucleus
A0A1D5PR40	"60S ribosomal protein L17, partial [Stegodyphus mimosarum]"	1.424	Up	0.00138452	LOC770025	cytoplasm
A0A1D5PR51	hepatocyte growth factor precursor [Bos taurus]	0.661	Down	0.00014454	MST1	extracellular
A0A1D5PRF2	Macrophage migration inhibitory factor OS=Gallus gallus OX=9031 GN=MIF PE=4 SV=1	0.768	Down	0.0043401	MIF	extracellular
A0A1D5PRJ0	LOW QUALITY PROTEIN: tetratricopeptide repeat protein 32-like [Stylophora pistillata]	1.697	Up	6.2158e-05	TTC32	cytoplasm
A0A1D5PRP1	Calcium load-activated calcium channel OS=Gallus gallus OX=9031 GN=TMCO1 PE=3 SV=1	1.366	Up	0.0022571	TMCO1	extracellular
A0A1D5PRV8	Mitogen-activated protein kinase OS=Gallus gallus OX=9031 GN=MAPK11 PE=4 SV=1	0.725	Down	0.000137304	MAPK11	cytoplasm
A0A1D5PSJ4	CUB and zona pellucida-like domain-containing protein 1 [Exaiptasia pallida]	2.983	Up	0.000124786	ZP1	extracellular
A0A1D5PTB5	TPR and ankyrin repeat-containing protein 1 [Stylophora pistillata]	1.359	Up	0.0009992	TRANK1	cytoplasm
A0A1D5PTW3	3-keto-steroid reductase [Rattus norvegicus]	1.446	Up	0.0066837	HSD17B7	mitochondria
A0A1D5PUI6	"cytochrome c oxidase subunit 5B, mitochondrial [Mus musculus]"	0.752	Down	0.001537	LOC107049545	extracellular
A0A1D5PUK9	cyclin-dependent kinase 2 [Bos taurus]	3.785	Up	0.00073785	CDK2	cytoplasm
A0A1D5PUZ6	"4-aminobutyrate aminotransferase, mitochondrial [Zootermopsis nevadensis]"	1.577	Up	0.00109905	ABAT	cytoplasm
A0A1D5PV37	Vitellogenin-2 OS=Gallus gallus OX=9031 GN=VTG2 PE=4 SV=1	7.375	Up	2.1953e-05	VTG2	extracellular
A0A1D5PV43	Ribose-phosphate pyrophosphokinase 2 OS=Gallus gallus OX=9031 GN=PRPS2 PE=3 SV=1	1.423	Up	0.00037991	PRPS2	cytoplasm,nucleus
A0A1D5PV66	"PREDICTED: sushi, nidogen and EGF-like domain-containing protein 1 isoform X2 [Mus musculus]"	1.518	Up	0.036744	LOC100857892	extracellular
A0A1D5PVF8	Tartrate-resistant acid phosphatase type 5 OS=Gallus gallus OX=9031 GN=ACP5 PE=4 SV=1	1.547	Up	0.048524	ACP5	extracellular
A0A1D5PVM0	Microsomal triglyceride transfer protein large subunit [Zootermopsis nevadensis]	0.645	Down	0.00047604	MTTP	endoplasmic reticulum
A0A1D5PW56	"Phosphoribosylformylglycinamidine synthase, partial [Stegodyphus mimosarum]"	1.342	Up	0.027437	---	mitochondria
A0A1D5PWK4	Leucine-rich repeat-containing protein 59 OS=Gallus gallus OX=9031 GN=LRRC59 PE=4 SV=1	1.454	Up	0.00065913	LRRC59	cytoplasm
A0A1D5PWK6	Bifunctional epoxide hydrolase 2 [Stylophora pistillata]	1.485	Up	0.00070187	EPHX2	extracellular
A0A1D5PWK8	"protein SCO1 homolog, mitochondrial-like [Exaiptasia pallida]"	0.719	Down	0.0027832	SCO1	cytoplasm
A0A1D5PWT0	Tetraspanin 13 OS=Gallus gallus OX=9031 GN=TSPAN13 PE=4 SV=1	1.538	Up	0.0148619	TSPAN13	extracellular
A0A1D5PX67	Transmembrane emp24 domain-containing protein 4 [Stylophora pistillata]	1.31	Up	6.1059e-05	LOC107049088	cytoplasm
A0A1D5PX73	Spermatogenesis-associated protein 13 [Stylophora pistillata]	1.364	Up	0.00157862	SPATA13	cytoplasm
A0A1D5PXI2	probable ATP-dependent RNA helicase DDX60 [Stylophora pistillata]	0.624	Down	0.038937	---	cytoplasm
A0A1D5PYP4	alpha-tocopherol transfer protein [Ovis aries]	1.885	Up	0.0012031	TTPA	cytoplasm
A0A1D5PYU9	valacyclovir hydrolase-like [Stylophora pistillata]	0.769	Down	0.0155419	BPHL	mitochondria
A0A1D5PZE3	Apolipoprotein A-I OS=Gallus gallus OX=9031 GN=APOA1 PE=3 SV=1	0.512	Down	0.0155413	APOA1	cytoplasm
A0A1D5PZF1	Receptor expression-enhancing protein OS=Gallus gallus OX=9031 GN=REEP6 PE=3 SV=1	2.541	Up	0.00174286	REEP6	extracellular
A0A1D5PZT4	"GTP cyclohydrolase 1 feedback regulatory protein, partial [Stegodyphus mimosarum]"	1.575	Up	0.00155546	GCHFR	extracellular
A0A1D5Q011	rootletin-like isoform X2 [Stylophora pistillata]	1.318	Up	0.0099382	---	nucleus
A0A1D6UPR6	O-acyltransferase OS=Gallus gallus OX=9031 GN=SOAT1 PE=2 SV=1	0.75	Down	0.00021692	SOAT1	plasma membrane
A0A1D6UPS7	Bifunctional epoxide hydrolase 2 [Stylophora pistillata]	1.484	Up	0.0059018	EPHX2	extracellular
A0A1L1RIU3	Vacuolar protein sorting-associated protein VTA1-like protein [Zootermopsis nevadensis]	1.318	Up	0.00050306	VTA1	cytoplasm
A0A1L1RJ56	60S ribosomal protein L13 OS=Gallus gallus OX=9031 GN=RPL13 PE=3 SV=1	1.67	Up	0.0022441	RPL13	nucleus
A0A1L1RK01	---	0.657	Down	0.028517	---	extracellular
A0A1L1RK32	DnaJ homolog subfamily C member 3 OS=Gallus gallus OX=9031 GN=DNAJC3 PE=4 SV=1	1.318	Up	0.00091548	DNAJC3	cytoplasm
A0A1L1RKY8	avidin precursor [Gallus gallus]	3.854	Up	0.000120589	LOC426220	extracellular
A0A1L1RKY9	Caldesmon OS=Gallus gallus OX=9031 GN=CALD1 PE=4 SV=1	0.662	Down	0.00095589	CALD1	nucleus
A0A1L1RLF5	E3 SUMO-protein ligase RanBP2 [Stylophora pistillata]	0.737	Down	0.0161806	RANBP2L	nucleus
A0A1L1RLQ0	60S ribosomal protein L27 OS=Gallus gallus OX=9031 GN=RPL27 PE=4 SV=1	1.481	Up	0.00120058	RPL27	cytoplasm
A0A1L1RLQ7	60S ribosomal protein L28 [Zootermopsis nevadensis]	1.625	Up	0.00218	RPL28	mitochondria
A0A1L1RN08	"Protein ERGIC-53, partial [Stegodyphus mimosarum]"	1.377	Up	0.0007246	LMAN1	endoplasmic reticulum
A0A1L1RNH1	"Aspartate aminotransferase, mitochondrial OS=Gallus gallus OX=9031 GN=GOT2 PE=4 SV=1"	1.424	Up	0.0024222	GOT2	cytoplasm
A0A1L1RNT6	PREDICTED: LOW QUALITY PROTEIN: fibrillin-3 [Balaenoptera acutorostrata scammoni]	1.491	Up	0.00050083	RPL14	extracellular
A0A1L1RQ14	stromal cell-derived factor 2-like protein 1 precursor [Mus musculus]	1.363	Up	0.0044804	SDF2L1	extracellular
A0A1L1RQ74	Macrophage migration inhibitory factor OS=Gallus gallus OX=9031 GN=MIF PE=4 SV=1	0.729	Down	0.0023436	MIF	extracellular
A0A1L1RQ98	PREDICTED: EGF-containing fibulin-like extracellular matrix protein 2 isoform X2 [Ursus maritimus]	0.733	Down	0.024519	FBLN5	extracellular,plasma membrane
A0A1L1RQM3	Aldehyde dehydrogenase family 9 member A1-A [Stylophora pistillata]	1.653	Up	0.000176181	ALDH9A1	mitochondria
A0A1L1RQZ0	Ubiquitin carboxyl-terminal hydrolase OS=Gallus gallus OX=9031 GN=UCHL1 PE=3 SV=1	0.34	Down	0.0029362	UCHL1	mitochondria
A0A1L1RR33	Tubulin alpha chain OS=Gallus gallus OX=9031 GN=TUBA3E PE=3 SV=1	1.505	Up	0.0028004	TUBA3E	cytoplasm
A0A1L1RR71	Delta-1-pyrroline-5-carboxylate synthase OS=Gallus gallus OX=9031 GN=ALDH18A1 PE=3 SV=1	0.511	Down	0.0039781	ALDH18A1	cytoplasm,nucleus
A0A1L1RRG5	saccharopine dehydrogenase-like oxidoreductase [Exaiptasia pallida]	1.821	Up	0.0033819	SCCPDH	peroxisome
A0A1L1RT65	40S ribosomal protein S24 OS=Gallus gallus OX=9031 GN=RPS24 PE=3 SV=1	1.397	Up	0.00078469	RPS24	cytoplasm
A0A1L1RTB3	Rab5-interacting protein [Fasciola hepatica]	1.308	Up	0.0132957	C20H20ORF24	plasma membrane
A0A1L1RTT7	Prefoldin subunit 2 [Stylophora pistillata]	0.741	Down	0.0095	PFDN2	mitochondria
A0A1L1RTY4	Dolichyl-diphosphooligosaccharide--protein glycosyltransferase subunit 1 OS=Gallus gallus OX=9031 GN=RPN1 PE=3 SV=1	1.335	Up	1.80971e-05	RPN1	plasma membrane
A0A1L1RU05	Receptor expression-enhancing protein OS=Gallus gallus OX=9031 GN=C19orf25 PE=3 SV=1	1.847	Up	0.00191876	C19orf25	nucleus
A0A1L1RU52	Tropomyosin alpha-1 chain OS=Gallus gallus OX=9031 GN=TPM1 PE=3 SV=1	0.727	Down	0.026342	TPM1	cytoplasm
A0A1L1RU62	Basigin OS=Gallus gallus OX=9031 GN=BSG PE=4 SV=1	0.618	Down	0.00076327	BSG	plasma membrane
A0A1L1RUJ8	---	0.74	Down	0.0044227	C5H11orf58	cytoplasm
A0A1L1RUK2	Glutamate--cysteine ligase regulatory subunit [Stylophora pistillata]	0.747	Down	0.00074428	DNTTIP2	cytoplasm,nucleus
A0A1L1RV25	---	0.687	Down	0.0153036	LOC416755	peroxisome
A0A1L1RV98	rab GDP dissociation inhibitor beta [Sus scrofa]	1.518	Up	0.00052373	GDI2	cytoplasm
A0A1L1RVT5	thioredoxin domain-containing protein 12 precursor [Gallus gallus]	1.31	Up	0.0186796	TXNDC12	cytoplasm
A0A1L1RVZ9	UDP-glucuronosyltransferase 1-6-like [Stylophora pistillata]	0.199	Down	2.6224e-06	---	extracellular
A0A1L1RWI2	Dolichyl-phosphate beta-glucosyltransferase [Stylophora pistillata]	1.33	Up	0.0096445	ALG5	mitochondria
A0A1L1RWP3	deleted in malignant brain tumors 1 protein precursor [Sus scrofa]	1.493	Up	0.021058	LOC426820	mitochondria
A0A1L1RWP6	---	0.608	Down	5.7778e-05	PRR15L	nucleus
A0A1L1RWR0	Transthyretin OS=Gallus gallus OX=9031 PE=3 SV=1	4.36	Up	0.000116882	---	extracellular
A0A1L1RWW5	PREDICTED: thrombomodulin [Jaculus jaculus]	0.687	Down	0.0144976	THBD	plasma membrane
A0A1L1RX65	"Isocitrate dehydrogenase [NAD] subunit, mitochondrial OS=Gallus gallus OX=9031 GN=IDH3A PE=3 SV=1"	0.717	Down	0.0093588	IDH3A	cytoplasm
A0A1L1RXB9	Perilipin OS=Gallus gallus OX=9031 GN=PLIN2 PE=3 SV=1	1.657	Up	0.0046803	PLIN2	cytoplasm,nucleus
A0A1L1RXH1	Phosphoglycerate kinase OS=Gallus gallus OX=9031 GN=PGK1 PE=3 SV=1	0.755	Down	0.029719	PGK1	cytoplasm
A0A1L1RXI6	60S ribosomal protein L6 OS=Gallus gallus OX=9031 GN=RPL6 PE=3 SV=1	1.417	Up	0.0174607	RPL6	nucleus
A0A1L1RYE4	---	2.498	Up	0.037279	PGR2/3	extracellular
A0A1L1RYS7	---	1.4	Up	0.0157218	SLC51B	extracellular
A0A1L1RYZ7	Tropomyosin alpha-1 chain OS=Gallus gallus OX=9031 GN=TPM1 PE=3 SV=1	0.653	Down	0.0043019	TPM1	cytoplasm
A0A1L1RZ69	Cytochrome P450 4C1 [Zootermopsis nevadensis]	1.865	Up	0.00167862	CYP51A1	cytoplasm
A0A1L1RZK6	E3 ubiquitin-protein ligase TRIM71 [Stylophora pistillata]	0.693	Down	0.046985	PMLL	nucleus
A0A1L1RZP6	Thioredoxin-like protein 4A [Zootermopsis nevadensis]	0.686	Down	0.00079717	TXNL4A	cytoplasm
A0A1L1RZT1	plasmalemma vesicle associated protein [Bos taurus]	0.682	Down	0.0075189	PLVAP	plasma membrane
A0A1L1RZU5	GrpE protein homolog OS=Gallus gallus OX=9031 GN=GRPEL1 PE=3 SV=1	0.581	Down	0.0035046	GRPEL1	cytoplasm
A0A1L1S086	Ribosomal protein L19 OS=Gallus gallus OX=9031 GN=RPL19 PE=3 SV=1	1.418	Up	0.0030196	RPL19	cytoplasm
A0A1L1S0P1	deleted in malignant brain tumors 1 protein precursor [Sus scrofa]	1.35	Up	0.026398	PIT54	plasma membrane
A0A1L1S0Q5	60S ribosomal protein L37a OS=Gallus gallus OX=9031 GN=RPL37A PE=4 SV=1	2.035	Up	0.00131751	RPL37A	extracellular
A5HNF6	Myeloid differentiation primary response protein MyD88 OS=Gallus gallus OX=9031 GN=MYD88 PE=1 SV=1	0.732	Down	0.0076033	MYD88	extracellular
A6NAB8	Delta-6 fatty acid desaturase OS=Gallus gallus OX=9031 GN=FADS2 PE=2 SV=2	1.712	Up	0.00052123	FADS2	cytoplasm
C6KGD4	Progestin and adipoQ receptor family member 7 OS=Gallus gallus OX=9031 GN=PAQR7 PE=2 SV=1	2.395	Up	0.00124103	PAQR7	plasma membrane
E1BQC5	Poly [ADP-ribose] polymerase OS=Gallus gallus OX=9031 GN=PARP14 PE=4 SV=4	0.703	Down	5.7719e-05	PARP14	cytoplasm
E1BQP0	Phosphatase PTC7-like protein [Zootermopsis nevadensis]	0.626	Down	0.0085837	PPTC7	cytoplasm
E1BRE5	early endosome antigen 1-like [Stylophora pistillata]	0.693	Down	0.0046163	EEA1	nucleus
E1BS15	"acyl-CoA synthetase family member 2, mitochondrial-like isoform X2 [Stylophora pistillata]"	0.615	Down	0.00064018	ACSF2	nucleus
E1BS37	short-chain dehydrogenase/reductase family 16C member 6-like [Stylophora pistillata]	1.335	Up	0.024375	HSD17B11	plasma membrane
E1BS70	"Otoferlin, partial [Stegodyphus mimosarum]"	1.419	Up	0.0032171	OTOF	mitochondria
E1BS92	slit 3 [Amazona aestiva]	0.664	Down	0.000176247	PANK1	cytoplasm
E1BS94	"Alpha-L-fucosidase, partial [Stegodyphus mimosarum]"	0.68	Down	0.0021967	FUCA2	extracellular
E1BSP8	Protein transport protein Sec24C [Zootermopsis nevadensis]	1.444	Up	1.52533e-05	SEC24D	nucleus
E1BSV1	"Dimethylglycine dehydrogenase, mitochondrial [Stylophora pistillata]"	0.755	Down	0.0041831	DMGDH	cytoplasm
E1BSX0	Serine--pyruvate aminotransferase OS=Gallus gallus OX=9031 GN=AGXT PE=3 SV=2	1.784	Up	0.0169988	AGXT	mitochondria
E1BT44	Alpha-galactosidase OS=Gallus gallus OX=9031 GN=GLA PE=3 SV=2	0.697	Down	0.003082	GLA	extracellular
E1BT74	tropomodulin-3 isoform 1 [Mus musculus]	0.674	Down	0.0042171	TMOD2	cytoplasm
E1BTE0	"Single-stranded DNA-binding protein, mitochondrial, partial [Stegodyphus mimosarum]"	0.744	Down	0.009401	SSBP1	nucleus
E1BTF7	1-acyl-sn-glycerol-3-phosphate acyltransferase OS=Gallus gallus OX=9031 GN=AGPAT2 PE=3 SV=3	2.657	Up	9.8011e-07	AGPAT2	plasma membrane
E1BTK8	Eukaryotic translation initiation factor 4E transporter [Stylophora pistillata]	1.315	Up	0.0147218	EIF4ENIF1	nucleus
E1BTZ4	"Transmembrane protein 214-B, partial [Stegodyphus mimosarum]"	1.367	Up	0.00139572	TMEM214	nucleus
E1BU39	Acyl-coenzyme A amino acid N-acyltransferase 2 [Stylophora pistillata]	1.928	Up	0.031658	ACOT1L	mitochondria
E1BUB6	glutathione S-transferase theta 1b [Danio rerio]	0.288	Down	0.0051801	GSTT1L	cytoplasm
E1BUT7	interferon regulatory factor 6 [Sus scrofa]	1.433	Up	0.0178583	IRF6	mitochondria
E1BV90	dopa decarboxylase (aromatic L-amino acid decarboxylase) [Bos taurus]	0.705	Down	0.0039813	DDC	cytoplasm
E1BVB1	RecName: Full=60S ribosomal protein L32	1.307	Up	0.004903	RPL32	cytoplasm
E1BW06	"Peroxisomal 3,2-trans-enoyl-CoA isomerase [Zootermopsis nevadensis]"	0.733	Down	0.002961	ECI2	mitochondria
E1BW83	"solute carrier family 25, member 25 [Bos taurus]"	0.76	Down	0.0080424	SLC25A24	mitochondria
E1BWG7	Phosphotriesterase related OS=Gallus gallus OX=9031 GN=PTER PE=3 SV=3	0.627	Down	0.0041021	PTER	cytoskeleton
E1BWI2	RecName: Full=Mucolipin-3; AltName: Full=Transient receptor potential channel mucolipin 3; Short=TRPML3	1.905	Up	3.5866e-05	MCOLN2	plasma membrane
E1BWM0	Tetratricopeptide repeat domain 1 OS=Gallus gallus OX=9031 GN=TTC1 PE=4 SV=1	0.768	Down	0.032659	TTC1	cytoplasm
E1BWN6	Coronin OS=Gallus gallus OX=9031 GN=CORO2A PE=3 SV=2	1.38	Up	0.0031606	CORO2A	cytoplasm
E1BWX4	Aminoadipate-semialdehyde synthase OS=Gallus gallus OX=9031 GN=AASS PE=4 SV=2	1.971	Up	0.0046617	AASS	mitochondria
E1BWX9	Urocanate hydratase [Stylophora pistillata]	2.032	Up	0.00089631	UROC1	mitochondria
E1BX69	Eukaryotic translation initiation factor 2-alpha kinase [Zootermopsis nevadensis]	1.344	Up	0.013379	EIF2AK3	endoplasmic reticulum
E1BX85	Glutathione S-transferase omega-1 [Stylophora pistillata]	0.574	Down	0.00180459	GSTO1	cytoplasm
E1BXL1	Methylenetetrahydrofolate reductase OS=Gallus gallus OX=9031 GN=MTHFR PE=2 SV=2	1.481	Up	0.00106008	MTHFR	nucleus
E1BXS8	---	0.667	Down	0.000199509	CMBL	cytoplasm
E1BY89	RecName: Full=60S ribosomal protein L23; AltName: Full=Ribosomal protein L17	1.313	Up	0.0189785	RPL23	cytoplasm
E1BYB1	---	1.529	Up	0.00030423	BCL2L14	nucleus
E1BYE9	Elongation of very long chain fatty acids protein 2 OS=Gallus gallus OX=9031 GN=ELOVL2 PE=2 SV=1	3.088	Up	0.00131599	ELOVL2	plasma membrane
E1BYF1	Cystathionine gamma-lyase [Stylophora pistillata]	1.77	Up	0.0066203	CTH	cytoplasm
E1BYF5	Afadin [Stylophora pistillata]	0.763	Down	0.00013599	AFDN	extracellular
E1BYG4	Cystathionine beta-synthase OS=Gallus gallus OX=9031 GN=CBS PE=3 SV=3	1.534	Up	0.0040783	CBS	plasma membrane
E1BYI2	Cystatin OS=Gallus gallus OX=9031 GN=CST7 PE=3 SV=2	2.19	Up	0.000179841	CST7	extracellular
E1BYN0	steryl-sulfatase-like [Stylophora pistillata]	1.513	Up	0.0175402	ARSD	plasma membrane
E1BYW5	cytochrome P450 4V2-like [Stylophora pistillata]	0.754	Down	0.0020959	CYP4V2	endoplasmic reticulum
E1BZC7	Mitochondrial ribosomal protein L40 OS=Gallus gallus OX=9031 PE=4 SV=3	0.75	Down	0.0024191	---	nucleus
E1BZE1	---	0.671	Down	0.00026331	AHSG	extracellular
E1BZT9	Acetyl-coenzyme A synthetase OS=Gallus gallus OX=9031 GN=ACSS1L PE=3 SV=2	0.612	Down	0.0041825	ACSS1L	extracellular
E1BZV6	Kelch repeat and BTB domain containing 8 OS=Gallus gallus OX=9031 PE=4 SV=4	0.767	Down	0.0057982	---	cytoplasm
E1BZY3	"Gamma-glutamylaminecyclotransferase, partial [Stegodyphus mimosarum]"	0.612	Down	0.0052236	GGACT	cytoplasm
E1C004	"Carbonic anhydrase 7, partial [Stegodyphus mimosarum]"	0.312	Down	0.00117784	CA4	endoplasmic reticulum
E1C029	"Rab-3A-interacting protein, partial [Stegodyphus mimosarum]"	0.675	Down	0.00055866	RAB3IP	nucleus
E1C043	"cytochrome c oxidase subunit 5A, mitochondrial precursor [Mus musculus]"	0.752	Down	0.000196474	COX5A	nucleus
E1C0L2	"3-hydroxyanthranilate 3,4-dioxygenase OS=Gallus gallus OX=9031 GN=HAAO PE=3 SV=2"	1.683	Up	0.00028268	HAAO	cytoplasm
E1C0R8	centromere protein J-like [Stylophora pistillata]	0.051	Down	0.026043	CENPJ	nucleus
E1C0S7	Lactation elevated protein 1 [Stylophora pistillata]	0.702	Down	0.022965	AFG1L	mitochondria
E1C0W7	ERO1-like protein beta [Stylophora pistillata]	0.756	Down	0.0152639	ERO1A	extracellular
E1C155	"putative methylmalonate-semialdehyde dehydrogenase [acylating], mitochondrial [Zootermopsis nevadensis]"	1.386	Up	0.04318	ALDH6A1	cytoplasm
E1C172	Eukaryotic elongation factor 2 kinase OS=Gallus gallus OX=9031 PE=4 SV=2	1.32	Up	0.031861	---	cytoplasm
E1C179	"calcium uptake protein 3, mitochondrial-like isoform X2 [Stylophora pistillata]"	0.743	Down	0.00145921	MICU2	mitochondria
E1C1D7	"4-hydroxy-2-oxoglutarate aldolase, mitochondrial [Stylophora pistillata]"	1.304	Up	0.032395	HOGA1	mitochondria
E1C206	alpha-1-antiproteinase precursor [Bos taurus]	1.314	Up	0.0045962	SPIA5	plasma membrane
E1C279	3 beta-hydroxysteroid dehydrogenase/Delta 5--_4-isomerase type 6 [Mus musculus]	2.3	Up	0.00083991	NSDHL	cytoplasm
E1C325	Cell cycle control protein OS=Gallus gallus OX=9031 GN=TMEM30CP PE=3 SV=1	1.784	Up	8.4577e-05	TMEM30CP	plasma membrane
E1C345	transmembrane 4 L6 family member 1 [Mus musculus]	0.705	Down	0.00153967	TM4SF4	plasma membrane
E1C350	Nicotinamide riboside kinase 1 OS=Gallus gallus OX=9031 GN=NMRK1 PE=4 SV=1	1.87	Up	0.037241	NMRK1	cytoplasm
E1C358	Thioredoxin domain-containing protein 11 [Zootermopsis nevadensis]	1.332	Up	0.022161	TXNDC11	plasma membrane
E1C3T2	"Nuclear receptor corepressor 1, partial [Stegodyphus mimosarum]"	0.766	Down	0.047017	NCOR2	nucleus
E1C430	"Ribosome-releasing factor 2, mitochondrial OS=Gallus gallus OX=9031 GN=GFM2 PE=3 SV=2"	0.733	Down	0.0033374	GFM2	mitochondria
E1C4C0	Acyl carrier protein OS=Gallus gallus OX=9031 GN=NDUFAB1 PE=4 SV=3	0.758	Down	0.0004027	NDUFAB1	cytoplasm
E1C4J6	Organic solute transporter alpha-like protein [Zootermopsis nevadensis]	1.525	Up	0.038941	SLC51A	plasma membrane
E1C4M0	40S ribosomal protein S2 [Zootermopsis nevadensis]	1.41	Up	0.000118633	RPS2	cytoplasm
E1C4P4	Protein kinase C and casein kinase substrate in neurons protein 2 [Zootermopsis nevadensis]	2.754	Up	4.3343e-05	PACSIN1	nucleus
E1C5A9	cytochrome P450 2A19 [Sus scrofa]	1.461	Up	0.03098	CYP2C23b	endoplasmic reticulum
E1C5G5	Sulfotransferase OS=Gallus gallus OX=9031 GN=CHST4 PE=3 SV=2	1.45	Up	0.0032207	CHST4	extracellular
E1C5X2	BTB/POZ domain-containing protein KCTD6-like isoform X2 [Stylophora pistillata]	0.648	Down	0.00170076	KCTD6	cytoplasm
E1C633	Dyslexia-associated protein KIAA0319-like protein [Stylophora pistillata]	1.448	Up	0.020903	KIAA0319L	peroxisome
E1C6C9	"NADH dehydrogenase [ubiquinone] 1 beta subcomplex subunit 10, partial [Stegodyphus mimosarum]"	0.692	Down	0.0020768	NDUFB10	extracellular
E1C6N5	Acetyltransferase component of pyruvate dehydrogenase complex OS=Gallus gallus OX=9031 GN=DLAT PE=3 SV=1	0.747	Down	0.0054754	DLAT	mitochondria
E1C771	FGGY carbohydrate kinase domain containing OS=Gallus gallus OX=9031 GN=FGGY PE=4 SV=2	1.498	Up	0.0073971	FGGY	cytoplasm
E1C797	Sterile alpha and TIR motif-containing protein 1 [Zootermopsis nevadensis]	0.718	Down	0.0104976	SARM1	mitochondria
E1C7A7	"Matrix metalloproteinase-14, partial [Stegodyphus mimosarum]"	0.644	Down	0.003877	VTN	extracellular
E1C7H6	Serpin family F member 1 OS=Gallus gallus OX=9031 GN=SERPINF1 PE=3 SV=2	0.669	Down	0.00133523	SERPINF1	extracellular
E1C7J0	Heme oxygenase OS=Gallus gallus OX=9031 GN=HMOX2 PE=3 SV=2	1.556	Up	0.00026118	HMOX2	peroxisome
E1C840	"Protein stoned-B, partial [Stegodyphus mimosarum]"	1.388	Up	3.795e-05	STON2	nucleus
E1C896	selenoprotein K [Gallus gallus]	1.302	Up	0.0136837	SELENOK	cytoplasm,nucleus
E1C897	CathepsinE-A-like protein OS=Gallus gallus OX=9031 GN=CTSEAL PE=2 SV=3	2.314	Up	0.00054081	CTSEAL	mitochondria
E1C8F7	60S ribosomal protein L24 [Stylophora pistillata]	1.42	Up	0.0024225	RPL24	cytoplasm
E1C9D2	monocarboxylate transporter 2 [Bos taurus]	0.588	Down	0.00132053	MCT2L	plasma membrane
E1C9F4	phosphoserine phosphatase [Mus musculus]	0.502	Down	0.004818	PSPH	cytoplasm
E1C9I1	PREDICTED: LOW QUALITY PROTEIN: brevican core protein [Jaculus jaculus]	0.752	Down	0.0035411	LYVE1	peroxisome
E7EDS8	Fatty acid desaturase 1 OS=Gallus gallus OX=9031 GN=FADS1 PE=2 SV=1	2.116	Up	0.0086788	FADS1	cytoplasm
F1N872	"Malectin, partial [Stegodyphus mimosarum]"	1.352	Up	0.0076009	MLEC	extracellular
F1N8J7	cysteine-rich protein 2-like [Stylophora pistillata]	0.726	Down	0.0074648	CRIP1	nucleus
F1N8J8	cysteine-rich protein 2-like [Stylophora pistillata]	0.678	Down	0.00113627	CRIP2	nucleus
F1N8X8	"Tight junction protein ZO-1, partial [Stegodyphus mimosarum]"	1.354	Up	0.0126242	TJP3	nucleus
F1N914	Pyrroline-5-carboxylate reductase OS=Gallus gallus OX=9031 GN=PYCR1 PE=3 SV=3	0.279	Down	0.00032331	PYCR1	mitochondria
F1N986	carbonic anhydrase 3 [Sus scrofa]	0.703	Down	0.0043215	CA5A	mitochondria
F1N9B7	UV excision repair protein RAD23-like protein B [Zootermopsis nevadensis]	2.529	Up	0.000138378	RAD23B	cytoplasm,nucleus
F1N9N4	"Epididymal secretory protein E1, partial [Stegodyphus mimosarum]"	1.771	Up	0.00080065	NPC2	extracellular
F1N9S2	maleylacetoacetate isomerase-like isoform X1 [Stylophora pistillata]	1.316	Up	2.135e-06	GSTZ1	mitochondria
F1N9W3	"Glutamyl-tRNA(Gln) amidotransferase subunit B, mitochondrial OS=Gallus gallus OX=9031 GN=GATB PE=3 SV=3"	0.737	Down	0.0027824	GATB	nucleus
F1N9Y1	"LOW QUALITY PROTEIN: inositol 1,4,5-trisphosphate receptor type 1-like [Stylophora pistillata]"	1.442	Up	0.0061553	ITPR3	plasma membrane
F1NAB7	mannan-binding lectin serine protease 1 precursor [Gallus gallus]	0.678	Down	0.00126127	C1R	extracellular
F1NB02	40S ribosomal protein S8 OS=Gallus gallus OX=9031 GN=RPS8 PE=3 SV=3	1.534	Up	0.000122551	RPS8	nucleus
F1NBE3	"2-amino-3-ketobutyrate coenzyme A ligase, mitochondrial [Zootermopsis nevadensis]"	1.558	Up	0.0033801	GCAT	mitochondria
F1NBN1	"Protein transport protein Sec61 subunit alpha isoform 2, partial [Stegodyphus mimosarum]"	1.345	Up	0.00123914	SEC61A1	plasma membrane
F1NBX1	Regucalcin OS=Gallus gallus OX=9031 GN=RGN PE=4 SV=1	1.611	Up	1.6203e-05	RGN	cytoplasm
F1NBX4	ribosomal protein L15 [Fasciola hepatica]	1.321	Up	0.0022604	RPL27A	cytoplasm
F1NCA2	Glycerol-3-phosphate dehydrogenase OS=Gallus gallus OX=9031 GN=GPD2 PE=3 SV=2	0.707	Down	5.5039e-05	GPD2	mitochondria
F1NCC7	"Alkylglycerol monooxygenase, partial [Stegodyphus mimosarum]"	2.152	Up	0.0149165	AGMO	plasma membrane
F1NCS2	"RNA-binding protein EWS, partial [Stegodyphus mimosarum]"	0.713	Down	0.00056462	EWSR1	nucleus
F1NCS6	"C-1-tetrahydrofolate synthase, cytoplasmic [Zootermopsis nevadensis]"	0.713	Down	0.0055575	MTHFD1L	plasma membrane
F1NCU9	Serum paraoxonase/arylesterase 2 OS=Gallus gallus OX=9031 GN=PON2 PE=4 SV=2	1.71	Up	0.0065815	PON2	endoplasmic reticulum
F1NDC2	40S ribosomal protein S23 [Stylophora pistillata]	1.591	Up	0.00040106	RPS23	cytoplasm
F1NDY5	Kynureninase OS=Gallus gallus OX=9031 GN=KYNU PE=3 SV=3	1.643	Up	0.00108324	KYNU	nucleus
F1NEK9	2-amino-3-carboxymuconate-6-semialdehyde decarboxylase-like [Stylophora pistillata]	1.548	Up	0.00142068	ACMSD	cytoplasm
F1NEL6	caspase-6 precursor [Mus musculus]	1.613	Up	0.0034378	CASP6	cytoplasm
F1NEW3	"Tripartite motif-containing protein 2, partial [Stegodyphus mimosarum]"	1.513	Up	0.017159	TRIM2	nucleus
F1NF25	Arylacetamide deacetylase [Stylophora pistillata]	3.969	Up	0.000160836	NCEH1	extracellular
F1NF85	Phosphatidylethanolamine N-methyltransferase OS=Gallus gallus OX=9031 GN=PEMT PE=3 SV=1	2.044	Up	0.00048104	PEMT	plasma membrane
F1NF91	"Iron-sulfur cluster assembly enzyme ISCU, mitochondrial [Zootermopsis nevadensis]"	0.754	Down	5.6121e-05	ISCU	cytoplasm
F1NFA4	"NFX1-type zinc finger-containing protein 1, partial [Stegodyphus mimosarum]"	0.706	Down	0.0103615	ZNFX1	nucleus
F1NFF7	cytochrome P450 2E1 [Sus scrofa]	0.746	Down	0.00042374	CYP2AC1	endoplasmic reticulum
F1NFJ9	---	1.411	Up	0.0128046	FDFT1	cytoplasm
F1NFL6	Vitellogenin-2 OS=Gallus gallus OX=9031 GN=VTG2 PE=4 SV=1	7.998	Up	0.000197666	VTG2	extracellular
F1NFM2	"L-threonine 3-dehydrogenase, mitochondrial, partial [Stegodyphus mimosarum]"	0.686	Down	0.028399	TDH	mitochondria
F1NFM8	Round spermatid basic protein 1 [Zootermopsis nevadensis]	0.458	Down	0.000197642	RSBN1	nucleus
F1NG59	"Pyruvate dehydrogenase phosphatase regulatory subunit, mitochondrial [Zootermopsis nevadensis]"	0.509	Down	0.000180757	PDPR	mitochondria
F1NH19	Complement C1q B chain OS=Gallus gallus OX=9031 GN=C1QB PE=4 SV=3	0.742	Down	0.0199792	C1QB	extracellular
F1NHL4	Cytosol aminopeptidase [Stylophora pistillata]	0.767	Down	0.0061791	LAP3	mitochondria
F1NHT5	---	0.651	Down	0.0047621	FETUB	extracellular
F1NHW3	Enhancer of rudimentary homolog OS=Gallus gallus OX=9031 GN=ERH PE=3 SV=1	0.765	Down	0.00063706	ERH	cytoplasm
F1NI31	Prominin-1-A [Stylophora pistillata]	0.68	Down	0.000144326	PROM1L	plasma membrane
F1NI43	Long-chain-fatty-acid--CoA ligase ACSBG2 OS=Gallus gallus OX=9031 GN=ACSBG2 PE=4 SV=3	1.588	Up	0.0023763	ACSBG2	cytoplasm
F1NI85	catechol O-methyltransferase domain-containing protein 1-like isoform X4 [Stylophora pistillata]	0.72	Down	0.0138386	COMTD1	endoplasmic reticulum
F1NI86	Beta-glucuronidase [Stylophora pistillata]	0.648	Down	0.008079	GUSB	endoplasmic reticulum
F1NIF9	"Pentatricopeptide repeat-containing protein 1, partial [Stegodyphus mimosarum]"	0.669	Down	0.045178	---	nucleus
F1NII7	fibrillin-1 isoform X1 [Numida meleagris]	0.747	Down	0.033701	FBN1	cytoplasm
F1NIK4	60S ribosomal protein L44-like [Stylophora pistillata]	1.366	Up	4.1627e-05	RPL36A	nucleus
F1NIN3	"Phosphatidylserine decarboxylase proenzyme, mitochondrial OS=Gallus gallus OX=9031 GN=PISD PE=3 SV=3"	1.492	Up	0.0026607	PISD	mitochondria
F1NIS9	UDP-glucuronosyltransferase 1-6-like [Stylophora pistillata]	2.81	Up	0.00115512	---	extracellular
F1NIX0	Ribosomal protein L8 OS=Gallus gallus OX=9031 GN=RPL8 PE=3 SV=2	1.601	Up	0.0033361	RPL8	cytoplasm
F1NJ37	myosin light chain 4 [Ovis aries]	0.605	Down	0.0067555	MYL4	cytoplasm
F1NJB4	3-ketodihydrosphingosine reductase [Zootermopsis nevadensis]	1.808	Up	0.0001614	KDSR	cytoplasm
F1NJG4	Cytochrome P450 CYP2D49 OS=Gallus gallus OX=9031 GN=CYP2D6 PE=2 SV=2	1.37	Up	0.0027792	CYP2D6	endoplasmic reticulum
F1NK29	Na(+)/H(+) exchange regulatory cofactor NHE-RF OS=Gallus gallus OX=9031 GN=SLC9A3R1 PE=4 SV=1	1.642	Up	0.032961	SLC9A3R1	cytoplasm
F1NKR0	---	0.531	Down	0.00161962	GFRA3	extracellular
F1NKS8	alcohol dehydrogenase class-3 isoform 1 [Mus musculus]	1.557	Up	0.0031805	LOC107053269	cytoplasm
F1NL38	---	0.642	Down	0.0048633	HRG	extracellular
F1NL82	Ethanolamine kinase [Zootermopsis nevadensis]	1.593	Up	0.00034192	ETNK2	cytoplasm
F1NL88	"Reticulon-4-interacting protein 1, mitochondrial [Stylophora pistillata]"	0.742	Down	0.0040758	RTN4IP1	cytoplasm
F1NLD7	"interferon-induced, double-stranded RNA-activated protein kinase [Sus scrofa]"	0.769	Down	0.026178	EIF2AK2	cytoplasm
F1NLE3	Cytokine receptor-like factor 3 [Zootermopsis nevadensis]	1.451	Up	0.045105	CRLF3	cytoplasm,nucleus
F1NLN3	Nudix hydrolase 6 OS=Gallus gallus OX=9031 PE=4 SV=4	0.681	Down	0.00156237	---	nucleus
F1NMA2	Sulfotransferase OS=Gallus gallus OX=9031 GN=SULT1E1 PE=3 SV=3	1.429	Up	0.0044186	SULT1E1	cytoplasm
F1NMB3	UDP-glucuronosyltransferase OS=Gallus gallus OX=9031 GN=UGT2A1 PE=3 SV=3	0.612	Down	0.0054631	UGT2A1	peroxisome
F1NMM5	Monoacylglycerol lipase ABHD12 [Zootermopsis nevadensis]	1.484	Up	0.0094587	ABHD12B	plasma membrane
F1NNM4	"BCL2/adenovirus E1B protein-interacting protein 3, partial [Stegodyphus mimosarum]"	1.363	Up	0.0033448	BNIP3	cytoplasm
F1NNN4	cytochrome P450 4F1-like isoform X1 [Stylophora pistillata]	1.358	Up	0.034881	CYP4A22	endoplasmic reticulum
F1NNP0	"cytochrome P450, family 4, subfamily F, polypeptide 2 [Bos taurus]"	0.599	Down	0.001621	CYP4B7	endoplasmic reticulum
F1NPD1	Sulfotransferase OS=Gallus gallus OX=9031 GN=SULT PE=3 SV=1	8.05	Up	6.1175e-05	SULT	extracellular
F1NPD3	60S ribosomal protein L18a OS=Gallus gallus OX=9031 GN=RPL18A PE=3 SV=3	1.425	Up	0.00062185	RPL18A	nucleus
F1NPH3	collagen alpha-1(XII) chain precursor [Mus musculus]	0.661	Down	0.047458	VWA1	extracellular
F1NPJ8	Glutathione peroxidase OS=Gallus gallus OX=9031 GN=GPX3 PE=3 SV=2	1.322	Up	0.0036241	GPX3	extracellular
F1NPK5	Microsomal triglyceride transfer protein large subunit-like protein OS=Gallus gallus OX=9031 GN=MTTPL PE=2 SV=2	3.984	Up	4.2436e-07	MTTPL	extracellular
F1NPL9	Cytochrome c oxidase copper chaperone [Zootermopsis nevadensis]	0.751	Down	0.0089568	COX17	extracellular
F1NPR8	"Bifunctional 3'-phosphoadenosine 5'-phosphosulfate synthase, partial [Stegodyphus mimosarum]"	2.29	Up	1.87862e-05	PAPSS2	cytoplasm,nucleus
F1NQ69	Molybdenum cofactor sulfurase OS=Gallus gallus OX=9031 GN=MOCOS PE=3 SV=3	3.52	Up	0.00041971	MOCOS	cytoplasm
F1NQG5	Ribosomal protein L15 OS=Gallus gallus OX=9031 GN=RPL15 PE=3 SV=2	1.446	Up	0.0034364	RPL15	nucleus
F1NQZ9	glutamate--cysteine ligase catalytic subunit [Danio rerio]	0.429	Down	2.1086e-05	GCLC	cytoplasm
F1NS20	"D-glutamate cyclase, mitochondrial-like isoform X1 [Stylophora pistillata]"	1.607	Up	0.0111017	C5H14orf159	mitochondria
F1NSC7	---	0.697	Down	0.040419	---	nucleus
F1NSV0	Transmembrane protein 56 [Stylophora pistillata]	1.592	Up	0.00054408	TMEM56	plasma membrane
F1NSV6	Sodium/potassium-transporting ATPase subunit beta OS=Gallus gallus OX=9031 GN=ATP1B1 PE=3 SV=3	1.359	Up	0.00091811	ATP1B1	cytoplasm
F1NT14	Microsomal glutathione S-transferase 1 OS=Gallus gallus OX=9031 GN=MGST1 PE=4 SV=2	1.485	Up	0.003135	MGST1	extracellular
F1NT18	cytochrome P450 [Sus scrofa]	1.708	Up	0.0101006	CYP3A5	plasma membrane
F1NTD7	---	0.685	Down	0.017396	PTGFRN	extracellular
F1NTK1	Phosphoserine aminotransferase OS=Gallus gallus OX=9031 GN=PSAT1 PE=3 SV=2	1.73	Up	0.00019996	PSAT1	cytoplasm
F1NUP9	epidermal retinol dehydrogenase 2 [Sus scrofa]	1.566	Up	0.00065693	SDR16C5	endoplasmic reticulum,mitochondria
F1NUQ3	Heart fatty acid binding protein OS=Gallus gallus OX=9031 GN=FABP3 PE=2 SV=2	8.939	Up	1.97316e-05	FABP3	cytoplasm
F1NUR1	2-acylglycerol O-acyltransferase 1 [Stylophora pistillata]	0.515	Down	0.025876	MOGAT1	extracellular
F1NUY0	Protein arginine methyltransferase NDUFAF7 OS=Gallus gallus OX=9031 GN=NDUFAF7 PE=3 SV=4	0.764	Down	0.0021169	NDUFAF7	mitochondria
F1NV02	Apolipoprotein B OS=Gallus gallus OX=9031 GN=APOB PE=4 SV=2	1.965	Up	0.00025814	APOB	extracellular
F1NV36	ZP domain-containing protein-like isoform X2 [Stylophora pistillata]	1.446	Up	0.00154366	LINC00954	extracellular,plasma membrane
F1NV58	"Spectrin beta chain, brain 4, partial [Stegodyphus mimosarum]"	0.678	Down	0.0082631	SPTBN5	cytoplasm
F1NV92	nucleotide triphosphate diphosphatase NUDT15-like [Stylophora pistillata]	0.767	Down	6.1898e-05	NUDT15	extracellular
F1NVE6	Anoctamin OS=Gallus gallus OX=9031 GN=ANO4 PE=3 SV=2	2.275	Up	1.2349e-06	ANO4	plasma membrane
F1NVF3	vitamin D-binding protein precursor [Bos taurus]	1.454	Up	0.0034038	GC	extracellular
F1NVL5	"septin 4, partial [Bos taurus]"	0.747	Down	8.4576e-05	SEPT5	cytoplasm
F1NVR9	BTB/POZ domain-containing protein KCTD21-like [Stylophora pistillata]	2.084	Up	0.024182	KCTD14	cytoplasm
F1NVV4	"solute carrier family 2, facilitated glucose transporter member 1 [Bos taurus]"	0.586	Down	0.0017199	SLC2A5	plasma membrane
F1NW32	neogenin isoform 2 precursor [Mus musculus]	3.414	Up	3.1929e-07	NEO1	cytoplasm
F1NW73	LOW QUALITY PROTEIN: ATP-binding cassette sub-family A member 5-like [Stylophora pistillata]	0.728	Down	0.0083368	ABCA8	plasma membrane
F1NWE5	UDP-glucose 4-epimerase [Stylophora pistillata]	0.768	Down	0.009064	GALE	cytoplasm
F1NWX7	Protein transport protein Sec61 subunit beta OS=Gallus gallus OX=9031 GN=SEC61B PE=3 SV=2	1.351	Up	0.00044136	SEC61B	mitochondria
F1NX32	Glycine cleavage system P protein OS=Gallus gallus OX=9031 GN=GLDC PE=3 SV=3	2.014	Up	0.00030302	GLDC	nucleus
F1NXZ7	"acylpyruvase FAHD1, mitochondrial-like [Stylophora pistillata]"	0.762	Down	0.0112183	FAHD1	cytoplasm
F1NY29	"Electron transfer flavoprotein-ubiquinone oxidoreductase, mitochondrial [Stylophora pistillata]"	1.317	Up	0.002899	ETFDH	mitochondria
F1NYN2	"pyruvate dehydrogenase kinase, isoenzyme 2 [Bos taurus]"	0.618	Down	0.0048614	PDK4	mitochondria
F1NYU4	Glutathione peroxidase 4 OS=Gallus gallus OX=9031 PE=4 SV=2	1.433	Up	0.00181619	---	cytoplasm
F1NYV3	---	0.699	Down	0.00114446	MAP7D1	nucleus
F1NYW3	"solute carrier family 25, member 25 [Bos taurus]"	0.748	Down	0.0139959	SLC25A25	mitochondria
F1NZ86	"Stress-70 protein, mitochondrial OS=Gallus gallus OX=9031 GN=HSPA9 PE=3 SV=1"	0.64	Down	0.00040334	HSPA9	mitochondria
F1NZB0	Plexin A4 OS=Gallus gallus OX=9031 PE=4 SV=3	2.318	Up	0.00020135	---	plasma membrane
F1NZQ9	Histidine ammonia-lyase OS=Gallus gallus OX=9031 GN=HAL PE=3 SV=3	1.831	Up	0.0039593	HAL	cytoplasm
F1NZV0	"sema domain, immunoglobulin domain (Ig), short basic domain, secreted, (semaphorin) 3Fa precursor[Danio rerio]"	0.469	Down	0.005044	SEMA4B	extracellular
F1P077	Mannosyltransferase OS=Gallus gallus OX=9031 GN=ALG12 PE=3 SV=3	1.743	Up	0.000103477	ALG12	plasma membrane
F1P099	arylsulfatase I-like [Stylophora pistillata]	0.582	Down	0.0066591	ARSB	extracellular
F1P0G7	---	1.832	Up	0.048663	LXN	cytoplasm
F1P0I1	probable ATP-dependent RNA helicase DDX60-like [Stylophora pistillata]	0.543	Down	0.0199212	---	nucleus
F1P0Y6	Malic enzyme OS=Gallus gallus OX=9031 GN=ME1 PE=3 SV=3	0.72	Down	0.0082787	ME1	cytoplasm
F1P0Z3	Phospholipase B-like OS=Gallus gallus OX=9031 GN=PLBD2 PE=3 SV=3	0.72	Down	0.0060204	PLBD2	extracellular
F1P0Z4	Serine dehydratase-like [Stylophora pistillata]	1.505	Up	0.00180367	SDSL	extracellular
F1P130	10-formyltetrahydrofolate dehydrogenase OS=Gallus gallus OX=9031 GN=ALDH1L2 PE=3 SV=3	0.509	Down	0.00073973	ALDH1L2	mitochondria
F1P141	E3 ubiquitin-protein ligase NHLRC1 [Canis lupus familiaris]	0.711	Down	0.00165577	NHLRC1	nucleus
F1P174	Mitochondrial intermediate peptidase [Zootermopsis nevadensis]	0.741	Down	0.00043503	MIPEP	cytoplasm,nucleus
F1P180	Aspartate aminotransferase OS=Gallus gallus OX=9031 GN=GOT2 PE=4 SV=3	1.56	Up	0.00018458	GOT2	mitochondria
F1P1M1	UDP-glucuronosyltransferase OS=Gallus gallus OX=9031 GN=UGT1A1 PE=3 SV=3	0.678	Down	0.00132162	UGT1A1	extracellular
F1P1U0	"dynein heavy chain 8, axonemal-like [Stylophora pistillata]"	1.758	Up	0.00133777	DNAH8	cytoplasm
F1P1V6	Abhydrolase domain-containing protein 2 [Zootermopsis nevadensis]	1.765	Up	0.0039573	ABHD2	extracellular
F1P1Z6	Disco-interacting protein 2-like C [Stylophora pistillata]	0.73	Down	0.0155002	DIP2C	plasma membrane
F1P217	"Zinc finger protein 608, partial [Stegodyphus mimosarum]"	1.457	Up	0.0171049	ZNF608	nucleus
F1P277	"putative D-lactate dehydrogenase, mitochondrial [Stylophora pistillata]"	0.76	Down	0.0042171	LDHD	mitochondria
F1P2T2	NADPH--cytochrome P450 reductase OS=Gallus gallus OX=9031 GN=POR PE=3 SV=2	1.523	Up	3.9413e-05	POR	cytoplasm
F1P3D8	"Calcium-binding mitochondrial carrier protein Aralar1, partial [Stegodyphus mimosarum]"	0.703	Down	0.0023556	SLC25A12	cytoplasm
F1P4R1	Epoxide hydrolase OS=Gallus gallus OX=9031 GN=EPHX1 PE=3 SV=2	1.443	Up	0.0026591	EPHX1	endoplasmic reticulum
F1P4X7	7-dehydrocholesterol reductase OS=Gallus gallus OX=9031 GN=DHCR7 PE=4 SV=2	1.639	Up	0.0002361	DHCR7	plasma membrane
F1P5S5	"acyl-CoA synthetase short-chain family member 3, mitochondrial-like isoform X1 [Stylophora pistillata]"	0.687	Down	0.00018489	ACSS3	plasma membrane
F1P5U6	cytochrome P450 2A19 [Sus scrofa]	3.13	Up	0.00162026	RP11-400G3.5	endoplasmic reticulum
F2Z4K6	Ribosomal protein L26 OS=Gallus gallus OX=9031 GN=ATP6V0E1 PE=3 SV=1	1.566	Up	0.0010199	ATP6V0E1	nucleus
F6RNP5	"NADH dehydrogenase [ubiquinone] 1 beta subcomplex subunit 8, mitochondrial [Zootermopsis nevadensis]"	0.765	Down	0.0084606	NDUFB8	plasma membrane
F6SU35	Ribosomal protein OS=Gallus gallus OX=9031 GN=RPL10A PE=3 SV=1	1.46	Up	0.00023789	RPL10A	nucleus
F7BEW1	delta(24)-sterol reductase precursor [Homo sapiens]	2.386	Up	0.0002032	DHCR24	peroxisome
F7BYQ2	40S ribosomal protein S6 OS=Gallus gallus OX=9031 GN=RPS6 PE=3 SV=2	1.535	Up	0.000100084	RPS6	cytoplasm
H9KYZ6	Periplasmic beta-glucosidase [Stylophora pistillata]	0.681	Down	0.0029153	LOC426743	plasma membrane
O57535	Nucleoside diphosphate kinase OS=Gallus gallus OX=9031 PE=2 SV=1	0.701	Down	0.00033906	---	cytoplasm
O73884	Phosphoethanolamine/phosphocholine phosphatase OS=Gallus gallus OX=9031 GN=PHOSPHO1 PE=2 SV=1	0.675	Down	0.00050254	PHOSPHO1	cytoplasm
O93532	"Keratin, type II cytoskeletal cochleal OS=Gallus gallus OX=9031 PE=2 SV=1"	1.488	Up	0.0098835	---	mitochondria
P00340	L-lactate dehydrogenase A chain OS=Gallus gallus OX=9031 GN=LDHA PE=1 SV=3	0.649	Down	0.004522	LDHA	cytoplasm
P00378	Dihydrofolate reductase OS=Gallus gallus OX=9031 GN=DHFR PE=1 SV=1	1.486	Up	0.0025767	DHFR	cytoplasm
P02659	Apovitellenin-1 OS=Gallus gallus OX=9031 PE=1 SV=1	10.617	Up	3.9028e-05	---	extracellular
P02707	Hepatic lectin OS=Gallus gallus OX=9031 PE=1 SV=1	1.827	Up	0.00079627	---	plasma membrane
P02845	Vitellogenin-2 OS=Gallus gallus OX=9031 GN=VTG2 PE=1 SV=1	1.414	Up	0.022825	VTG2	extracellular
P05153	"Phosphoenolpyruvate carboxykinase, cytosolic [GTP] OS=Gallus gallus OX=9031 GN=PCK1 PE=2 SV=1"	0.279	Down	0.0074236	PCK1	cytoskeleton
P07997	"5-aminolevulinate synthase, nonspecific, mitochondrial OS=Gallus gallus OX=9031 GN=ALAS1 PE=2 SV=2"	0.691	Down	0.022678	ALAS1	mitochondria
P08251	Sodium/potassium-transporting ATPase subunit beta-1 OS=Gallus gallus OX=9031 GN=ATP1B1 PE=1 SV=1	1.952	Up	0.035284	ATP1B1	cytoplasm
P0DMQ6	Sorbitol dehydrogenase OS=Gallus gallus OX=9031 GN=SORD PE=1 SV=1	1.688	Up	0.000175572	SORD	cytoplasm
P11029	Acetyl-CoA carboxylase OS=Gallus gallus OX=9031 GN=ACAC PE=1 SV=1	1.338	Up	0.030457	ACAC	cytoplasm
P13216	"Adrenodoxin, mitochondrial (Fragment) OS=Gallus gallus OX=9031 GN=FDX1 PE=1 SV=1"	0.714	Down	0.0045774	FDX1	mitochondria
P20678	Cytochrome P450 2H2 OS=Gallus gallus OX=9031 GN=CYP2H2 PE=1 SV=1	1.775	Up	0.038422	CYP2H2	endoplasmic reticulum
P21872	Trifunctional purine biosynthetic protein adenosine-3 OS=Gallus gallus OX=9031 GN=GART PE=2 SV=1	1.395	Up	4.159e-05	GART	cytoplasm
P23614	Brain acid soluble protein 1 homolog OS=Gallus gallus OX=9031 GN=BASP1 PE=2 SV=4	0.728	Down	0.0033588	BASP1	nucleus
P25155	Coagulation factor X OS=Gallus gallus OX=9031 GN=F10 PE=1 SV=1	0.742	Down	0.00127792	F10	extracellular
P28173	Amidophosphoribosyltransferase OS=Gallus gallus OX=9031 GN=PPAT PE=2 SV=1	1.533	Up	0.00057648	PPAT	cytoplasm
P38024	Multifunctional protein ADE2 OS=Gallus gallus OX=9031 GN=AIRC PE=2 SV=1	1.723	Up	0.00039694	AIRC	cytoplasm
P43347	Translationally-controlled tumor protein homolog OS=Gallus gallus OX=9031 GN=TPT1 PE=2 SV=1	1.36	Up	1.89985e-05	TPT1	cytoplasm,nucleus
P47836	40S ribosomal protein S4 OS=Gallus gallus OX=9031 GN=RPS4 PE=2 SV=2	1.467	Up	0.00027827	RPS4	cytoplasm
P53760	Phosphatidylcholine-sterol acyltransferase (Fragment) OS=Gallus gallus OX=9031 GN=LCAT PE=1 SV=1	0.665	Down	0.0025766	LCAT	extracellular
P79762	Zona pellucida sperm-binding protein 3 OS=Gallus gallus OX=9031 GN=ZP3 PE=1 SV=4	0.737	Down	0.0153043	ZP3	plasma membrane
P80226	"Fatty acid-binding protein, liver OS=Gallus gallus OX=9031 GN=FABP1 PE=1 SV=2"	1.683	Up	0.00061873	FABP1	cytoplasm
P81628	Endoplasmic reticulum resident protein 29 (Fragment) OS=Gallus gallus OX=9031 GN=ERP29 PE=1 SV=2	1.322	Up	0.00054384	ERP29	extracellular
P87498	Vitellogenin-1 OS=Gallus gallus OX=9031 GN=VTG1 PE=1 SV=1	2.411	Up	2.0229e-05	VTG1	extracellular
Q03696	Neuronal-glial cell adhesion molecule OS=Gallus gallus OX=9031 PE=1 SV=2	1.338	Up	0.0041628	---	plasma membrane
Q08393	Glutathione S-transferase OS=Gallus gallus OX=9031 PE=2 SV=2	1.46	Up	0.0148758	---	cytoplasm
Q2LK54	Collectin-12 OS=Gallus gallus OX=9031 GN=COLEC12 PE=2 SV=1	0.698	Down	0.0099973	COLEC12	plasma membrane
Q3V6R6	Cholesteryl ester transfer protein OS=Gallus gallus OX=9031 GN=CETP PE=2 SV=1	0.476	Down	0.000118635	CETP	extracellular
Q5F3B9	"Succinate--CoA ligase [ADP-forming] subunit beta, mitochondrial OS=Gallus gallus OX=9031 GN=SUCLA2 PE=2 SV=1"	0.588	Down	0.0100425	SUCLA2	peroxisome
Q5F3R2	Lysine-specific demethylase 5B OS=Gallus gallus OX=9031 GN=KDM5B PE=2 SV=1	1.614	Up	0.0024786	KDM5B	nucleus
Q5F3Z0	Transmembrane protein 106B OS=Gallus gallus OX=9031 GN=TMEM106B PE=2 SV=1	1.647	Up	0.00036448	TMEM106B	plasma membrane
Q5F420	Acyl-CoA synthetase long chain family member 1 OS=Gallus gallus OX=9031 GN=ACSL1 PE=2 SV=1	0.659	Down	9.5647e-05	ACSL1	cytoplasm
Q5ZHQ1	Small ubiquitin-related modifier 3 OS=Gallus gallus OX=9031 GN=SUMO3 PE=3 SV=1	0.684	Down	0.0105771	SUMO3	cytoplasm
Q5ZI34	Redox-regulatory protein FAM213A OS=Gallus gallus OX=9031 GN=FAM213A PE=2 SV=2	2.393	Up	0.000139981	FAM213A	extracellular
Q5ZI75	ADP ribosylation factor like GTPase 6 OS=Gallus gallus OX=9031 GN=ARL6 PE=2 SV=1	0.704	Down	0.0167365	ARL6	cytoplasm
Q5ZI81	Dipeptidyl peptidase 4 OS=Gallus gallus OX=9031 GN=DPP4 PE=2 SV=1	1.744	Up	0.0098784	DPP4	extracellular
Q5ZID0	NmrA-like family domain-containing protein 1 OS=Gallus gallus OX=9031 GN=NMRAL1 PE=2 SV=1	0.347	Down	0.00161599	NMRAL1	mitochondria
Q5ZIT5	Ras-related protein Rab-10 OS=Gallus gallus OX=9031 GN=RAB10 PE=2 SV=1	1.522	Up	0.00059979	RAB10	cytoplasm
Q5ZJ38	"Ran-specific GTPase-activating protein, partial [Stegodyphus mimosarum]"	0.76	Down	0.024175	RANBP1	cytoplasm
Q5ZJ56	60S ribosomal protein L7 OS=Gallus gallus OX=9031 GN=RPL7 PE=2 SV=1	1.464	Up	0.0020016	RPL7	cytoplasm
Q5ZJA5	signal recognition particle receptor subunit beta-like [Stylophora pistillata]	1.457	Up	0.00080462	SRPRB	extracellular
Q5ZJI8	HIG1 domain family member 1A [Zootermopsis nevadensis]	0.704	Down	0.00044239	HIGD1A	cytoplasm
Q5ZJK3	Signal transducer and activator of transcription OS=Gallus gallus OX=9031 GN=STAT1 PE=2 SV=1	0.767	Down	0.043558	STAT1	nucleus
Q5ZJM3	Peptide-N(4)-(N-acetyl-beta-glucosaminyl)asparagine amidase OS=Gallus gallus OX=9031 GN=NGLY1 PE=2 SV=1	1.375	Up	0.0021403	NGLY1	cytoplasm
Q5ZJZ2	Ribosomal protein L3 OS=Gallus gallus OX=9031 GN=RPL3 PE=2 SV=1	1.702	Up	0.00043939	RPL3	cytoplasm
Q5ZKL6	Membrane-bound O-acyltransferase domain-containing protein 2 OS=Gallus gallus OX=9031 GN=mboat2 PE=2 SV=1	5.834	Up	0.00177684	mboat2	plasma membrane
Q5ZKN2	Membrane-associated progesterone receptor component 1 OS=Gallus gallus OX=9031 GN=PGRMC1 PE=2 SV=3	1.416	Up	0.0039799	PGRMC1	endoplasmic reticulum
Q5ZL18	N-fatty-acyl-amino acid synthase/hydrolase PM20D1 OS=Gallus gallus OX=9031 GN=PM20D1 PE=2 SV=1	1.325	Up	0.0029033	PM20D1	endoplasmic reticulum
Q5ZL72	"60 kDa heat shock protein, mitochondrial OS=Gallus gallus OX=9031 GN=HSPD1 PE=1 SV=1"	0.714	Down	0.00184298	HSPD1	mitochondria
Q5ZLA7	Dolichyl-diphosphooligosaccharide--protein glycosyltransferase subunit STT3A [Stylophora pistillata]	1.46	Up	7.7316e-05	STT3A	plasma membrane
Q5ZLG0	Acetoacetyl-CoA synthetase OS=Gallus gallus OX=9031 GN=AACS PE=2 SV=1	1.6	Up	0.0055028	AACS	cytoplasm
Q5ZLL6	Methylsterol monooxygenase 1 OS=Gallus gallus OX=9031 GN=MSMO1 PE=2 SV=1	1.448	Up	0.038619	MSMO1	cytoplasm
Q5ZLP5	SAP domain-containing ribonucleoprotein [Stylophora pistillata]	0.749	Down	0.002276	SARNP	nucleus
Q5ZLZ6	Solute carrier family 16 member 1 OS=Gallus gallus OX=9031 GN=SLC16A1 PE=2 SV=1	0.62	Down	0.00059567	SLC16A1	plasma membrane
Q5ZM14	Na(+)/H(+) exchange regulatory cofactor NHE-RF1 OS=Gallus gallus OX=9031 GN=SLC9A3R1 PE=2 SV=1	0.585	Down	0.042957	SLC9A3R1	cytoplasm
Q5ZM39	B-cell lymphoma 6 protein homolog OS=Gallus gallus OX=9031 GN=BCL6 PE=2 SV=1	0.765	Down	0.046985	BCL6	nucleus
Q5ZMF6	TNF receptor associated protein 1 OS=Gallus gallus OX=9031 GN=TRAP1 PE=2 SV=1	0.739	Down	5.9399e-05	TRAP1	mitochondria
Q5ZMQ3	Signal peptidase complex catalytic subunit SEC11 OS=Gallus gallus OX=9031 GN=SEC11A PE=2 SV=1	1.36	Up	0.00084005	SEC11A	cytoplasm
Q6IEC5	Putative ISG12(2) protein OS=Gallus gallus OX=9031 GN=ISG12(2) PE=2 SV=1	0.338	Down	0.0087358	ISG12(2)	cytoplasm,nucleus
Q7SX83	cAMP response element-binding protein OS=Gallus gallus OX=9031 GN=CREB1 PE=2 SV=1	0.751	Down	2.2868e-05	CREB1	nucleus
Q804X6	Coagulation factor IX OS=Gallus gallus OX=9031 GN=F9 PE=2 SV=1	0.759	Down	0.0028357	F9	extracellular
Q8AXQ0	Translocating chain-associated membrane protein OS=Gallus gallus OX=9031 GN=TRAM PE=2 SV=1	1.368	Up	0.0043215	TRAM	plasma membrane
Q8JG30	Sulfotransferase family cytosolic 1B member 1 OS=Gallus gallus OX=9031 GN=SULT1B1 PE=2 SV=1	1.441	Up	0.000104893	SULT1B1	mitochondria
Q8JIG5	Alpha-1-acid glycoprotein OS=Gallus gallus OX=9031 GN=ogchi PE=2 SV=1	0.717	Down	0.030619	ogchi	extracellular
Q8JIY0	Syndecan OS=Gallus gallus OX=9031 GN=SDC2 PE=2 SV=1	1.596	Up	0.00065997	SDC2	extracellular
Q8QFQ8	Interleukin-18 OS=Gallus gallus OX=9031 GN=IL18 PE=2 SV=1	0.464	Down	0.000182058	IL18	extracellular
Q8QH01	Dimethylaniline monooxygenase [N-oxide-forming] OS=Gallus gallus OX=9031 GN=FMO3 PE=2 SV=1	1.524	Up	0.0026778	FMO3	peroxisome
Q90578	Vitamin D3 hydroxylase-associated protein OS=Gallus gallus OX=9031 PE=1 SV=3	0.115	Down	0.0069962	---	extracellular
Q90875	Cytoplasmic aconitate hydratase OS=Gallus gallus OX=9031 GN=ACO1 PE=2 SV=1	1.524	Up	0.00032229	ACO1	cytoplasm
Q90927	Nuclear factor 1 OS=Gallus gallus OX=9031 GN=cNFI-A4 PE=2 SV=1	1.558	Up	0.0023771	cNFI-A4	nucleus
Q90952	Serum paraoxonase/arylesterase 2 OS=Gallus gallus OX=9031 GN=PON2 PE=2 SV=1	1.336	Up	0.00079612	PON2	endoplasmic reticulum
Q90WR6	Sulfotransferase OS=Gallus gallus OX=9031 GN=SULT1C PE=2 SV=1	2.113	Up	0.000122488	SULT1C	cytoplasm
Q91025	Vitellogenin-3 (Fragments) OS=Gallus gallus OX=9031 GN=VTG3 PE=2 SV=2	3.159	Up	2.3962e-06	VTG3	extracellular
Q98TF6	60S ribosomal protein L36 OS=Gallus gallus OX=9031 GN=RPL36 PE=3 SV=1	1.333	Up	0.0004048	RPL36	mitochondria
Q98TH5	Ribosomal protein S11 OS=Gallus gallus OX=9031 GN=cRPS11 PE=3 SV=1	1.513	Up	0.0042809	cRPS11	cytoplasm
Q9DDD5	Neurobeachin (Fragment) OS=Gallus gallus OX=9031 GN=NBEA PE=2 SV=1	0.755	Down	0.0103954	NBEA	plasma membrane
Q9I993	"Beta,beta-carotene 15,15'-dioxygenase OS=Gallus gallus OX=9031 GN=BCO1 PE=1 SV=1"	0.648	Down	0.00034372	BCO1	cytoplasm
Q9I9K9	"Glycine amidinotransferase, mitochondrial OS=Gallus gallus OX=9031 GN=GATM PE=2 SV=2"	0.377	Down	0.00102475	GATM	mitochondria
Q9PRL8	Acyl-CoA-binding protein OS=Gallus gallus OX=9031 GN=DBI PE=1 SV=1	1.841	Up	0.0007762	DBI	cytoplasm
Q9W6H0	Mimecan OS=Gallus gallus OX=9031 GN=OGN PE=2 SV=1	0.764	Down	0.0106437	OGN	extracellular
Q9YH58	Formimidoyltransferase-cyclodeaminase OS=Gallus gallus OX=9031 GN=FTCD PE=2 SV=1	1.606	Up	0.013959	FTCD	cytoplasm
R4GF99	Aminopeptidase OS=Gallus gallus OX=9031 GN=ANPEP PE=3 SV=2	1.354	Up	0.011664	ANPEP	extracellular
R4GGJ0	Ribosomal protein S16 OS=Gallus gallus OX=9031 GN=RPS16 PE=3 SV=1	1.479	Up	0.00102175	RPS16	cytoplasm
R4GH54	Cytochrome c oxidase protein 20-like [Stylophora pistillata]	1.344	Up	0.000177871	COX20	extracellular
R4GH86	glutathione peroxidase 1 [Gallus gallus]	1.988	Up	0.0030557	GPX1	cytoplasm
R4GIQ2	Ribosomal protein L21 OS=Gallus gallus OX=9031 GN=RPL21 PE=4 SV=1	1.332	Up	0.0034214	RPL21	nucleus
R4GIX2	Thymocyte selection associated family member 2 OS=Gallus gallus OX=9031 PE=4 SV=2	0.734	Down	0.00127899	---	nucleus
R4GJ64	---	0.727	Down	0.017441	TMEM161A	plasma membrane
R4GJC4	"UMP-CMP kinase 2, mitochondrial [Zootermopsis nevadensis]"	0.267	Down	0.0063789	CMPK2	mitochondria
R4GJK4	"Translocon-associated protein subunit gamma, partial [Stegodyphus mimosarum]"	1.393	Up	0.000157337	SSR3	plasma membrane
R4GJU7	---	0.699	Down	0.044441	MXRA7	extracellular
R4GJX3	interferon-induced transmembrane protein 3 [Sus scrofa]	0.425	Down	0.0116952	IFITM3	plasma membrane
R4GKH5	Synaptophysin-like protein 2 [Zootermopsis nevadensis]	1.397	Up	0.0021374	SYPL1	plasma membrane
R4GKQ7	alpha-adducin [Gallus gallus]	1.357	Up	0.0094027	ADD3	nucleus
R4GLJ4	Transmembrane 6 superfamily member 1 [Zootermopsis nevadensis]	1.533	Up	0.0034399	TM6SF2	plasma membrane
R4GLL3	PDZ domain-containing protein GIPC3-like [Stylophora pistillata]	0.755	Down	0.0095155	GIPC3	cytoplasm,nucleus
R4GMB6	Farnesyl pyrophosphate synthase OS=Gallus gallus OX=9031 GN=FDPS PE=3 SV=2	1.75	Up	0.00175685	FDPS	cytoplasm
R9PXN6	Cochlin OS=Gallus gallus OX=9031 GN=COCH PE=4 SV=2	0.663	Down	0.00058374	COCH	extracellular
