# Supplementary material for: A Comprehensive Proteome and Acetyl-Proteome Atlas Reveals Molecular Mechanisms Adapting to the Physiological Changes From Pre-laying to Peak-Laying Stage in Liver of Hens (Gallus gallus)
Source: Front Vet Sci. 2021 Oct 21;8:700669. doi: 10.3389/fvets.2021.700669 (PMC8566343; doi:10.3389/fvets.2021.700669)
Supplement: Supplementary file 3 [file Table_3.xls]

Protein accession	Position	Ratio	Regulated Type	Amino acid	Protein description	Gene name	Localization probability	Modified sequence	L30w/L20w Ratio	L30w/L20w P value
Q5ZMW1	719			K	Aconitate hydratase, mitochondrial	ACO2	1	QGLLPLTFADPADYNK(1)IHPVDK
P08636	32	0.952		K	40S ribosomal protein S17	RPS17	1	LGNDFHTNK(1)R	0.952	0.81386
F1P180	66	0.778		K	Aspartate aminotransferase	GOT2	1	DDNGK(1)PYVLNCVR	0.778	0.0095445
A0A1D5PG15	897	0.899		K	Sarcosine dehydrogenase, mitochondrial [Stylophora pistillata]	SARDH	1	YPAQAHTK(1)SPFDPDNKR	0.899	0.1777
Q5F424	135	0.757	Q2	K	Chaperonin containing TCP1 subunit 2	CCT2	1	AATK(1)ASR	0.757	0.0027766
A0A1D5PCF1	219	0.944		K	Acyl-CoA dehydrogenase family member 10 [Stylophora pistillata]	ACAD10	1	TAAQLGIK(1)TVK	0.944	0.34314
A0A1D5NYJ2	126	0.865		K	Lon protease homolog, mitochondrial	LONP1	1	IIEVK(1)NK	0.865	0.1475
E1C1T9	684	0.969		K	Trifunctional enzyme subunit alpha, mitochondrial [Stylophora pistillata]	EHHADH	1	LQK(1)YSEIHPDVPQLR	0.969	0.53308
E1BSI6	132			K	Mitochondrial ribosomal protein S25	MRPS25	1	LSHPATFGPK(1)K
A0A1L1RLU1	92	1.024		K	Sulfotransferase	SULT6B1L	1	YTEEEMK(1)ER	1.024	0.77782
E1BTT4	272	0.792		K	Hydroxyacyl-CoA dehydrogenase trifunctional multienzyme complex subunit beta	---	1	VPGK(1)DTVTK	0.792	0.136765
P00548	134			K	Pyruvate kinase PKM	PKM	1	GSGTAEVELK(1)K
A0A1D5P780	297			K	Vitellogenin-2	VTG2	1	TK(1)NPEQR
F1NSU6	145	0.929		K	Zinc-binding alcohol dehydrogenase domain-containing protein 2 [Stylophora pistillata]	ZADH2	1	AK(1)CHVIGTCSSDEK	0.929	0.3946
D5M8S2	132	0.904		K	Protein/nucleic acid deglycase DJ-1	DJ-1	1	DK(1)MMNGAHYCYSESR	0.904	0.101583
A0A1L1RXZ1	247			K	3-hydroxyisobutyryl-CoA hydrolase, mitochondrial	HIBCH	1	ENIADLLNSYHMQTK(1)IDQEK
A0A1D5P9K6	155	1.01		K	Short/branched chain specific acyl-CoA dehydrogenase, mitochondrial [Zootermopsis nevadensis]	ACADSB	1	LFTTYGTEEQK(1)R	1.01	0.70674
A0A1L1RX65	276	0.942		K	Isocitrate dehydrogenase [NAD] subunit, mitochondrial	IDH3A	1	HATK(1)IETACFDTIK	0.942	0.52992
A0A1L1RK25	265	1.009		K	trifunctional enzyme subunit alpha, mitochondrial-like isoform X1 [Stylophora pistillata]	HADHA	1	GLANK(1)TVSAK(1)R	1.009	0.9928
F1NB02	25	0.829		K	40S ribosomal protein S8	RPS8	1	K(1)YELGRPPANTK	0.829	0.38886
A0A1L1RPB8	30			K	Phosphoglycerate mutase 1	PGAM1	1	AETAAK(1)HGEAQVK
F1NDC2	76	0.841		K	40S ribosomal protein S23 [Stylophora pistillata]	RPS23	1	VQLIK(1)NGK	0.841	0.179523
A0A1D5P7M4	217			K	4-hydroxyphenylpyruvate dioxygenase	HPD	1	MPINEPANGK(1)R
Q90875	141	0.694	Q2	K	Cytoplasmic aconitate hydratase	ACO1	1	RSDSLQK(1)NQDLEFER	0.694	0.00195822
P14732	251			K	Lamin-B2	LMNB2	1	NQHDEQVK(1)LYK
A0A1D5PFY7	372	0.833		K	Succinate-semialdehyde dehydrogenase, mitochondrial, partial [Stegodyphus mimosarum]	ALDH5A1	1	GIHDTFVQK(1)FAK	0.833	0.020925
A0A1D5NXI2	618			K	Long-chain-fatty-acid--CoA ligase ACSBG2	ACSBG2	1	IQK(1)WVVLEK
A0A1D5NUL5	266			K	Septin-2, partial [Zootermopsis nevadensis]	SEPT11	1	NELHK(1)FK
E1C8V9	10			K	Small nuclear ribonucleoprotein G	LOC107048994	1	AHPPELK(1)K
E1BSV1	356	1.083		K	Dimethylglycine dehydrogenase, mitochondrial [Stylophora pistillata]	DMGDH	1	PGDETGYK(1)PSFR	1.083	0.59796
A0A1L1S093	403	0.978		K	Endoplasmin	HSP90B1	1	GLFDEYGSK(1)K	0.978	0.80056
A0A1D5P650	907	1.039		K	Clathrin heavy chain	CLTCL1	1	VVGK(1)YCEK	1.039	0.77132
Q5ZKN2	161	0.791		K	Membrane-associated progesterone receptor component 1	PGRMC1	1	DWESQFTFK(1)YHHVGK	0.791	0.0190647
A0A1L1RR89	11			K	40S ribosomal protein S25-like [Stylophora pistillata]	RPS25	1	ATYDK(1)LCK
Q90875	857	0.691	Q2	K	Cytoplasmic aconitate hydratase	ACO1	1	LDTGK(1)TFHAIMR	0.691	0.0039809
F1NJ10	268	0.774		K	ADP,ATP carrier protein, partial [Stegodyphus mimosarum]	SLC25A5	1	DEGSK(1)AFFK	0.774	0.139857
A0A1D5NT56	41			K	UPF0568 protein C14orf166-like [Stylophora pistillata]	C5H14orf166	1	HYK(1)IEDR
A0A1D5P5D4	89			K	putative glucosamine 6-phosphate N-acetyltransferase [Zootermopsis nevadensis]	GNPNAT1	1	NVAFYK(1)K
A0A1L1RWW8	26			K	Pseudouridine-5'-phosphate glycosidase [Stylophora pistillata]	LOC418114	1	EVEK(1)IVMR
A0A1D5PXB1	299			K	Bifunctional purine biosynthesis protein PURH	ATIC	1	K(1)NGAYCVLQMDPNYEPDDNEIR
P31335	359	1.126		K	Bifunctional purine biosynthesis protein PURH	ATIC	1	K(1)NGGYCVLQMDPNYEPDDNEIR	1.126	0.161362
O42283	86	1.113		K	Heat shock protein 10	HSPE1	1	IVLEDK(1)DYYLFR	1.113	0.103657
P51903	131			K	Phosphoglycerate kinase	PGK	1	FHVEEEGK(1)GK
E1BZP0	422	1.07		K	putative prolyl-tRNA synthetase, mitochondrial [Zootermopsis nevadensis]	PARS2	1	DANK(1)LGYPYVVVAGR	1.07	0.67056
A0A1L1RWT6	25	1.238		K	40S ribosomal protein S15	RPS15	1	QHSLLK(1)R	1.238	0.37228
F1NY29	359	0.772		K	Electron transfer flavoprotein-ubiquinone oxidoreductase, mitochondrial [Stylophora pistillata]	ETFDH	1	HHPTIAPTLEGGK(1)R	0.772	0.031818
E1C658	89	0.867		K	ATP synthase subunit d, mitochondrial	ATP5H	1	VPEPVDTQTAK(1)IDAQEQEAAK	0.867	0.32514
Q5ZLA7	440	0.792		K	Dolichyl-diphosphooligosaccharide--protein glycosyltransferase subunit STT3A [Stylophora pistillata]	STT3A	1	NLDISRPDK(1)K	0.792	0.31582
A0A1D5P330	304			K	histidine--tRNA ligase, cytoplasmic-like isoform X1 [Stylophora pistillata]	HARS2	1	YDGLVATFDPK(1)GR
A0A1L1RQX4	163	0.908		K	High mobility group protein B3	HMGB3	1	GAATK(1)AAR	0.908	0.47876
A0A1D5P8I7	129	0.63	Q1	K	Isocitrate dehydrogenase [NADP]	IDH2	1	K(1)MWK(1)SPNGTIR	0.63	0.00146282
F1NWW5	1407			K	protocadherin Fat 1 isoform X6 [Gallus gallus]	FAT1	1	FDVDK(1)GTGTIIVAR
A0A1D5NV73	74	1.098		K	regulator of microtubule dynamics protein 1-like isoform X2 [Stylophora pistillata]	RMDN1	1	ALEK(1)NEANSAAHK	1.098	0.26946
E1C6X1	22	0.777		K	Inorganic pyrophosphatase, partial [Stegodyphus mimosarum]	PPA2	1	LYFK(1)NADGK	0.777	0.0125562
A0A1L1RLJ5	197			K	Ferrochelatase	FECH	1	ETK(1)AFFTNQQL
A0A1D5NWL9	129	1.627	Q4	K	Peroxisomal multifunctional enzyme type 2 [Stylophora pistillata]	HSD17B4	1	AAWNHMK(1)NQK	1.627	0.023318
E1BXT1	261	0.893		K	Cat eye syndrome critical region protein 5 [Zootermopsis nevadensis]	CECR5	1	ELK(1)YEALIGKPSTVTYR	0.893	0.071361
E1BRW8	99	0.741		K	Ketosamine-3-kinase [Zootermopsis nevadensis]	FN3K	1	HLNK(1)YSSK	0.741	0.057781
A0A1D5NX39	1714			K	CREB-binding protein, partial [Stegodyphus mimosarum]	EP300	1	NHDHK(1)MEK
A0A1I7Q449	80	0.975		K	Histone H3	H3F3B	1	EIAQDFK(1)TDLR	0.975	0.7625
E1C0Q5	237	0.927		K	acetyl-CoA acetyltransferase, mitochondrial precursor [Bos taurus]	ACAT1	0.904865	K(0.905)GK(0.095)PDTEVTEDEEYKR	0.927	0.27546
F1NY29	286	0.818		K	Electron transfer flavoprotein-ubiquinone oxidoreductase, mitochondrial [Stylophora pistillata]	ETFDH	1	ELWTIDEK(1)K	0.818	0.0156229
F1NI85	153	0.888		K	catechol O-methyltransferase domain-containing protein 1-like isoform X4 [Stylophora pistillata]	COMTD1	1	EAGVDHK(1)IDLR	0.888	0.056378
Q5ZME1	169	0.944		K	Heterogeneous nuclear ribonucleoprotein A2/B1	HNRNPA2B1	1	IVLQK(1)YHTINGHNAEVR	0.944	0.6605
P79781	48	0.827		K	Ubiquitin-40S ribosomal protein S27a	RPS27A	1	LIFAGK(1)QLEDGR	0.827	0.090316
A0A1L1RK25	412	1.117		K	trifunctional enzyme subunit alpha, mitochondrial-like isoform X1 [Stylophora pistillata]	HADHA	1	GQQQVFK(1)GLNGK(1)VK	1.117	0.00173587
A0A1D5PQJ5	50			K	General vesicular transport factor p115 [Zootermopsis nevadensis]	LOC107056345	1	TLEQHDNIVTHYK(1)K
A0A1D5PUY7	10			K	phosphoglucomutase-1 [Sus scrofa]	PGM1	0.999997	TK(1)AYADQKPGTSGLR
R4GGF7	47	0.985		K	LYR motif-containing protein 4 [Zootermopsis nevadensis]	LYRM4	1	SIK(1)DSEK	0.985	0.76754
A0A1D5PCK1	362			K	Propionyl-CoA carboxylase beta subunit	PCCB	1	AYGGAYDVMSSK(1)HLR
P08629	81	0.989		K	Thioredoxin	TXN	1	CMPTFQFYK(1)NGK	0.989	0.7432
F1NYW3	467	1.228		K	solute carrier family 25, member 25 [Bos taurus]	SLC25A25	1	HILK(1)TEGAFGLYR	1.228	0.03764
A0A1D5PL36	219	0.707	Q2	K	acetyl-coenzyme A acyltransferase 2 [Bos taurus]	ACAA2	1	GK(1)ESMQK(1)DEHPKPQTTLEQLAK	0.707	0.0086434
P51903	275			K	Phosphoglycerate kinase	PGK	1	AEK(1)NGVK
A0A1D5PS16	486			K	WD repeat-containing protein 1	WDR1	1	SDDK(1)TLEAK
R9PXN6	246	0.927		K	Cochlin	COCH	1	ALK(1)HAAQK	0.927	0.189756
F1NXN8	710	0.932		K	NADH-ubiquinone oxidoreductase 75 kDa subunit, mitochondrial isoform 5 [Homo sapiens]	NDUFS1	1	ASQTMAK(1)CVK	0.932	0.141777
Q5ZHS2	298	1.019		K	NADH dehydrogenase [ubiquinone] flavoprotein 1, mitochondrial	NDUFV1	1	ELIEK(1)HAGGVR	1.019	0.65298
E1C9C4	459	1.07		K	3-hydroxy-3-methylglutaryl coenzyme A synthase	HMGCS2	1	VAPQDFADIMK(1)R	1.07	0.33438
A0A1L1RU43	22			K	Protein mago nashi homolog	MAGOH	1	YYVGHK(1)GK
F1N9Z7	499	2.058	Q4	K	Succinyl-CoA:3-ketoacid-coenzyme A transferase	OXCT1	1	K(1)STGCDFAVSPK	2.058	0.037718
F1P180	193	0.729	Q2	K	Aspartate aminotransferase	GOT2	1	TCSLDFTGAMEDISK(1)IPEK	0.729	0.022002
F1NSZ4	206			K	putative aminopeptidase NPEPL1 [Stylophora pistillata]	NPEPL1	1	VGK(1)DLGITPTVIR
F1NEI9	493			K	Nuclear pore complex protein Nup93	NUP93	1	YK(1)AQGISAK
A0A1D5NT61	522	0.9		K	Glutamate dehydrogenase 1, mitochondrial	GLUD1	1	TAMK(1)YNLGLDLR	0.9	0.155718
F1P0Y6	359	1.024		K	Malic enzyme	ME1	1	ASLTEEK(1)SR	1.024	0.76476
E1BU39	320	0.506	Q1	K	Acyl-coenzyme A amino acid N-acyltransferase 2 [Stylophora pistillata]	ACOT1L	1	IPVEK(1)SLAK	0.506	9.89E-05
E1BWX4	57	0.574		K	Aminoadipate-semialdehyde synthase	AASS	1	ELTQMGYK(1)VLVQPSNR	0.574	0.062763
E1C4W4	525	0.913		K	Alpha-aminoadipic semialdehyde dehydrogenase [Stylophora pistillata]	ALDH7A1	1	STCTINYSK(1)DLPLAQGIK	0.913	0.54362
A0A1D5Q004	234	0.922		K	Carnitine O-acetyltransferase [Stylophora pistillata]	CRAT	1	RDSIVNYAK(1)GK	0.922	0.031057
E1BSI0	18	1.08		K	Poly [ADP-ribose] polymerase	PARP3	1	RAPPASQPADGGK(1)K	1.08	0.23676
A0A1L1RIN9	12			K	tropomyosin alpha-3 chain isoform c [Gallus gallus]	TPM3	1	EAK(1)HIAEEADR
F1NT19	72	0.728	Q2	K	Superoxide dismutase	SOD2	1	YK(1)EALAK	0.728	0.0130605
P23228	410			K	Hydroxymethylglutaryl-CoA synthase, cytoplasmic	HMGCS1	1	ITASLSDLK(1)AR
F1P1U3	298	0.959		K	Carnitine O-palmitoyltransferase 2, mitochondrial [Zootermopsis nevadensis]	CPT2	1	K(1)DLLDNGNEEALRK	0.959	0.31306
A0A1D5PPU9	98	0.905		K	Catalase	CAT	1	AK(1)VFEHIGK	0.905	0.57526
F1NI85	236	0.856		K	catechol O-methyltransferase domain-containing protein 1-like isoform X4 [Stylophora pistillata]	COMTD1	1	KDDLATQSIHHLNEK(1)LVR	0.856	1.69E-05
E1C0P9	839	0.982		K	U2 snRNP-associated SURP motif-containing protein, partial [Stegodyphus mimosarum]	U2SURP	0.999547	DK(1)LLQREKEK	0.982	0.7943
A0A1D5P4Y1	426			K	helicase SKI2W-like [Stylophora pistillata]	SKIV2L	1	K(1)HDGNNFR
Q5ZL37	226	1.065		K	Succinate--CoA ligase [GDP-forming] subunit beta, mitochondrial	SUCLG2	1	GPLQQQAADQIK(1)K	1.065	0.16186
P0DMQ6	132	0.786		K	Sorbitol dehydrogenase	SORD	1	YYK(1)HSASYCYK	0.786	0.030481
P15505	502			K	Glycine dehydrogenase (decarboxylating), mitochondrial	GLDC	1	TSK(1)FLTHQVFNSYHSETNIVR
F1NPG2	236	1.028		K	Isocitrate dehydrogenase [NADP]	IDH1	1	EYK(1)SQFEAK	1.028	0.59444
R4GLG2	157	1.006		K	Mitochondrial carnitine/acylcarnitine carrier protein [Stylophora pistillata]	SLC25A20	1	YSGSLDCAK(1)QLYR	1.006	0.93452
F1N988	1183			K	Clustered mitochondria protein homolog	CLUH	1	YHGSK(1)SLK
F1P0Y6	92	1.093		K	Malic enzyme	ME1	1	NEK(1)LFYK	1.093	0.28054
A0A1D5PDA1	211	0.682	Q2	K	delta(3,5)-Delta(2,4)-dienoyl-CoA isomerase, mitochondrial-like isoform X3 [Stylophora pistillata]	ECH1	1	K(1)MMAPEAQSCGLVSR	0.682	0.027882
F1NW65	56	1.648		K	Serum amyloid A protein	HPS5	1	EANYIGADK(1)YFHAR	1.648	0.21714
F1NCS6	288	1.108		K	C-1-tetrahydrofolate synthase, cytoplasmic [Zootermopsis nevadensis]	MTHFD1L	1	MQNMVK(1)NTER	1.108	0.30624
A0A1D5PDV8	182			K	Serine beta-lactamase-like protein LACTB, mitochondrial [Stylophora pistillata]	LACTB	1	HYEK(1)DIAK
A0A1D5P5B2	267	0.841		K	isovaleryl-CoA dehydrogenase, mitochondrial-like [Exaiptasia pallida]	IVD	1	IPAENILGK(1)LSK	0.841	0.0119169
A0A1L1RWS3	64	0.972		K	Dynactin subunit 5 [Stylophora pistillata]	DCTN5	1	HCVVK(1)SR	0.972	0.74616
A0A1L1RWT6	44	1.012		K	40S ribosomal protein S15	RPS15	0.999999	EAPPMEKPEVVK(1)THLR	1.012	0.90944
P00356	3	0.982		K	Glyceraldehyde-3-phosphate dehydrogenase	GAPDH	1	VK(1)VGVNGFGR	0.982	0.65462
A0A1L1RYS8	50			K	Peptidylprolyl isomerase	FKBP3	1	K(1)GDTVHCWYTGK
P09102	343	0.994		K	Protein disulfide-isomerase	P4HB	1	YKPESDDLTADK(1)IK	0.994	0.92006
F1NV02	3461	0.661	Q1	K	Apolipoprotein B	APOB	1	VTYDFTTPK(1)HGISAK	0.661	0.00145672
P16580	291			K	Glutamine synthetase	GLUL	1	AYDPK(1)GGLDNAR
A0A1L1RIR9	111			K	Farnesyl pyrophosphate synthase	FDPS	1	GQLCWYK(1)K
F1NWP3	524	0.977		K	Heat shock cognate 71 kDa protein	HSPA8	1	MVQEAEK(1)YK	0.977	0.85052
F1NVA1	218	0.58	Q1	K	acyl-coenzyme A synthetase ACSM3, mitochondrial-like [Stylophora pistillata]	ACSM3	1	CVTTK(1)SQHPVAIYFTSGTTGAPK	0.58	0.0049616
A0A1D5NZ11	218			K	PAX-interacting protein 1, partial [Stegodyphus mimosarum]	PAXIP1	1	SSTADK(1)AK
P17153	29	0.95		K	Annexin A5	ANXA5	1	AMK(1)GMGTDEETILK	0.95	0.21736
F1P1A5	597	0.891		K	Transketolase [Zootermopsis nevadensis]	TKT	1	SGK(1)SAELLK	0.891	0.1846
A0A1D5PC23	219	0.957		K	Transaldolase	TALDO1	1	SVTK(1)IYNYYK	0.957	0.64782
Q5F3X8	622			K	Protein transport protein Sec31A	SEC31A	1	TQEK(1)YFSK
Q5ZKR5	78			K	Nuclear cap-binding protein subunit 2	NCBP2	1	IVMGLDK(1)IK
F1NMC3	329	0.886		K	C-1-tetrahydrofolate synthase, cytoplasmic [Zootermopsis nevadensis]	MTHFD1	1	SCIPK(1)PIDQVAK	0.886	0.3772
E1C934	425	0.731	Q2	K	Kynurenine aminotransferase 3	KYAT3	1	QFEK(1)YIR	0.731	0.022443
Q5ZKD5	1240			K	RRP12-like protein	RRP12	0.999204	GK(0.001)GDVK(0.999)K
P51913	89			K	Alpha-enolase	ENO1	1	NVNVVEQEK(1)IDK
E1C5B8	267			K	Zinc finger protein 143, partial [Stegodyphus mimosarum]	ZNF143	1	THTGEK(1)PYR
A0A1D5P3K3	126			K	Heterogeneous nuclear ribonucleoprotein A1, A2/B1-like protein, partial [Stegodyphus mimosarum]	HNRNPA3	1	EYFEK(1)YGK
A0A1D5P8W3	104			K	Glycine N-methyltransferase	GNMT	1	RK(1)EEPFDR
A0A1D5P8M1	1152			K	ankyrin-3 isoform d [Mus musculus]	ANK3	1	VQASFPEGALTK(1)R
F1NTF8	908			K	limbin precursor [Mus musculus]	EVC2	1	QLHSK(1)TK(1)K(1)TGSK
Q5ZIX9	332	0.743	Q2	K	Threonine synthase like 1	THNSL1	1	LHGADK(1)QR	0.743	0.04406
A0A1D5PT81	376			K	Calcium-binding mitochondrial carrier protein Aralar1, partial [Stegodyphus mimosarum]	SLC25A13	1	NSFDCFK(1)K
F1NBV3	111			K	L-2-hydroxyglutarate dehydrogenase, mitochondrial [Stylophora pistillata]	L2HGDH	1	GIPYK(1)QCGK
A0A1D5P8I3	149			K	Splicing factor, proline- and glutamine-rich, partial [Stegodyphus mimosarum]	SFPQ	1	PSPSPTPAGGPK(1)K
Q5ZMD6	12			K	Histone H2A.Z	H2AFZ	1	AGK(1)DSGK(1)TK
A0A1D5PWZ1	3954			K	Dynein heavy chain, cytoplasmic [Zootermopsis nevadensis]	DYNC1H1	1	AINTAVK(1)SGR
A0A1D5NYY5	110	1.133		K	PTCD3-like protein, mitochondrial [Zootermopsis nevadensis]	PTCD3	1	YIIK(1)EFPHFFDK	1.133	0.34848
Q9YH58	287	0.608	Q1	K	Formimidoyltransferase-cyclodeaminase	FTCD	1	AMLDAAEFYIK(1)K	0.608	0.019044
Q5ZJV5	62	0.75	Q2	K	Cytochrome c oxidase subunit 4I1	COX4I1	1	ELSAQQK(1)ALK(1)EK	0.75	0.033861
F1P0M2	363	0.847		K	Propionyl-CoA carboxylase alpha chain, mitochondrial, partial [Stegodyphus mimosarum]	PCCA	1	VAK(1)GYPLR	0.847	0.120198
A0A1D5PF08	236	0.839		K	calmegin-like, partial [Bos taurus]	CANX	1	TYFTDK(1)K	0.839	0.167158
F1NI89	338	1.005		K	S-(hydroxymethyl)glutathione dehydrogenase	ADH5	1	LVNDYMAK(1)K	1.005	0.92592
A0A1D5PPA8	422	0.967		K	Adenosylhomocysteinase	AHCY	0.999985	YLGLSK(1)DGPFKPDHYR	0.967	0.68224
F1P0M2	538	0.817		K	Propionyl-CoA carboxylase alpha chain, mitochondrial, partial [Stegodyphus mimosarum]	PCCA	1	IPIAK(1)SK	0.817	0.0091386
F1NJ10	105	0.934		K	ADP,ATP carrier protein, partial [Stegodyphus mimosarum]	SLC25A5	1	QIFLGGVDK(1)R	0.934	0.45754
F1NH84	170	1.015		K	GTP:AMP phosphotransferase AK3, mitochondrial	AK3	0.985603	DDDK(0.014)PETVTK(0.986)R	1.015	0.81242
A0A1L1RQX4	153	0.916		K	High mobility group protein B3	HMGB3	1	GK(1)FDGAK	0.916	0.45054
R4GLG2	61	1.008		K	Mitochondrial carnitine/acylcarnitine carrier protein [Stylophora pistillata]	SLC25A20	1	K(1)TLTGEGVR	1.008	0.90916
F1NI85	222			K	catechol O-methyltransferase domain-containing protein 1-like isoform X4 [Stylophora pistillata]	COMTD1	1	K(1)DDLATQSIHHLNEK
A0A1D5NW12	168			K	phenazine biosynthesis-like domain-containing protein isoform X1 [Stylophora pistillata]	PBLD	1	EK(1)GHDFYSR
A0A1L1RXZ1	289			K	3-hydroxyisobutyryl-CoA hydrolase, mitochondrial	HIBCH	1	QDGSPFATK(1)QLEAINK
A0A1D5P8H8	1503	1.01		K	CREB-binding protein [Zootermopsis nevadensis]	CREBBP	1	NNK(1)K(1)TNK(1)NK(1)SSISR	1.01	0.86434
A0A1D5PWH6	23	1.07		K	THO complex subunit 5 homolog	THOC5	1	TDGGPQEGK(1)R	1.07	0.53268
A0A1L1RP39	66			K	UTP--glucose-1-phosphate uridylyltransferase	UGP2	1	GPSVDWGK(1)IQRPPEDSIQPYEK
Q5ZMW1	607			K	Aconitate hydratase, mitochondrial	ACO2	1	CTTDHISAAGPWLK(1)FR
F1NCS6	836	1.126		K	C-1-tetrahydrofolate synthase, cytoplasmic [Zootermopsis nevadensis]	MTHFD1L	1	VYGAK(1)DIELSPAAQSQIDR	1.126	0.29444
A0A1D5PXI1	519	0.897		K	Delta-1-pyrroline-5-carboxylate dehydrogenase, mitochondrial [Zootermopsis nevadensis]	ALDH4A1	1	ISGTNDK(1)PGGPHYILR	0.897	0.40592
E1C658	78	0.765	Q2	K	ATP synthase subunit d, mitochondrial	ATP5H	1	K(1)FSALK(1)VPEPVDTQTAK	0.765	0.036559
F1NI89	341			K	S-(hydroxymethyl)glutathione dehydrogenase	ADH5	1	IK(1)VDEFVTHTLPFDK
Q9YHY9	231			K	Ornithine carbamoyltransferase, mitochondrial	OTC	1	ITK(1)VTEQYSK
F1NAD9	557	0.934		K	Alpha-1,4 glucan phosphorylase	PYGL	1	VK(1)INPSSMFDVHVK	0.934	0.33278
A0A1L1RL64	58			K	1,5-anhydro-D-fructose reductase [Sus scrofa]	AKR1B10L4	1	HLVK(1)GACQK
A0A1D5PPF6	1330			K	ras GTPase-activating-like protein IQGAP1 isoform X3 [Exaiptasia pallida]	IQGAP2	1	QASLK(1)YTAAR
A0A1D5PCG2	68			K	Septin-7, partial [Stegodyphus mimosarum]	SEPT7	1	K(1)TVQVEQSK
A0A1D5PJF2	161	0.983		K	acyl-coenzyme A synthetase ACSM3, mitochondrial-like [Stylophora pistillata]	ACSM5	1	LQASK(1)AK	0.983	0.7314
F1NW39	40			K	Acyl-coenzyme A thioesterase 13, partial [Stegodyphus mimosarum]	ACOT13	1	MK(1)LLSANPGK(1)VVCELK
A0A1D5PWR4	1153			K	complement C3 [Gallus gallus]	C3	1	NYVK(1)SLDGSIAK
F1NMC3	262	1.173		K	C-1-tetrahydrofolate synthase, cytoplasmic [Zootermopsis nevadensis]	MTHFD1	1	VVGDVAYATAK(1)EK	1.173	0.094224
Q5ZJF4	140			K	Peroxiredoxin-6	PRDX6	1	VVFIFGPDK(1)K
A0A1D5PC90	47	1.034		K	histidine--tRNA ligase, cytoplasmic-like isoform X1 [Stylophora pistillata]	HARS	1	AHLGGDEGK(1)HK	1.034	0.49894
Q5F424	473	0.886		K	Chaperonin containing TCP1 subunit 2	CCT2	1	AAHSEGK(1)TTYGLDMK	0.886	0.09556
P70082	10			K	Histone H2A.J	H2A-IX	1	GK(1)QGGK(1)VR
F1NAC6	320	0.877		K	PREDICTED: LOW QUALITY PROTEIN: cadherin EGF LAG seven-pass G-type receptor 3 [Nipponia nippon]	UQCRC1	1	TFGGGK(1)HLSSR	0.877	0.25928
E1C1P9	261	1.022		K	28S ribosomal protein S27, mitochondrial, partial [Stegodyphus mimosarum]	MRPS27	1	SEYAESEK(1)TEQSK	1.022	0.767
F1NTR0	492	0.843		K	Malonyl-CoA decarboxylase, mitochondrial [Zootermopsis nevadensis]	MLYCD	1	QELSQITGDCTTETLK(1)K	0.843	0.074276
Q5ZM32	266	0.831		K	Dihydrolipoyl dehydrogenase	DLD	1	ILQK(1)QGLK	0.831	0.0024016
A0A1L1RS82	266	0.795		K	Glutathione reductase	GSR	1	VGVK(1)VDPHNHVVVDEFQNTTR	0.795	0.27602
Q5ZLZ6	459	0.925		K	Solute carrier family 16 member 1	SLC16A1	0.999601	TK(1)NEGKEEETNIDEAEK	0.925	0.75716
Q5ZL72	205	1.108		K	60 kDa heat shock protein, mitochondrial	HSPD1	1	DGK(1)TLNDELEIIEGMK	1.108	0.24674
A0A1D5NZ30	686	0.857		K	Nucleolin	NCL	0.999891	GGGGDHKPQGK(1)K	0.857	0.24312
P00504	410	2.769		K	Aspartate aminotransferase, cytoplasmic	GOT1	1	SIHEAVTK(1)IQ	2.769	0.140837
P26697	15	1.355		K	Glutathione S-transferase 3	---	1	GK(1)MESIR	1.355	0.118239
E1C4U7	59	1.084		K	NADH:ubiquinone oxidoreductase subunit B3	NDUFB3	1	YMGGYAK(1)PATLTEVFTR	1.084	0.47022
A0A1D5PH03	66			K	phosphatidylinositol transfer protein beta isoform-like [Stylophora pistillata]	PITPNB	1	IYHLK(1)SK
A0A1D5NXI2	328			K	Long-chain-fatty-acid--CoA ligase ACSBG2	ACSBG2	1	SVGAK(1)SSTLR
P02112	77	0.902		K	Hemoglobin subunit beta	HBB	1	VLTSFGDAVK(1)NLDNIK	0.902	0.38658
A0A1D5P2D9	288	0.737		K	T-complex protein 1 subunit gamma	CCT3	1	VK(1)PDLVITEK	0.737	0.118481
E1C2E9	82	0.855		K	28S ribosomal protein S23, mitochondrial [Zootermopsis nevadensis]	MRPS23	1	IYGSGPK(1)PFDLSQPNYK	0.855	0.189817
A0A1L1RY35	394			K	ATP synthase subunit alpha	---	1	GHLDK(1)LEPSK(1)ITK
F1P180	52	0.675	Q2	K	Aspartate aminotransferase	GOT2	1	K(1)MNLGVGAYR	0.675	0.0052789
Q58I02	470	1.046		K	Nicotinamide phosphoribosyltransferase	PBEF1	1	VTK(1)SYSFDEVR	1.046	0.95728
E1BSH9	100	0.793		K	betaine--homocysteine S-methyltransferase 1 [Homo sapiens]	BHMT	1	ITCQK(1)VNEAACDIAR	0.793	0.040676
A0A1D5NX11	163			K	Bleomycin hydrolase	BLMH	1	K(1)YFPESHTTEATR
Q05744	396	1.072		K	Cathepsin D	CTSD	1	DNDSVGFAK(1)CV	1.072	0.22744
A0A1D5P6L2	120	1.046		K	Tubulin alpha chain	TUBA1A1	1	LSVDYGK(1)K	1.046	0.32374
F1NPJ4	518	1.082		K	Succinate dehydrogenase [ubiquinone] flavoprotein subunit, mitochondrial	SDHA	1	LNMQK(1)TMQSHAAVFR	1.082	0.23662
A0A1I7Q3Y7	26	0.912		K	GTP-binding nuclear protein Ran	RAN	1	HLTGEFEK(1)K	0.912	0.35378
F1P180	83	0.695	Q2	K	Aspartate aminotransferase	GOT2	1	K(1)AEAMIAAK(1)K	0.695	0.02682
A0A1L1RQA1	47	0.859		K	Eukaryotic translation initiation factor 5A	LOC107050352	1	IVEMSTSK(1)TGK	0.859	0.101537
A0A1D5P6Q7	329	1.049		K	Rho GTPase-activating protein [Zootermopsis nevadensis]	ARHGAP35	1	LK(1)QEHIER	1.049	0.51354
A0A1D5PS16	97			K	WD repeat-containing protein 1	WDR1	1	EHLLK(1)YEYQPFAGK
A0A1D5NYJ2	792	1.113		K	Lon protease homolog, mitochondrial	LONP1	1	ESAK(1)IAYTFAR	1.113	0.16228
F1NAV2	462			K	DNA repair endonuclease XPF [Stylophora pistillata]	ERCC4	1	K(1)AK(1)LSTGSK
A0A1D5PFY7	404			K	Succinate-semialdehyde dehydrogenase, mitochondrial, partial [Stegodyphus mimosarum]	ALDH5A1	1	AVEK(1)VER
A0A1D5NW12	20			K	phenazine biosynthesis-like domain-containing protein isoform X1 [Stylophora pistillata]	PBLD	1	LHPTDDFTK(1)SSR
A0A1L1RV76	146	0.869		K	adenosine kinase 1-like [Stylophora pistillata]	ADK	1	NWK(1)LVEK	0.869	0.181418
P15505	811			K	Glycine dehydrogenase (decarboxylating), mitochondrial	GLDC	1	GLK(1)HASEIAILNANYMAK
F1NPD1	305	0.314	Q1	K	Sulfotransferase	SULT	1	LK(1)YEVYCK	0.314	0.00026015
F1NTZ0	249	1.128		K	alcohol dehydrogenase class-3 isoform 1 [Mus musculus]	LOC107053269	1	EMGATECINPQDFK(1)K	1.128	0.31334
A0A1L1RRT9	117			K	14-3-3 protein zeta	YWHAZ	1	YLAEVAAGDDK(1)K
A0A1D5PE45	70	0.721	Q2	K	dehydrogenase/reductase SDR family member 4 [Sus scrofa]	DHRS4	1	RQPNVDAAVQK(1)LR	0.721	0.03384
A0A1L1RVM8	216	0.959		K	voltage-dependent anion-selective channel protein 2 [Bos taurus]	VDAC2	1	FGIAAK(1)YK	0.959	0.64148
A0A1D5PWP7	362	1.017		K	Protein disulfide-isomerase A4	PDIA4	1	FQSK(1)HEPK	1.017	0.8563
P51903	353			K	Phosphoglycerate kinase	PGK	1	GTK(1)ALMDK
P02659	94	0.586	Q1	K	Apovitellenin-1	---	1	LAEQLMEK(1)IK	0.586	0.0059178
E1BW66	31			K	PHD finger protein rhinoceros [Zootermopsis nevadensis]	JADE3	1	SK(1)SK(1)TPANEQK
A0A1D5NW68	31	1.026		K	Serum albumin	ALB	1	DAEHK(1)SEIAHR	1.026	0.72918
F1N9V4	129	0.945		K	LanC-like protein 2 [Stylophora pistillata]	LANCL1	1	LQNHK(1)QSEDCITR	0.945	0.65764
A0A1L1RQ01	385			K	Mitochondrial Rho GTPase 1	RHOT1	1	IFK(1)QHFMDSR
A0A1D5PT27	138			K	diamine acetyltransferase 1 [Sus scrofa]	LOC107051219	1	LLSK(1)TAEAALAAGCHR
A0A1D5PDV8	255			K	Serine beta-lactamase-like protein LACTB, mitochondrial [Stylophora pistillata]	LACTB	1	DKEFEHEEYYLK(1)EK
F1NPJ4	625	0.82		K	Succinate dehydrogenase [ubiquinone] flavoprotein subunit, mitochondrial	SDHA	1	K(1)HTLSYVDVK	0.82	0.123836
F1NCS6	831	0.772		K	C-1-tetrahydrofolate synthase, cytoplasmic [Zootermopsis nevadensis]	MTHFD1L	1	VIAQK(1)VYGAK	0.772	0.0146154
F1NAD9	575	1.003		K	Alpha-1,4 glucan phosphorylase	PYGL	1	RIHEYK(1)R	1.003	0.97668
F1NKB6	727	1.088		K	ATP-dependent 6-phosphofructokinase	PFKL	1	K(1)VTDFEHR	1.088	0.3457
A0A1D5PLP8	211			K	Isocitrate dehydrogenase [NAD] subunit, mitochondrial	IDH3B	1	SK(1)VTAVHK
O42283	40	0.975		K	Heat shock protein 10	HSPE1	1	AQGK(1)VLQATVVAVGSGAR	0.975	0.85082
A0A1D5P0U5	161	1.073		K	RecName: Full=Calreticulin; AltName: Full=CRP55; AltName: Full=Calregulin; AltName: Full=Endoplasmic reticulum resident protein 60; Short=ERp60; AltName:Full=HACBP; Flags: Precursor	CALR	1	NVLINK(1)DIR	1.073	0.53974
E1BXT1	141	1.048		K	Cat eye syndrome critical region protein 5 [Zootermopsis nevadensis]	CECR5	1	NLGFK(1)HVVTIEALR	1.048	0.57152
A0A1D5NUY5	1841			K	Spectrin beta chain	SPTBN1	1	LVDTGDK(1)FR
P11029	323			K	Acetyl-CoA carboxylase	ACAC	1	K(1)VNNADDFPNLFR
A0A1D5PE33	58	0.952		K	ras-related protein Rab-1A [Gallus gallus]	RAB1B	1	TIELDGK(1)TIK	0.952	0.41842
A0A1D5P806	540			K	basement membrane-specific heparan sulfate proteoglycan core protein-like, partial [Numida meleagris]	HSPG2	1	GGSLPAK(1)HQVSGTR
E1C266	23			K	putative tyrosine--tRNA ligase, mitochondrial, partial [Stegodyphus mimosarum]	---	1	LAAEVTK(1)LVHGR
A0A1D5NYT2	956	1.077		K	NAD(P) transhydrogenase, mitochondrial, partial [Stegodyphus mimosarum]	NNT	1	EQGK(1)NVR	1.077	0.180161
A0A1D5NUN3	400	1.288		K	acetyl-coenzyme A synthetase, cytoplasmic [Mus musculus]	ACSS2	0.999996	LLMK(1)CGEEPVKK	1.288	0.0073991
F1NND9	86	0.816		K	Peptidyl-tRNA hydrolase ICT1, mitochondrial, partial [Stegodyphus mimosarum]	MRPL58	1	VNTK(1)AEVR	0.816	0.136876
A0A1D5PC23	204	0.957		K	Transaldolase	TALDO1	1	K(1)TYEPSEDPGVK	0.957	0.63708
A0A1D5P0F8	201	1.053		K	---	FAM185A	1	SQK(1)GSITVK	1.053	0.53924
A0A1D5PZV6	271			K	Elongation factor 2	EEF2	1	YFDPATGK(1)FSK
P16580	333			K	Glutamine synthetase	GLUL	1	NVGHEK(1)K(1)GYFEDR
A0A1D5PQC3	1891	0.916		K	Spectrin alpha chain, non-erythrocytic 1	SPTAN1	1	K(1)HEAFETDFTVHK	0.916	0.312
F1NAD9	618	1.044		K	Alpha-1,4 glucan phosphorylase	PYGL	1	AAPGYHMAK(1)MIIK	1.044	0.5075
A0A1L1RTS0	155	1.044		K	Solute carrier family 25 member 3	SLC25A3	1	TVEALYK(1)YVVPK	1.044	0.26324
A0A1D5PKN8	236	1.104		K	Sulfurtransferase	MPST	1	SLFQEK(1)K	1.104	0.31714
A0A1L1RST3	146			K	enoyl-CoA hydratase, mitochondrial [Sus scrofa]	ECHS1	1	AAGLVSK(1)VFPVDK
A0A1D5PHL0	171			K	Proteasome subunit alpha type	PSMA2	1	NYVNGK(1)TFLEK
Q5ZMD6	8			K	Histone H2A.Z	H2AFZ	1	AGK(1)DSGK(1)TK
F1NHW5	80	0.748		K	Cytochrome b-c1 complex subunit 6	UQCRH	1	DHCVAHK(1)LFNK	0.748	0.10352
A0A1D5PQR8	588			K	---	SUSD5	1	QQK(1)NSVYK
F1NIL3	28	0.999		K	ATP synthase subunit g, mitochondrial [Zootermopsis nevadensis]	ATP5L	1	GPQLLSAAVAYSK(1)PR	0.999	0.93292
A0A1D5PM72	170	1.198		K	Estradiol 17-beta-dehydrogenase 12 [Stylophora pistillata]	HSD17B12	1	GLHAEYK(1)SK	1.198	0.43048
A0A1D5NYM0	527			K	methylcrotonoyl-CoA carboxylase beta chain, mitochondrial-like isoform X1 [Stylophora pistillata]	MCCC2	1	K(1)TEFGVFR
A0A1L1RT36	20			K	60S ribosomal protein L6	RPL6	1	K(1)PFSQHK
A0A1L1RMR8	430			K	fumarate hydratase, mitochondrial precursor [Rattus norvegicus]	FH	1	IAK(1)TAHK
A0A1L1RY35	399			K	ATP synthase subunit alpha	---	1	LEPSK(1)ITK
A0A1D5P892	144	0.963		K	Serine/arginine-rich splicing factor 4, partial [Stegodyphus mimosarum]	SRSF6	1	QAGEVTYADAHK(1)ER	0.963	0.72662
A0A1D5NW68	417	0.9		K	Serum albumin	ALB	1	ETQDVVK(1)TNCDLLHDHGEADFLK	0.9	0.44946
P51913	420			K	Alpha-enolase	ENO1	1	IEEELGSK(1)AR
F1P4U5	138	0.761	Q2	K	thioredoxin reductase 2, mitochondrial-like [Stylophora pistillata]	TXNRD2	1	VK(1)YFNMK	0.761	0.024718
F1NHG6	75	0.795		K	---	FAM162A	1	K(1)PEDIPEVVSIDTIR	0.795	0.035579
Q02020	274			K	Fibrinogen beta chain (Fragment)	FGB	1	AWDEYK(1)R
F1P130	752			K	10-formyltetrahydrofolate dehydrogenase	ALDH1L2	1	KVVEEIK(1)K
P70081	78	0.892		K	Histone H4 type VIII	H4-VIII	1	DAVTYTEHAK(1)R	0.892	0.39792
A0A1L1RVZ9	59	3.173	Q4	K	UDP-glucuronosyltransferase 1-6-like [Stylophora pistillata]	---	1	GHEVVVLK(1)PEVSWNTGDK	3.173	0.000155641
Q5ZM32	444	0.838		K	Dihydrolipoyl dehydrogenase	DLD	1	ILSQK(1)STDR	0.838	0.0108439
E1BYG4	16	1.176		K	Cystathionine beta-synthase	CBS	1	AK(1)PDTNSCPHASGK	1.176	0.3756
A0A1D5PIB2	69			K	Cystathionine gamma-lyase, partial [Zootermopsis nevadensis]	CTH	1	VIDIQGCADVIHK(1)HK
E1BVD1	238	0.727	Q2	K	1,5-anhydro-D-fructose reductase [Sus scrofa]	AKR1B10L3	1	EIAAK(1)HNK	0.727	0.039416
P17153	302	0.958		K	Annexin A5	ANXA5	1	SLYQMIQK(1)DTSGDYR	0.958	0.4509
E1BVT3	170	0.929		K	Malate dehydrogenase	MDH2	1	K(1)HGVYNPNR	0.929	0.22378
A0A1L1RZ03	140			K	putative arginyl-tRNA synthetase, mitochondrial [Zootermopsis nevadensis]	RARS2	1	AVVEFSSPNIAK(1)K
A0A1D5PRI6	6			K	NEDD8 [Zootermopsis nevadensis]	NEDD8L	1	VK(1)TLTGK
A0A1D5PGM3	116			K	Translin	TSN	1	LLNLK(1)NDSLR
E1BW06	87	1.133		K	Peroxisomal 3,2-trans-enoyl-CoA isomerase [Zootermopsis nevadensis]	ECI2	1	QATEGPCNSPK(1)PGMLDFVK	1.133	0.3558
A0A1D5P9K6	84	0.724	Q2	K	Short/branched chain specific acyl-CoA dehydrogenase, mitochondrial [Zootermopsis nevadensis]	ACADSB	1	MDENSK(1)MEDSVIK	0.724	0.0030558
A0A1D5NVM2	74	0.911		K	NADH dehydrogenase [ubiquinone] 1 alpha subcomplex subunit 2	NDUFA2	1	YEFGK(1)EK	0.911	0.130902
A0A1L1RY95	29			K	ubiquitin-conjugating enzyme E2Nb [Danio rerio]	UBE2N	1	ICLDILK(1)DK
F1NPM6	286	0.933		K	NADH dehydrogenase [ubiquinone] 1 alpha subcomplex subunit 10, mitochondrial	NDUFA10	1	FDK(1)GPWLEQDDVSFHHLR	0.933	0.32942
A0A1D5Q004	662	1.362	Q3	K	Carnitine O-acetyltransferase [Stylophora pistillata]	CRAT	1	SLLQSTPK(1)SK	1.362	0.030898
P12276	2427	1.203		K	Fatty acid synthase	FASN	1	EALSFAAASFYHK(1)LK	1.203	0.45376
Q5ZHR4	165	0.669	Q2	K	Glycyl-tRNA synthetase	GARS	1	ADHLLK(1)AHLQK	0.669	0.033837
A0A1D5PX33	45	0.943		K	thimet oligopeptidase 1 [Bos taurus]	NLN	1	TK(1)HVYDIVGK	0.943	0.3465
E1BSV1	135	0.939		K	Dimethylglycine dehydrogenase, mitochondrial [Stylophora pistillata]	DMGDH	1	ALK(1)TELPVIR	0.939	0.10108
P70081	80	1.136		K	Histone H4 type VIII	H4-VIII	1	K(1)TVTAMDVVYALK	1.136	0.50278
A0A1D5PT81	20			K	Calcium-binding mitochondrial carrier protein Aralar1, partial [Stegodyphus mimosarum]	SLC25A13	1	TIFLK(1)YASVEK
P31335	407	0.695	Q2	K	Bifunctional purine biosynthesis protein PURH	ATIC	1	NIVTK(1)NK	0.695	0.0072582
A0A1D5PAB0	605	1.197		K	Unconventional myosin-Va	MYO5A	1	K(1)TVGHQFR	1.197	0.029901
A0A1D5P6P0	7			K	Glyceraldehyde-3-phosphate dehydrogenase	GAPDH	1	GVNHEK(1)YDK
A0A1D5PKN8	160	0.943		K	Sulfurtransferase	MPST	1	TQVAPSDFHATLDK(1)CMVK	0.943	0.62174
E1BXI0	394	0.785		K	gamma-butyrobetaine dioxygenase [Mus musculus]	BBOX1	1	K(1)SYQSGSEVTR	0.785	0.125783
E1BWS4	87	0.988		K	Peptidyl-tRNA hydrolase 2, mitochondrial [Zootermopsis nevadensis]	PTRH2	1	VAAQCSHAAVSAYK(1)QIQR	0.988	0.95676
Q90929	264			K	Nuclear factor 1 (Fragment)	cNFI-A6	1	SLPSTSSTSSTK(1)R
Q6EE31	466			K	T-complex protein 1 subunit theta	CCT8	1	ANEVISK(1)LYAVHQEGNK
E1BY75	162	0.843		K	---	NUDT13	1	WHDSHQYCSK(1)TGQPTQK	0.843	0.168777
A0A1D5NW68	42	0.975		K	Serum albumin	ALB	1	YNDLK(1)EETFK	0.975	0.94568
A0A1D5PDV8	245			K	Serine beta-lactamase-like protein LACTB, mitochondrial [Stylophora pistillata]	LACTB	1	DK(1)EFEHEEYYLK
E1BSJ2	81	0.865		K	40S ribosomal protein S21	RPS21	1	NDGIVSK(1)NF	0.865	0.138358
A0A1L1S0B1	13	0.952		K	40S ribosomal protein SA	RPSA	1	KSDGIYIINLK(1)R	0.952	0.40964
A0A1L1RSG1	80	0.754		K	Cytochrome c oxidase subunit 6A, mitochondrial	COX6A1	1	SK(1)PFPWGDGNK	0.754	0.050597
A0A1D5NT61	540	0.886		K	Glutamate dehydrogenase 1, mitochondrial	GLUD1	1	TAAYVNAIEK(1)VFK	0.886	0.23662
E1C6X1	50	0.997		K	Inorganic pyrophosphatase, partial [Stegodyphus mimosarum]	PPA2	1	EDKEIPAK(1)R	0.997	0.98788
A0A1D5PQC3	825			K	Spectrin alpha chain, non-erythrocytic 1	SPTAN1	1	K(1)HQALQAEIAGHEPR
F1P4R1	387			K	Epoxide hydrolase	EPHX1	1	GIGTQK(1)HEK
P13648	471	0.774		K	Lamin-A	LMNA	1	SNEDQALGNWQVK(1)R	0.774	0.2506
A0A1D5PSF4	358			K	Acyl-coenzyme A amino acid N-acyltransferase 2 [Stylophora pistillata]	ACOT4	1	QSFIPLEK(1)AECR
A0A1D5PNX0	432	0.879		K	Hydroxyacid-oxoacid transhydrogenase, mitochondrial, partial [Stegodyphus mimosarum]	ADHFE1	1	ADIPALVK(1)GTLPQER	0.879	0.0058422
F1NYG7	437	1.279		K	2-hydroxyacyl-CoA lyase 1 [Zootermopsis nevadensis]	HACL1	1	DRTPEK(1)R	1.279	0.190045
A0A1D5PWP7	572			K	Protein disulfide-isomerase A4	PDIA4	1	NEK(1)NLVIAK
Q9PSW9	12	1.023		K	Histone H2B 8	H2B-VIII	1	SAPAPK(1)K(1)GSK(1)K(1)AVTK	1.023	0.75138
A0A1L1RTY4	105	0.943		K	Dolichyl-diphosphooligosaccharide--protein glycosyltransferase subunit 1	RPN1	1	SGK(1)FFSVK	0.943	0.166735
A0A1D5P185	1028			K	Coatomer subunit alpha	COPA	1	FEEAVEK(1)FR
F1NSS4	478	1.345		K	Non-specific lipid-transfer protein	SCP2	1	GSVAVNSDK(1)K	1.345	0.26604
F1N8Q1	122	0.882		K	Superoxide dismutase [Cu-Zn]	SOD1	1	TMVVHAK(1)SDDLGR	0.882	0.175542
Q90593	116	1.046		K	Endoplasmic reticulum chaperone BiP	HSPA5	1	YLPFK(1)VVEK	1.046	0.54834
E1BS15	216	1.024		K	acyl-CoA synthetase family member 2, mitochondrial-like isoform X2 [Stylophora pistillata]	ACSF2	1	QSCPEVENSSPGGIK(1)SK	1.024	0.70336
Q5F426	284	0.869		K	Pyruvate dehydrogenase E1 component subunit alpha	PDHA1	1	AGK(1)GPIVMELQTYR	0.869	0.0175588
Q5ZMP6	403	1.086		K	AP-2 complex subunit mu	AP2M1	1	YLK(1)VFEPK	1.086	0.32518
F1NBV3	88			K	L-2-hydroxyglutarate dehydrogenase, mitochondrial [Stylophora pistillata]	L2HGDH	1	QLAHHQSGHNSGVIHSGIYYTPGSLK(1)AK
E1C735	290	0.885		K	S-adenosylmethionine synthase	MAT1A	1	DYTK(1)VDR	0.885	0.16646
A0A1L1RRG5	63	0.727	Q2	K	saccharopine dehydrogenase-like oxidoreductase [Exaiptasia pallida]	SCCPDH	1	LLTK(1)YPEFFSAGR	0.727	0.024077
F1NRT4	119	1.132		K	Ubiquinone biosynthesis O-methyltransferase, mitochondrial	COQ3	1	SFDPVLAK(1)R	1.132	0.3149
R4GGJ0	26	1.039		K	Ribosomal protein S16	RPS16	1	TATAVAHCK(1)R	1.039	0.72876
Q5F4B3	291	0.857		K	Trimethyllysine dioxygenase, mitochondrial	TMLHE	1	QAPDQFELLSK(1)VPLK	0.857	0.046638
R4GJD0	348			K	Carbonyl reductase [NADPH] 1 [Stylophora pistillata]	C7H2ORF69	1	EHEK(1)FVR
Q2XP49	125			K	Deoxyribonuclease 2 beta	DNASE2	1	GHTK(1)GFLLLDK
E1BTT7	313			K	Neutral alpha-glucosidase AB [Zootermopsis nevadensis]	GANC	1	AVAEHIPTESAADISK(1)QR
A0A1D5PNM0	50			K	NADH dehydrogenase [ubiquinone] 1 beta subcomplex subunit 9 [Zootermopsis nevadensis]	NDUFB9	0.999707	NKDVK(1)DMVK
F1NZ86	302	0.942		K	Stress-70 protein, mitochondrial	HSPA9	1	ETGVDLTK(1)DNMALQR	0.942	0.29242
E1BW56	182	1.111		K	Cytoplasmic FMR1-interacting protein	CYFIP1	1	CSVK(1)NDHSAYK	1.111	0.106301
Q5ZMW1	33			K	Aconitate hydratase, mitochondrial	ACO2	1	AK(1)VAMSHFEPNEYINYEK
Q789A6	1532	0.761	Q2	K	Nonmuscle myosin heavy chain	MYH10	1	NVHELEK(1)SK	0.761	0.0180559
A0A1D5NX39	1552			K	CREB-binding protein, partial [Stegodyphus mimosarum]	EP300	1	KREENTSNESTDVSK(1)GDSK(1)NAK
A0A1L1RV76	43	0.937		K	adenosine kinase 1-like [Stylophora pistillata]	ADK	1	ELFEELVK(1)K	0.937	0.64962
A0A1D5PIZ1	314	0.929		K	thimet oligopeptidase 1 [Bos taurus]	THOP1	1	AVILDLK(1)K	0.929	0.4095
A0A1D5P3Q3	182	0.956		K	Guanidinoacetate N-methyltransferase	GAMT	1	GK(1)YSDIEK	0.956	0.6552
Q9PSW9	24	1.159		K	Histone H2B 8	H2B-VIII	1	KAVTK(1)TQK(1)K	1.159	0.045518
F1P1U3	423			K	Carnitine O-palmitoyltransferase 2, mitochondrial [Zootermopsis nevadensis]	CPT2	1	AGITK(1)AK
A0A1D5PHL0	53	0.836		K	Proteasome subunit alpha type	PSMA2	1	QK(1)SILYDER	0.836	0.33226
F1P179	606	0.817		K	Bifunctional glutamate/proline--tRNA ligase, partial [Stegodyphus mimosarum]	EPRS	1	TTK(1)ITWLAETPR	0.817	0.0113174
P12276	845	0.878		K	Fatty acid synthase	FASN	1	WDHSQDWDVPK(1)AEDFPSGSK	0.878	0.8695
F1P4K4	44	0.888		K	Aldehyde dehydrogenase 8 family member A1	ALDH8A1	1	VPDSGK(1)EEVEAAVR	0.888	0.2757
F1P180	389	0.792		K	Aspartate aminotransferase	GOT2	1	LTK(1)EFSIYMTK	0.792	0.037503
A0A1D5PD86	211			K	2,4-dienoyl-CoA reductase, mitochondrial [Sus scrofa]	DECR1	1	LDPTGVFEK(1)K(1)MIER
E1BVD1	231	0.659	Q1	K	1,5-anhydro-D-fructose reductase [Sus scrofa]	AKR1B10L3	1	ATPEEPAILDNPK(1)IK	0.659	0.00072309
A0A1D5PUY7	414			K	phosphoglucomutase-1 [Sus scrofa]	PGM1	1	QSVEDIMK(1)DHWQK
A0A1L1RUG2	18			K	39S ribosomal protein L3, mitochondrial [Zootermopsis nevadensis]	MRPL3	1	HAVTLLK(1)VQDCHVLK
A0A1L1RJW7	110	0.661	Q1	K	Glutathione S-transferase kappa	GSTK1	1	FITAADMTQPK(1)YLEPLSR	0.661	0.0162595
A0A1D5P3K3	96			K	Heterogeneous nuclear ribonucleoprotein A1, A2/B1-like protein, partial [Stegodyphus mimosarum]	HNRNPA3	1	EDSVK(1)PGAHLTVK
P14105	565	1.127		K	Myosin-9	MYH9	1	DK(1)ADFCIIHYAGK	1.127	0.33848
A0A1D5PC92	16			K	Histone H2B	HIST1H2B5L	1	K(1)GSK(1)K(1)AVTK(1)TQK
A0A1D5PHU5	485	0.811		K	Dolichyl-diphosphooligosaccharide--protein glycosyltransferase subunit STT3B [Zootermopsis nevadensis]	STT3B	1	K(1)HVSEQEK	0.811	0.22336
A0A1D5P810	169	0.794		K	ATP synthase subunit O, mitochondrial [Stylophora pistillata]	ATP5O	1	GEVLK(1)LETK	0.794	0.00160365
F1NAC6	109	0.927		K	PREDICTED: LOW QUALITY PROTEIN: cadherin EGF LAG seven-pass G-type receptor 3 [Nipponia nippon]	UQCRC1	1	RPCAAFEK(1)EVESMGAHFNGYTSR	0.927	0.59866
A0A1D5NYX6	24			K	Cytochrome b5	CYB5A	1	LEEVQK(1)HNNSQSTWIIVHHR
Q90WR6	293	1.766	Q4	K	Sulfotransferase	SULT1C	0.999935	KFDQDYK(1)K	1.766	0.00010126
O42283	56	0.778		K	Heat shock protein 10	HSPE1	1	GK(1)DGEIHPVSVK(1)VGEK	0.778	0.0122228
A0A1D5PP05	1609			K	Histone-lysine N-methyltransferase 2C [Stylophora pistillata]	KMT2D	1	DGAAPAPAPGK(1)SHLSLEGGR
F1NH84	164	0.76	Q2	K	GTP:AMP phosphotransferase AK3, mitochondrial	AK3	1	DDDK(1)PETVTK	0.76	0.0087574
F1NBX4	73	0.885		K	ribosomal protein L15 [Fasciola hepatica]	RPL27A	1	SGYYK(1)VLGK	0.885	0.42128
A0A1D5Q004	320	0.958		K	Carnitine O-acetyltransferase [Stylophora pistillata]	CRAT	1	TIEK(1)SICTVCLDAPMPR	0.958	0.63142
Q5ZKA2	203	0.865		K	Isoleucine--tRNA ligase, mitochondrial	IARS2	1	TFDPK(1)YEANQLR	0.865	0.021704
P27463	420	0.934		K	Retinal dehydrogenase 1	ALDH1A1	1	FK(1)TIDEVIK	0.934	0.30954
F1NW23	1118			K	Clathrin heavy chain	CLTC	1	AQLQK(1)GMVK
Q01841	458			K	Protein-glutamine gamma-glutamyltransferase 2	TGL2	1	EVFSK(1)AEHEK
F1NZC2	291	1.123		K	AP-3 complex subunit mu-1	AP3M1	1	GVK(1)YITK	1.123	0.30318
A0A1L1RXZ1	50			K	3-hydroxyisobutyryl-CoA hydrolase, mitochondrial	HIBCH	1	PK(1)VLNALSFK
A0A1D5PDV6	77	0.848		K	RecName: Full=40S ribosomal protein S19	RPS19	1	GGAGVGSMTK(1)IYGGR	0.848	0.089838
P53488	118	0.708		K	Actin-related protein 2	ACTR2	1	ILLTEPPMNPTK(1)NR	0.708	0.31202
F1NJV0	75	0.978		K	NAD kinase 2, mitochondrial	NADK2	1	VAVVVK(1)TTR	0.978	0.82878
A0A1L1RY35	28			K	ATP synthase subunit alpha	---	1	LIK(1)EGDVVK(1)R
A0A1D5Q004	516	0.781		K	Carnitine O-acetyltransferase [Stylophora pistillata]	CRAT	1	SASIESLK(1)FVQSMDSPDKSDQVK	0.781	0.0057751
E1C378	25	1.054		K	histamine N-methyltransferase-like [Stylophora pistillata]	HNMT	1	CFHVFLAK(1)STEHQTMK	1.054	0.5664
A0A1L1RXJ8	15			K	40S ribosomal protein S24 [Zootermopsis nevadensis]	RPS24	0.999558	KNEPK(1)HR
Q5ZMG7	326	0.836		K	AP-1 complex subunit mu-1 [Stylophora pistillata]	AP1M1	1	FK(1)TTVGSVK	0.836	0.02924
A0A1L1RY78	291	0.766	Q2	K	tRNA-nucleotidyltransferase 1, mitochondrial [Zootermopsis nevadensis]	TRNT1	1	EEK(1)NLGFFLLK	0.766	0.024763
A0A1D5PKC8	237			K	ezrin [Bos taurus]	MSN	1	LTPK(1)IGFPWSEIR
A0A1L1RVY1	135	0.944		K	Methylmalonyl-CoA epimerase, mitochondrial [Stylophora pistillata]	MCEE	1	AAMAELK(1)K	0.944	0.2426
Q5ZJI8	92	0.953		K	HIG1 domain family member 1A [Zootermopsis nevadensis]	HIGD1A	1	EHVIK(1)PK	0.953	0.71528
A0A1L1RNV0	160			K	Dolichyl-diphosphooligosaccharide--protein glycosyltransferase subunit 2	RPN2	1	LDYAK(1)SASTK
F1NCM5	76	0.591	Q1	K	Prostaglandin reductase 1 [Zootermopsis nevadensis]	PTGR1	1	IVESK(1)NPAFAVGTFVVANR	0.591	0.017299
A0A1D5NZ30	103	1.189		K	Nucleolin	NCL	1	AAVVGK(1)GAK	1.189	0.103823
P23228	239			K	Hydroxymethylglutaryl-CoA synthase, cytoplasmic	HMGCS1	1	NK(1)IHAQWQK
F1NW23	1609	1.067		K	Clathrin heavy chain	CLTC	1	EYLTK(1)VDK	1.067	0.51684
F1P180	302	0.672	Q2	K	Aspartate aminotransferase	GOT2	1	VESQLK(1)ILIR	0.672	0.0025597
F1NPK5	183			K	Microsomal triglyceride transfer protein large subunit-like protein	MTTPL	0.999976	TK(1)DLLSCTKPK
E1BRE1	189			K	leucine-rich repeat-containing protein 7-like isoform X2 [Stylophora pistillata]	LRRC7	1	TLPK(1)SMHK
A0A1D5PL36	240	0.823		K	acetyl-coenzyme A acyltransferase 2 [Bos taurus]	ACAA2	1	LPPVFK(1)K	0.823	0.021398
A0A1D5PBN9	219	0.857		K	Purine rich element binding protein A	---	1	FGHTFCK(1)YSDEMK	0.857	0.097601
A0A1D5NV39	90			K	Ras-related protein Rab-22A, partial [Stegodyphus mimosarum]	RAB22A	1	NWVK(1)ELR
F1P5S5	591			K	acyl-CoA synthetase short-chain family member 3, mitochondrial-like isoform X1 [Stylophora pistillata]	ACSS3	1	DDIK(1)TEEK
A0A1D5P5R0	394	1.052		K	Heat shock protein HSP 90-alpha	HSP90AA1	1	EMLQQSK(1)ILK	1.052	0.32006
F1NQJ1	406	0.867		K	Alanine--glyoxylate aminotransferase 2, mitochondrial [Stylophora pistillata]	AGXT2	1	DK(1)FEIVGDVR	0.867	0.3258
Q5ZL72	91	0.849		K	60 kDa heat shock protein, mitochondrial	HSPD1	1	YK(1)NIGAK	0.849	0.078501
E1BWS6	347			K	AF4/FMR2 family member 4-like isoform X4 [Stylophora pistillata]	AFF2	1	VATK(1)SVTQK
A0A1L1RY69	183	1.138		K	39S ribosomal protein L46, mitochondrial, partial [Stegodyphus mimosarum]	MRPL46	1	AFLQSSDLSQAELK(1)K	1.138	0.0181367
F1P0K1	985			K	myosin-4-like [Stylophora pistillata]	RRBP1	1	EQLHEK(1)GEEDSSK
F1NAD9	42	1.035		K	Alpha-1,4 glucan phosphorylase	PYGL	1	HLHFTLVK(1)DR	1.035	0.33174
A0A1D5PWN8	57			K	membrane-associated progesterone receptor component 2 [Mus musculus]	---	1	EK(1)YDYVGR
A0A1D5P650	1820	0.904		K	Clathrin heavy chain	CLTCL1	1	NWYK(1)GDDPNK	0.904	0.140938
F1NSS4	177	1.027		K	Non-specific lipid-transfer protein	SCP2	1	IAWK(1)NHSHSTNNPYSQFQK	1.027	0.9116
P15505	498			K	Glycine dehydrogenase (decarboxylating), mitochondrial	GLDC	1	GILSTPFK(1)R
Q8JG64	219			K	Protein disulfide-isomerase A3	PDIA3	1	FEDSTVK(1)YTEDK
F1NK40	143	0.998		K	Pregnancy zone protein, partial [Stegodyphus mimosarum]	A2ML4	0.996341	AIYK(0.004)PGQEVK(0.996)FR	0.998	0.99276
A0A140T8G0	89			K	gastrotropin [Danio rerio]	LBFABP	1	CTVHLANGK(1)LVCK
R4GH84	236			K	zinc finger, C2H2 type [Fasciola hepatica]	HIVEP3	1	SNLYK(1)HR
A0A1L1RPZ7	289			K	Lipoamide acyltransferase component of branched-chain alpha-keto acid dehydrogenase complex,mitochondrial, partial [Stegodyphus mimosarum]	DBT	1	FNGK(1)GEVFK
P12276	326	1.153		K	Fatty acid synthase	FASN	1	EPLLIGSTK(1)SNMGHPEPASGLAALAK	1.153	0.50384
A0A1D5PFH3	49	0.74		K	---	C14orf2	1	AVADK(1)SSGHH	0.74	0.19564
P80585	23			K	Tubulin-specific chaperone A	TBCA	1	EK(1)VMYEK
A0A1D5P3Z6	49			K	Cyclin-dependent kinase 9	CDK9	1	K(1)VLMENEK
F1NV02	1947	0.594	Q1	K	Apolipoprotein B	APOB	1	GSTSHSFK(1)SMR	0.594	0.00047823
E1C1C8	418			K	transcriptional adapter 3-like [Stylophora pistillata]	TADA3	0.999913	EKDQAWK(1)TLK
A0A1L1RMR8	23			K	fumarate hydratase, mitochondrial precursor [Rattus norvegicus]	FH	1	VPSDK(1)YYGAQTVR
E1BRR7	141	1.182		K	Hydroxyacid oxidase 1, partial [Stegodyphus mimosarum]	HAO1	1	EVTK(1)SLVK	1.182	0.098101
A0A1L1S093	681	0.849		K	Endoplasmin	HSP90B1	1	DISTNYYASQK(1)K	0.849	0.075056
A0A1D5PJ47	415	0.997		K	Alpha-1,6-mannosyl-glycoprotein 2-beta-N-acetylglucosaminyltransferase [Stylophora pistillata]	MGAT2	1	K(1)SCRPSSQSAK	0.997	0.9951
F1P241	189	0.801		K	crk-like protein [Stylophora pistillata]	CRKL	1	SSIGK(1)HGNR	0.801	0.165277
E1BY36	76	1.049		K	acetylserotonin O-methyltransferase-like, partial [Bos taurus]	ASMTL	1	MHVK(1)HLR	1.049	0.45254
A0A1D5NYP6	283			K	zinc finger protein 143-like isoform X1 [Stylophora pistillata]	ZNF148	1	DK(1)K(1)PNRSATK
E1BVT3	342	0.636	Q1	K	Malate dehydrogenase	MDH2	1	K(1)GEDFAK(1)NFK	0.636	0.0125415
A0A1D5NYT2	55			K	NAD(P) transhydrogenase, mitochondrial, partial [Stegodyphus mimosarum]	NNT	1	PGIPYK(1)QLTVGVPK
F1NG44	55	0.774		K	CDGSH iron sulfur domain-containing protein 2-like protein [Zootermopsis nevadensis]	CISD1	1	DNPK(1)VVHAFDMEDLGDK	0.774	0.0138359
E1C7K1	135			K	Protein FAM98A [Stylophora pistillata]	FAM98B	1	SK(1)SSHLEK
A0A1D5PRS4	141	0.866		K	Glucose-6-phosphate isomerase	GPI	1	SGEWK(1)GYTGK	0.866	0.125061
A0A1D5PQC3	1679	0.977		K	Spectrin alpha chain, non-erythrocytic 1	SPTAN1	1	K(1)HQLLEADISAHEDR	0.977	0.72642
F1NUQ3	59	0.193	Q1	K	Heart fatty acid binding protein	FABP3	1	THSTFK(1)NTEISFK	0.193	0.00049519
A0A1L1S093	694	0.987		K	Endoplasmin	HSP90B1	1	HPLIK(1)DMLR	0.987	0.90732
F1NWP3	451	1.131		K	Heat shock cognate 71 kDa protein	HSPA8	1	AMTK(1)DNNLLGK	1.131	0.22582
A0A1D5PUY7	443			K	phosphoglucomutase-1 [Sus scrofa]	PGM1	1	MMK(1)DLETVMFDR
A0A1D5P209	184			K	28S ribosomal protein S31, mitochondrial [Zootermopsis nevadensis]	MRPS31	1	HLK(1)DFPK
A0A1D5P185	607			K	Coatomer subunit alpha	COPA	1	K(1)YDEVLHMVR
Q5ZL72	369	0.742	Q2	K	60 kDa heat shock protein, mitochondrial	HSPD1	1	GEK(1)AQIEK(1)R	0.742	0.0153151
E1C0W9	430	0.907		K	ATP-binding cassette sub-family B member 7, mitochondrial [Stylophora pistillata]	ABCB7	1	ILAGVSFEVPAGK(1)K	0.907	0.101264
F1NSZ4	274	0.812		K	putative aminopeptidase NPEPL1 [Stylophora pistillata]	NPEPL1	1	GK(1)TTMPGMK	0.812	0.0133448
A0A1D5P6L2	293	1.06		K	Tubulin alpha chain	TUBA1A1	1	DVNAAIATIK(1)TK	1.06	0.47838
F1P269	826	0.929		K	ATP-citrate synthase	ACLY	1	K(1)PASFMTSICDER	0.929	0.54886
A0A1D5PKB1	322			K	alcohol dehydrogenase class-3 isoform 1 [Mus musculus]	ADH1C	1	GSVFGGWK(1)SK
F1NBU5	133			K	ATP synthase, H+ transporting, mitochondrial Fo complex subunit s (factor B)	ATP5S	1	LSETK(1)NLQK
Q5ZKY4	129			K	Inhibitor of growth protein 4	ING4	1	QIESSDYDSSSSK(1)GK(1)K
A0A1D5PHJ9	288	1.31		K	1,4-alpha-glucan-branching enzyme [Zootermopsis nevadensis]	GBE1	1	NSEDGLNK(1)FDGTDSCFFHSGPR	1.31	0.053965
E1BS15	201	1.522	Q4	K	acyl-CoA synthetase family member 2, mitochondrial-like isoform X2 [Stylophora pistillata]	ACSF2	1	YYDILK(1)QSCPEVENSSPGGIK	1.522	0.0157553
A0A1L1RQ74	28	0.95		K	Macrophage migration inhibitory factor	MIF	1	IGGQQNK(1)TYTK	0.95	0.64078
Q5ZHZ0	163	0.867		K	Spliceosome RNA helicase DDX39B	DDX39B	1	K(1)NCPHIVVGTPGR	0.867	0.0136776
A0A1D5PFY7	390	0.8		K	Succinate-semialdehyde dehydrogenase, mitochondrial, partial [Stegodyphus mimosarum]	ALDH5A1	1	VGSGFDAK(1)TTQGPLINEK	0.8	0.34104
F1NBV3	225	0.874		K	L-2-hydroxyglutarate dehydrogenase, mitochondrial [Stylophora pistillata]	L2HGDH	1	SSK(1)GEEIYCR	0.874	0.124761
F1NPG2	414	1.344		K	Isocitrate dehydrogenase [NADP]	IDH1	1	LASLPK(1)L	1.344	0.143021
Q5ZM32	126	1.013		K	Dihydrolipoyl dehydrogenase	DLD	1	MMEQK(1)SSAVK	1.013	0.81524
F1P1U3	489	1.035		K	Carnitine O-palmitoyltransferase 2, mitochondrial [Zootermopsis nevadensis]	CPT2	1	QYNQTVATYESCSTAAFK(1)HGR	1.035	0.69576
Q9I923	195			K	Regucalcin	RGN	1	SVYK(1)LEK
Q5ZIX9	648			K	Threonine synthase like 1	THNSL1	1	K(1)NENEGHR
Q5ZMJ0	164			K	Peptidyl-prolyl cis-trans isomerase	PPIF	1	TDWLDGK(1)HVVFGHVK
Q90875	386	0.815		K	Cytoplasmic aconitate hydratase	ACO1	1	VAVSDMK(1)K	0.815	0.023355
Q5ZJ54	380	1.026		K	T-complex protein 1 subunit zeta	CCT6	1	GPNK(1)HTLTQIK	1.026	0.69112
A0A1L1RKK7	39	0.897		K	Thioredoxin-dependent peroxide reductase, mitochondrial [Zootermopsis nevadensis]	PRDX3	1	ELTLDDFK(1)GK	0.897	0.32336
A0A1D5PXH6	72			K	ATP synthase subunit gamma	ATP5C1	1	K(1)HLLIGVSSDR
A0A1L1RTV0	28			K	Nucleoside diphosphate-linked moiety X motif 19	NUDT19	1	LCNFSSLNDLHK(1)FSSDR
F1NFY2	313	1.126		K	Glycerol-3-phosphate dehydrogenase [NAD(+)]	GPD1L2	1	EK(1)NMLEK	1.126	0.112805
A0A1D5PPA8	167	0.858		K	Adenosylhomocysteinase	AHCY	1	GISEETTTGVHNLYK(1)MK	0.858	0.021961
A0A1D5P835	55			K	Adaptin ear-binding coat-associated protein 2 [Stylophora pistillata]	NECAP1	1	GK(1)TAYVK
A0A1D5NXW8	145			K	Androgen-induced proliferation inhibitor [Zootermopsis nevadensis]	PDS5AL	1	K(1)YCLHAEAGK
Q08393	138	0.929		K	Glutathione S-transferase	---	1	YFPVYEK(1)ALK	0.929	0.134797
A0A1D5PMD9	35	0.856		K	Carboxylic ester hydrolase	LOC769704	1	AEQPEVVTK(1)YGTAR	0.856	0.107121
A0A1L1RLU1	253	0.957		K	Sulfotransferase	SULT6B1L	1	SK(1)ETHGK	0.957	0.68954
A0A1I7Q449	24	0.837		K	Histone H3	H3F3B	1	QLATK(1)AAR	0.837	0.04552
P12276	1855	1.261		K	Fatty acid synthase	FASN	1	HIGK(1)VMIK	1.261	0.4195
E1BTT7	40	0.757	Q2	K	Neutral alpha-glucosidase AB [Zootermopsis nevadensis]	GANC	1	LLHPGK(1)SLYR	0.757	0.0063563
A0A1D5PPU9	237	0.9		K	Catalase	CAT	1	FHVK(1)TDQGIK	0.9	0.38886
Q9PRL8	50	1.13		K	Acyl-CoA-binding protein	DBI	1	QATVGDVNTDRPGMLDFK(1)GK	1.13	0.141923
F1NSC1	208	0.808		K	ATP synthase subunit b, mitochondrial [Zootermopsis nevadensis]	ATP5F1	1	RLDYQVALQNLK(1)R	0.808	0.112544
F1NJ73	136	0.875		K	adenylate kinase 2 [Bos taurus]	AK2	1	SDDNETALK(1)TR	0.875	0.052839
A0A547	485			K	Trifunctional purine biosynthetic protein adenosine-3	GART	1	AAGYK(1)DPILVSGTDGVGTK
A0A1D5NT61	195	1.007		K	Glutamate dehydrogenase 1, mitochondrial	GLUD1	1	NYTDNELEK(1)ITR	1.007	0.97208
F1P5S5	197	0.655		K	acyl-CoA synthetase short-chain family member 3, mitochondrial-like isoform X1 [Stylophora pistillata]	ACSS3	1	IDHAK(1)PR	0.655	0.066923
F1N9B0	53			K	NADB-LER4	LOC107080643	1	AQELQK(1)LASK
P07341	101	1.028		K	Fructose-bisphosphate aldolase B	ALDOB	1	EK(1)GMVVGIK	1.028	0.77962
A0A1D5PRS6	233	0.967		K	28S ribosomal protein S29, mitochondrial, partial [Stegodyphus mimosarum]	DAP3	1	VK(1)NASDAVGVVLK	0.967	0.27734
A0A1D5P8I7	105	0.852		K	Isocitrate dehydrogenase [NADP]	IDH2	1	K(1)YSVAVKCATITPDEAR	0.852	0.037095
P51913	256			K	Alpha-enolase	ENO1	1	DGK(1)YDLDFK
A0A1D5P8H8	1623	1.112		K	CREB-binding protein [Zootermopsis nevadensis]	CREBBP	1	FVYTCNECK(1)HHVETR	1.112	0.159118
A0A1D5PE62	209			K	Cytosolic purine 5'-nucleotidase [Zootermopsis nevadensis]	---	1	EK(1)TLENVEK
Q5ZMW1	49			K	Aconitate hydratase, mitochondrial	ACO2	1	VAMSHFEPNEYINYEK(1)LEK
A0A1D5Q004	526	0.74	Q2	K	Carnitine O-acetyltransferase [Stylophora pistillata]	CRAT	1	FVQSMDSPDK(1)SDQVK	0.74	0.0105844
P09102	350	0.941		K	Protein disulfide-isomerase	P4HB	0.995224	IK(0.005)EFCNK(0.995)FLEGK	0.941	0.66292
E1BVT3	91	0.822		K	Malate dehydrogenase	MDH2	1	ANVK(1)GFLGPEQLPECLK	0.822	0.184879
E1BS37	212	1.116		K	short-chain dehydrogenase/reductase family 16C member 6-like [Stylophora pistillata]	HSD17B11	1	DGIK(1)TTCLCPVFINTGFVK	1.116	0.2282
A0A1L1RJW7	223	1.723	Q4	K	Glutathione S-transferase kappa	GSTK1	1	WLGPVPSAPSPK(1)M	1.723	0.0086649
A0A1D5NTZ9	29	1.155		K	U1 small nuclear ribonucleoprotein, partial [Stegodyphus mimosarum]	LOC107051070	1	DMHSAYK(1)HADGK	1.155	0.30822
A0A1L1RZG2	90	0.883		K	Aflatoxin B1 aldehyde reductase member 4 [Exaiptasia pallida]	AKR7A2	1	ALK(1)DAYGSNAPSLTSAALR	0.883	0.44956
R4GJX5	44	0.804		K	Peptide methionine sulfoxide reductase, partial [Stegodyphus mimosarum]	MSRA	1	VPVADK(1)HHVNGNR	0.804	0.110996
E1BZY5	323	0.834		K	Tryptophanyl tRNA synthetase 2, mitochondrial	---	1	ILETGAEK(1)AK	0.834	0.0117813
A0A1D5P1U2	305			K	pyruvate dehydrogenase E1 component subunit beta, mitochondrial precursor [Bos taurus]	PDHB	1	DIIFAVK(1)K
F1NKB6	677	0.889		K	ATP-dependent 6-phosphofructokinase	PFKL	1	NYGTK(1)LGVK	0.889	0.126584
A0A1D5P8H8	1498	1.107		K	CREB-binding protein [Zootermopsis nevadensis]	CREBBP	1	NAK(1)K(1)K(1)NNK(1)K	1.107	0.34484
F1NEF6	514	1.023		K	acyl-CoA dehydrogenase family member 9, mitochondrial-like [Stylophora pistillata]	ACAD9	1	FGK(1)TIVDEQLALK	1.023	0.90842
A0A1D5P650	1768	0.991		K	Clathrin heavy chain	CLTCL1	1	FIHDQCSSK(1)PK	0.991	0.88016
A0A1L1RMS7	442	0.979		K	dihydropyrimidinase-like [Stylophora pistillata]	DPYS	1	GK(1)VVYHDGVFNVTAGQGK	0.979	0.83894
A0A1D5PWP7	159	1.15		K	Protein disulfide-isomerase A4	PDIA4	1	TEDAIVAK(1)VK	1.15	0.053242
Q5ZMV0	146	1.084		K	Src substrate cortactin [Zootermopsis nevadensis]	HCLS1	1	GEVEK(1)HSSQK	1.084	0.44822
P28173	372	1.001		K	Amidophosphoribosyltransferase	PPAT	1	K(1)FGVLSDNFK	1.001	0.95164
Q5ZHX7	118	0.873		K	NADH-cytochrome b5 reductase 2	CYB5R2	1	VYYK(1)NVNPK	0.873	0.09828
Q6EE31	20			K	T-complex protein 1 subunit theta	CCT8	1	EGAK(1)HYSGLEEAVYR
A0A1D5PKC8	79	1.115		K	ezrin [Bos taurus]	MSN	1	ESPLLFK(1)FR	1.115	0.2329
A0A1D5P3E5	215			K	ESF1-like protein [Zootermopsis nevadensis]	ESF1	1	GK(1)TQESVTACR
Q5ZL83	78	0.833		K	Succinate--CoA ligase [ADP/GDP-forming] subunit alpha, mitochondrial	SUCLG1	1	GGK(1)THLGLPVFNSVK	0.833	0.0136025
E1BTT7	661	0.954		K	Neutral alpha-glucosidase AB [Zootermopsis nevadensis]	GANC	1	REPWLFGEK(1)NTQIIR	0.954	0.67204
A0A1D5P5L8	253			K	NADH dehydrogenase (ubiquinone) 1 alpha subcomplex, 9, 39kDa, partial [Bos taurus]	NDUFA9	1	AIINAVK(1)DPDAK
Q5ZL50	69			K	Profilin	PFN2	1	DREGFFTNGLTLGAK(1)K
F1P3B8	282			K	Sister chromatid cohesion protein PDS5 homolog B	PDS5B	1	LK(1)SNDNEER
A0A547	111			K	Trifunctional purine biosynthetic protein adenosine-3	GART	1	SFTK(1)SFLDR
A0A1L1RLF0	490			K	cytochrome P450 2E1 [Sus scrofa]	CYP2W2	1	REPEPHSAGK(1)PT
A0A1L1RY76	201	1.04		K	28S ribosomal protein S22, mitochondrial-like [Stylophora pistillata]	MRPS22	1	TYDDIEK(1)HAK	1.04	0.6644
A0A1L1RP39	48			K	UTP--glucose-1-phosphate uridylyltransferase	UGP2	1	DLEGFK(1)K
Q5ZMP6	310	0.714		K	AP-2 complex subunit mu	AP2M1	1	SNFK(1)PSLLAQK	0.714	0.060556
A0A1D5PPF6	342			K	ras GTPase-activating-like protein IQGAP1 isoform X3 [Exaiptasia pallida]	IQGAP2	1	LQDVRPENAK(1)HYQDVLHHAK
R9PXN7	43	0.796		K	Hematopoietic prostaglandin D synthase	HPGDS	1	IK(1)PTIPFGK	0.796	0.41384
A0A1D5PHJ8	273			K	Dynactin subunit 2	---	1	VNEIAK(1)HK
E1BTE0	104	0.985		K	Single-stranded DNA-binding protein, mitochondrial, partial [Stegodyphus mimosarum]	SSBP1	1	DVTYQYVK(1)K	0.985	0.8415
Q5ZII7	140			K	Very-long-chain (3R)-3-hydroxyacyl-CoA dehydratase	HACD2	1	VLSHTEEHK(1)K
E1BQN0	124	0.847		K	NADH dehydrogenase [ubiquinone] iron-sulfur protein 6, mitochondrial	NDUFS6	1	TGTCGYCGLQFK(1)QK	0.847	0.1328
D0EKR3	49	0.829		K	Peptidyl-prolyl cis-trans isomerase	PPIA	1	GFGYK(1)GSCFHR	0.829	0.175538
A0A1L1RNY5	116			K	Prohibitin-2	PHB2	1	AQFLVEK(1)AK
A0A1D5PE62	37			K	Cytosolic purine 5'-nucleotidase [Zootermopsis nevadensis]	---	1	SLALEK(1)IK
A0A1D5P8I7	179	0.701		K	Isocitrate dehydrogenase [NADP]	IDH2	1	HAHGDQYK(1)ATDFVVNK(1)SGTFK	0.701	0.05642
A0A1L1RTD8	271	0.957		K	phytanoyl-CoA dioxygenase, peroxisomal-like [Stylophora pistillata]	PHYH	1	GDTVFFHPLLIHGSGINK(1)TSGFR	0.957	0.71022
A0A1L1RJW7	163	1		K	Glutathione S-transferase kappa	GSTK1	1	LLEMISSPAVK(1)NR	1	0.9355
A0A1D5NZ30	264	1.124		K	Nucleolin	NCL	1	EMANK(1)SAPEAK	1.124	0.25698
F1P2M3	175			K	---	MTIF3	1	NDLETK(1)IK
E1BXC2	27	0.88		K	S-formylglutathione hydrolase	ESD	1	VFEHDSTELK(1)CK	0.88	0.31364
A0A1D5PIB2	30			K	Cystathionine gamma-lyase, partial [Zootermopsis nevadensis]	CTH	1	IIFVDCTK(1)LK
Q5ZHR4	423	0.672	Q2	K	Glycyl-tRNA synthetase	GARS	1	ATK(1)VPLIAEK	0.672	0.0030623
P12276	789	1.293		K	Fatty acid synthase	FASN	1	DHK(1)NNLEFFLTQTGK	1.293	0.2515
Q8JG64	364	0.827		K	Protein disulfide-isomerase A3	PDIA3	1	YLK(1)SEPVPENNDGPVK	0.827	0.028365
P12276	2450	1.087		K	Fatty acid synthase	FASN	1	AK(1)THNEYEEGLGGDYR	1.087	0.6959
A0A1L1RRC4	262	1.063		K	Isobutyryl-CoA dehydrogenase, mitochondrial, partial [Stegodyphus mimosarum]	ACAD8	1	LGAEGQGFNIAMK(1)GLNGGR	1.063	0.28504
A0A1L1S0P2	100			K	NADH dehydrogenase [ubiquinone] 1 alpha subcomplex subunit 8 [Zootermopsis nevadensis]	NDUFA8	1	PRPEPNPPVEGELK(1)PSLFGSR
Q90593	161	1.086		K	Endoplasmic reticulum chaperone BiP	HSPA5	1	ETAEAYLGK(1)K	1.086	0.38524
F1NV02	3675	1.07		K	Apolipoprotein B	APOB	1	INCAISK(1)K	1.07	0.30806
A0A1L1RRZ8	27			K	60S ribosomal protein L27	RPL27	1	AVIVK(1)NIDDGTSDRPYSHALVAGIDR
A0A1D5NYM0	123			K	methylcrotonoyl-CoA carboxylase beta chain, mitochondrial-like isoform X1 [Stylophora pistillata]	MCCC2	1	GGTYYPITVK(1)K
P16580	259			K	Glutamine synthetase	GLUL	1	PIPGNWNGAGCHTNFSTK(1)NMR
A0A1D5NWC9	229			K	T-complex protein 1 subunit alpha, partial [Stegodyphus mimosarum]	TCP1	1	ESDITK(1)ER
P07341	140	1.009		K	Fructose-bisphosphate aldolase B	ALDOB	1	K(1)DGADFGK	1.009	0.90214
Q9W6J2	141	1.463	Q3	K	Glutathione S-transferase class-alpha	GSTA4L	1	VLK(1)QHGQDFLVGNR	1.463	0.036516
Q90593	211	0.958		K	Endoplasmic reticulum chaperone BiP	HSPA5	1	IINEPTAAAIAYGLDK(1)R	0.958	0.6898
A0A1L1RP39	42			K	UTP--glucose-1-phosphate uridylyltransferase	UGP2	0.999969	K(1)DLEGFKK
A0A1D5PUY7	419			K	phosphoglucomutase-1 [Sus scrofa]	PGM1	1	DHWQK(1)YGR
A0A1D5PX33	567	1.065		K	thimet oligopeptidase 1 [Bos taurus]	NLN	1	VDQALHTK(1)PSVDPGDEYAK	1.065	0.5991
A0A1D5PMD9	293	0.734		K	Carboxylic ester hydrolase	LOC769704	1	EK(1)TEEEMEQITLK	0.734	0.101525
A0A1L1RVH4	235			K	Protein NipSnap-like 2 [Stylophora pistillata]	LOC107054679	1	IMIPLK(1)ISPLQ
R4GLG2	244	0.913		K	Mitochondrial carnitine/acylcarnitine carrier protein [Stylophora pistillata]	SLC25A20	1	FQTAPPGK(1)YPNGFR	0.913	0.27956
A0A1L1RZJ6	135			K	ATP synthase subunit alpha	ATP5A1W	1	RFNDGADEK(1)K
A0A1D5PLS2	331	0.837		K	Citrate synthase	CS	1	ELGQDVSDEK(1)LR	0.837	0.028636
Q5ZLZ6	236	1.098		K	Solute carrier family 16 member 1	SLC16A1	1	KGDGDTSTDLIGGK(1)TK	1.098	0.47424
Q5ZHS2	60			K	NADH dehydrogenase [ubiquinone] flavoprotein 1, mitochondrial	NDUFV1	1	GDWYK(1)TK
A0A1D5PSB4	1682	0.917		K	Ubiquitin protein ligase E3 component n-recognin 4	---	1	VCHK(1)DHEISYAK	0.917	0.44974
Q5ZMF6	324	0.844		K	TNF receptor associated protein 1	TRAP1	1	FIAQAYDK(1)PR	0.844	0.070123
F1P269	167	0.888		K	ATP-citrate synthase	ACLY	1	K(1)HLLQHAPADK	0.888	0.046721
F1NJP2	595			K	cat eye syndrome critical region protein 2-like [Stylophora pistillata]	CECR2	1	LENGGK(1)PPPYR
F1NC38	334	0.87		K	acyl-CoA dehydrogenase protein, partial [Fasciola hepatica]	ACADL	1	TVAHLQTVQHK(1)LAEMK	0.87	0.156576
P12276	379	1.149		K	Fatty acid synthase	FASN	1	VVCK(1)PTPVK	1.149	0.5315
E1BQN0	53	0.869		K	NADH dehydrogenase [ubiquinone] iron-sulfur protein 6, mitochondrial	NDUFS6	1	AAATGELVTHTGQVYDEK(1)DYR	0.869	0.024902
A0A1D5NXQ8	231			K	Xylulose kinase [Stylophora pistillata]	XYLB	1	LAVTPTAGAEELYHPLLK(1)R
F1NZY9	120			K	NADH-cytochrome b5 reductase	CYB5R3	1	GVHPK(1)FPDGGK
A0A1D5P650	1707	0.754	Q2	K	Clathrin heavy chain	CLTCL1	1	GLSSLVYGSIPK(1)AAVR	0.754	0.048136
F1NHL4	320	1.135		K	Cytosol aminopeptidase [Stylophora pistillata]	LAP3	1	GVTFDSGGISLK(1)PSSGMDAMR	1.135	0.24734
F1NGU3	1274	0.743	Q2	K	Leucine-rich PPR motif-containing protein, mitochondrial [Zootermopsis nevadensis]	LRPPRC	1	AASK(1)PGQAR	0.743	0.0050777
Q5ZKA2	443	1.238		K	Isoleucine--tRNA ligase, mitochondrial	IARS2	1	EEK(1)YVHSYPYDWR	1.238	0.3129
A0A1D5PWC0	63			K	Dynactin subunit 1	DCTN1	1	K(1)YFTCEENHGIFVR
F1NLL5	251			K	protein ENL [Homo sapiens]	MLLT1	1	AAFK(1)EPK
A0A1L1RP39	427			K	UTP--glucose-1-phosphate uridylyltransferase	UGP2	1	LGSSFTK(1)VQDYLR
A0A1D5NWL9	555	1.584	Q4	K	Peroxisomal multifunctional enzyme type 2 [Stylophora pistillata]	HSD17B4	1	FAK(1)PVFPGQTLQTEMWK	1.584	0.0157754
A0A1D5P0D3	35	1.029		K	Aminoacyl tRNA synthetase complex interacting multifunctional protein 1	AIMP1	1	QQIALLK(1)EK	1.029	0.28728
Q5ZL72	250	1.356	Q3	K	60 kDa heat shock protein, mitochondrial	HSPD1	1	K(1)ISSVQSIVPALEIANSHR	1.356	0.0038208
A0A1D5PUY7	153			K	phosphoglucomutase-1 [Sus scrofa]	PGM1	1	K(1)IEEYAICPDLK
Q8QH01	265	1.054		K	Dimethylaniline monooxygenase [N-oxide-forming]	FMO3	1	SMNQQYK(1)HEDFGLMPVDGSSR	1.054	0.4222
P81628	39			K	Endoplasmic reticulum resident protein 29 (Fragment)	ERP29	1	GSVPLDTITFYK(1)VIPK
A0A1D5PRS4	11	0.848		K	Glucose-6-phosphate isomerase	GPI	1	K(1)LLEWHK	0.848	0.116659
Q8JG64	127	0.949		K	Protein disulfide-isomerase A3	PDIA3	1	TADGIVSHLK(1)K	0.949	0.74262
Q5ZMH8	243	0.819		K	N-acetylneuraminate synthase	NANS	1	HVTLDK(1)TWK	0.819	0.082523
P08267	68	1.245		K	Ferritin heavy chain	FTH	1	EHAEK(1)LMK	1.245	0.162958
F1NPJ4	616	0.788		K	Succinate dehydrogenase [ubiquinone] flavoprotein subunit, mitochondrial	SDHA	1	PLQGQQK(1)R	0.788	0.15336
A0A1D5PKB1	329			K	alcohol dehydrogenase class-3 isoform 1 [Mus musculus]	ADH1C	1	DAVPK(1)LVADYMK
F1NY37	438	1.488	Q3	K	Acyl-coenzyme A oxidase	ACOX1	1	FLVK(1)SYNQVSSGQR	1.488	0.025138
E1BVP1	125	1.06		K	eukaryotic translation initiation factor 5B [Gallus gallus]	EIF5B	1	K(1)SK(1)K(1)TQK	1.06	0.6117
A0A1L1RKJ2	282	1.04		K	Serine/threonine-protein phosphatase 2A activator	PTPA	1	MYK(1)AECLEK	1.04	0.55474
E1C155	23	0.814		K	putative methylmalonate-semialdehyde dehydrogenase [acylating], mitochondrial [Zootermopsis nevadensis]	ALDH6A1	1	FVESK(1)TTEWIDIHNPATNEVVAR	0.814	0.021181
A0A1D5P8I3	175			K	Splicing factor, proline- and glutamine-rich, partial [Stegodyphus mimosarum]	SFPQ	1	GPGGPQQGPGGPHK(1)GGPGHR
Q90WA9	36	0.849		K	Fatty acid-binding protein, liver	FABP1	1	DIK(1)SISEIVQNGNK	0.849	0.22022
F6QGI8	142	0.754	Q2	K	RecName: Full=Fructose-1,6-bisphosphatase isozyme 2; Short=FBPase 2; AltName: Full=D-fructose-1,6-bisphosphate 1-phosphohydrolase 2; AltName: Full=Muscle FBPase	FBP1	1	K(1)VSPDEPTGK	0.754	0.0115232
A0A1D5PLU7	100	0.919		K	Peptidyl-prolyl cis-trans isomerase	PPIB	1	LK(1)HYGPGWVSMANAGK	0.919	0.4182
F1NE72	20	1.005		K	Lysine--tRNA ligase	KARS	1	EFDAADAESHLSK(1)NELK	1.005	0.96704
A0A1D5P0F8	81	0.851		K	---	FAM185A	1	SHK(1)IDIR	0.851	0.25292
A0A1D5PE19	256			K	Sulfide:quinone oxidoreductase, mitochondrial [Stylophora pistillata]	SQRDL	1	ETLQHK(1)K
Q5ZM32	429	0.639	Q1	K	Dihydrolipoyl dehydrogenase	DLD	1	AK(1)TNADTDGMVK	0.639	0.002337
A0A1D5PL36	25	1.287		K	acetyl-coenzyme A acyltransferase 2 [Bos taurus]	ACAA2	1	TPFGTYGGLLK(1)GLSATDLTEHAAR	1.287	0.24494
F1P1A5	204	0.924		K	Transketolase [Zootermopsis nevadensis]	TKT	1	LGQSDPAPLQHHVEIYQK(1)R	0.924	0.48612
A0A1D5P2G1	201			K	Alcohol dehydrogenase [NADP(+)]	AKR1A1	1	PAVLQVECHPYLAQNELIAHCQK(1)R
P15505	943			K	Glycine dehydrogenase (decarboxylating), mitochondrial	GLDC	1	MSPHTLNCVTSSK(1)WDRPYSR
A0A1D5PC92	6			K	Histone H2B	HIST1H2B5L	1	PEPAK(1)STSAPK
Q5ZMW1	523			K	Aconitate hydratase, mitochondrial	ACO2	1	FNPETDFLTGADGK(1)K(1)FK
A0A1L1RUZ7	88	0.797		K	O-acyl-ADP-ribose deacylase 1	OARD1	1	VSHK(1)PTYEDMR	0.797	1.68E-05
F1NNP0	257	1.256		K	cytochrome P450, family 4, subfamily F, polypeptide 2 [Bos taurus]	CYP4B7	1	AHAHTDK(1)VIQER	1.256	0.26354
A0A1D5P8I7	392	0.765		K	Isocitrate dehydrogenase [NADP]	IDH2	1	LDSNPELIK(1)FAQTLEK	0.765	0.30626
Q5ZHZ0	36	0.836		K	Spliceosome RNA helicase DDX39B	DDX39B	1	DVK(1)GSYVSIHSSGFR	0.836	0.180118
P14732	202			K	Lamin-B2	LMNB2	1	K(1)NVFEEEIR
F1NX83	510	0.797		K	glycogen debranching enzyme-like [Exaiptasia pallida]	AGL	1	K(1)YTEITAK	0.797	0.143024
A0A1D5PKN8	46	0.924		K	Sulfurtransferase	MPST	1	RDPK(1)QEFEER	0.924	0.45266
Q5F426	394	0.684	Q2	K	Pyruvate dehydrogenase E1 component subunit alpha	PDHA1	1	YK(1)SLSHS	0.684	0.0033224
F1NBE3	193	0.858		K	2-amino-3-ketobutyrate coenzyme A ligase, mitochondrial [Zootermopsis nevadensis]	GCAT	1	LQDAQK(1)HR	0.858	0.0135046
Q5ZL83	293			K	Succinate--CoA ligase [ADP/GDP-forming] subunit alpha, mitochondrial	SUCLG1	1	MGHAGAIIAGGK(1)GGAK
F1P1U3	233	0.86		K	Carnitine O-palmitoyltransferase 2, mitochondrial [Zootermopsis nevadensis]	CPT2	1	LNRDELYTDEK(1)AK	0.86	0.080384
A0A1D5P631	284			K	Neurobeachin, partial [Stegodyphus mimosarum]	LRBA	1	GK(1)GFQHCVK
A0A1L1RS82	90	0.784		K	Glutathione reductase	GSR	1	GYGK(1)FTADPEPTIEVDGQK	0.784	0.09612
A0A1D5PPA8	205	0.756	Q2	K	Adenosylhomocysteinase	AHCY	1	ESLIDGIK(1)R	0.756	0.0193204
E1BSV1	58	0.798		K	Dimethylglycine dehydrogenase, mitochondrial [Stylophora pistillata]	DMGDH	1	K(1)YGAQLNYPVQVTNLNSR	0.798	0.0188974
A0A1D5PXI1	134	0.961		K	Delta-1-pyrroline-5-carboxylate dehydrogenase, mitochondrial [Zootermopsis nevadensis]	ALDH4A1	1	RAEVLAK(1)TMVGQGK	0.961	0.59818
A0A1D5PX08	99			K	Mitochondrial pyruvate carrier	---	1	YNQELK(1)AK
A0A1D5P5F5	147	0.91		K	keratin, type II cytoskeletal 8 [Danio rerio]	---	1	NK(1)YEEEINHR	0.91	0.7269
A0A1D5P6L2	25	1.071		K	Tubulin alpha chain	TUBA1A1	1	TIGGGDDSFNTFFSETGAGK(1)HVPR	1.071	0.6597
Q90835	30	2.848		K	Elongation factor 1-alpha 1	EEF1A	1	STTTGHLIYK(1)CGGIDK	2.848	0.25946
A0A1D5PLH9	21			K	Malate dehydrogenase	MDH1	1	IFK(1)SQGAALDK
F1NG43	161	0.796		K	---	LOC768709	1	ADNITEEHFQK(1)LEAHGFDR	0.796	0.085963
A0A1D5NZ30	22	1		K	Nucleolin	NCL	1	MAPPPK(1)K	1	0.97498
R9PXN7	138	0.944		K	Hematopoietic prostaglandin D synthase	HPGDS	1	DLDTFLGDK(1)K	0.944	0.7533
A0A1D5P5P0	176			K	---	LOC415758	1	K(1)FMEHISK
A0A1D5PT75	76			K	Transmembrane protein 70, mitochondrial	TMEM70	1	ATVFHQK(1)DVK
F1NU71	311			K	Mitochondrial import inner membrane translocase subunit TIM44	TIMM44	1	VDPSFDK(1)DR
A0A1D5PUY7	457			K	phosphoglucomutase-1 [Sus scrofa]	PGM1	1	SFVGK(1)QLSAGDK
E1BVT3	314	0.924		K	Malate dehydrogenase	MDH2	1	NGIEK(1)NLGIGK	0.924	0.2295
P15505	671			K	Glycine dehydrogenase (decarboxylating), mitochondrial	GLDC	1	AMVDK(1)HK
Q8JG64	92	0.952		K	Protein disulfide-isomerase A3	PDIA3	1	VDCTANSNTCNK(1)YGVSGYPTLK	0.952	0.51934
Q01841	424			K	Protein-glutamine gamma-glutamyltransferase 2	TGL2	1	STHSSVVGK(1)NISTK
A0A1L1RV11	62			K	dipeptidyl peptidase 1 precursor [Gallus gallus]	CTSC	1	DPESGEK(1)FWIVK
Q5ZHZ0	53	0.986		K	Spliceosome RNA helicase DDX39B	DDX39B	1	DFLLK(1)PELLR	0.986	0.93414
P31335	255	0.969		K	Bifunctional purine biosynthesis protein PURH	ATIC	1	ELK(1)QALGIPAAASFK	0.969	0.74802
F1NT28	201	0.773		K	Inorganic pyrophosphatase [Zootermopsis nevadensis]	PPA1	1	VPDGK(1)PENQFAFNGEFK	0.773	0.01536
A0A1L1RRL2	70			K	Actin, cytoplasmic 1	ACTB	1	VAPEEHPVLLTEAPLNPK(1)ANR
Q5F424	119	0.968		K	Chaperonin containing TCP1 subunit 2	CCT2	1	EAESLISK(1)K	0.968	0.8325
A0A1L1RQP3	176	0.937		K	Glyoxylate reductase/hydroxypyruvate reductase, partial [Stegodyphus mimosarum]	---	1	AFEMK(1)ILYHNR	0.937	0.74138
F1NBE3	177	0.924		K	2-amino-3-ketobutyrate coenzyme A ligase, mitochondrial [Zootermopsis nevadensis]	GCAT	1	YK(1)HMDMHDLEAK(1)LQDAQK	0.924	0.31454
F1NV02	1509	0.599	Q1	K	Apolipoprotein B	APOB	1	VLEGK(1)SNLR	0.599	0.00040199
A0A1D5PMJ7	57			K	3-hydroxyisobutyrate dehydrogenase, mitochondrial-like [Stylophora pistillata]	HIBADH	1	NLIK(1)HGYPVIAYDVFPEACK
A0A1D5PK24	5			K	60S ribosomal protein L5-A, partial [Stegodyphus mimosarum]	RPL5L	1	GFVK(1)VVK
F2Z4K7	56			K	40S ribosomal protein S3a	RPS3A	1	TQGTK(1)IASDGLK
A0A1L1RK25	268	1.115		K	trifunctional enzyme subunit alpha, mitochondrial-like isoform X1 [Stylophora pistillata]	HADHA	1	SK(1)GLVQR	1.115	0.35896
P84229	28			K	Histone H3.2	H3-I	1	K(1)SAPATGGVK
F1P463	50	0.92		K	Cytosolic non-specific dipeptidase, partial [Stegodyphus mimosarum]	CNDP2	1	HMMEVAAK(1)DIER	0.92	0.29456
A0A1D5PF79	134			K	pyruvate dehydrogenase kinase, isoenzyme 2 [Bos taurus]	PDK3	1	HNDVVPTMAQGVIEYK(1)EK
Q5ZMW1	230			K	Aconitate hydratase, mitochondrial	ACO2	1	CPK(1)VIGVK
F1NY09	175	0.776		K	Chromosome 11 open reading frame 54	C1H11ORF54	1	VVEVK(1)ANGR	0.776	0.0264
F1NVF0	515	0.995		K	Vacuolar protein sorting-associated protein 35	VPS35	1	K(1)HFGAGGNQR	0.995	0.88634
A0A1L1RIP0	15			K	Peroxisomal trans-2-enoyl-CoA reductase [Stylophora pistillata]	PECR	1	K(1)EEEVEALVK
A0A1D5P4K6	100	0.991		K	Stress-induced-phosphoprotein 1 [Zootermopsis nevadensis]	STIP1	1	ATYEEGLK(1)HEPGNAQLR	0.991	0.9808
E1BT93	80	0.846		K	aldehyde dehydrogenase, mitochondrial precursor [Bos taurus]	ALDH2	1	ADVDK(1)AVK(1)AAR	0.846	0.045482
F1NZ86	396	0.835		K	Stress-70 protein, mitochondrial	HSPA9	1	MPK(1)VQQTVQDLFGR	0.835	0.026556
H9L022	604	1.057		K	SAFB-like transcription modulator [Zootermopsis nevadensis]	SAFB	1	QGIVPFDK(1)IK	1.057	0.40368
E1C1T9	70	1.951	Q4	K	Trifunctional enzyme subunit alpha, mitochondrial [Stylophora pistillata]	EHHADH	1	GFSSPK(1)K	1.951	0.025295
A0A1L1RV76	35	0.929		K	adenosine kinase 1-like [Stylophora pistillata]	ADK	1	HK(1)ELFEELVK	0.929	0.75816
Q5F3C9	17	0.868		K	SH3 domain-binding glutamic acid-rich-like protein	SH3BGRL	1	VYIASSSGSTAIK(1)K	0.868	0.030116
A0A1D5NTB7	137	0.988		K	Zinc finger Ran-binding domain-containing protein 2	ZRANB2	1	GK(1)PVGPASILK	0.988	0.751
Q98932	184	0.886		K	Ras-related protein Rab-5C	RAB5C	0.997539	K(0.002)LPK(0.998)NEPQNAPGGPGR	0.886	0.25004
E1C0Q5	251	0.998		K	acetyl-CoA acetyltransferase, mitochondrial precursor [Bos taurus]	ACAT1	1	KGKPDTEVTEDEEYK(1)R	0.998	0.97424
E1BTI0	784			K	Glycerol-3-phosphate acyltransferase 1, mitochondrial	GPAM	1	NAVK(1)VFK
E1BSV1	284	0.802		K	Dimethylglycine dehydrogenase, mitochondrial [Stylophora pistillata]	DMGDH	1	YGK(1)WTTTEYTAAK	0.802	0.031098
A0A1D5PX33	355	1.048		K	thimet oligopeptidase 1 [Bos taurus]	NLN	1	YSIDQEK(1)LK	1.048	0.63408
A0A1D5PAC2	16			K	Stress-associated endoplasmic reticulum protein	SERP1	1	HSK(1)NITQR
E1BS37	282	0.945		K	short-chain dehydrogenase/reductase family 16C member 6-like [Stylophora pistillata]	HSD17B11	1	ALNYLK(1)K	0.945	0.074356
A0A1L1RNY5	162			K	Prohibitin-2	PHB2	1	AAQNISK(1)TIAGSQNR
A0A1D5PDL2	116	1.005		K	pyruvate carboxylase, mitochondrial precursor [Bos taurus]	PC	1	VLK(1)DLPR	1.005	0.96706
A0A1L1RYR6	517	1.184		K	Asparaginyl-tRNA synthetase, cytoplasmic [Zootermopsis nevadensis]	NARS	1	K(1)YGTCPHGGYGLGLER	1.184	0.3071
F1NQC6	792	0.87		K	putative 2-oxoglutarate dehydrogenase E1 component DHKTD1-like protein, mitochondrial [Zootermopsis nevadensis]	DHTKD1	1	TTFK(1)PVIGDSSVDPK	0.87	0.045658
F1P269	530	0.861		K	ATP-citrate synthase	ACLY	1	QK(1)FYWGHK	0.861	0.151255
R4GJ59	176			K	Serine--tRNA ligase, cytoplasmic [Stylophora pistillata]	SARS	1	ADNLNK(1)LK
E1C003	598	1.293		K	Choline dehydrogenase	CHDH	1	EIFAQK(1)AFEK	1.293	0.039581
A0A1D5PFH3	8	0.799		K	---	C14orf2	1	VQNMIPK(1)SWR	0.799	0.088617
A0A1D5Q004	307	0.836		K	Carnitine O-acetyltransferase [Stylophora pistillata]	CRAT	1	AYNNLLK(1)DK(1)TNK	0.836	0.0681
A0A1D5PMH7	13	1.213		K	Cytochrome c oxidase subunit	LOC107050681	1	LEHYK(1)TAPFDSR	1.213	0.113383
A0A1D5PE96	50	0.937		K	Plastin-2, partial [Stegodyphus mimosarum]	PLS3	1	EANLPLPGYK(1)VR	0.937	0.45874
A0A1D5P5R0	423	1.013		K	Heat shock protein HSP 90-alpha	HSP90AA1	1	K(1)FYEQFSK	1.013	0.82318
A0A1D5P522	333			K	Alpha-actinin-4	ACTN4	1	LDHLAEK(1)FR
Q5F4B9	262	0.792		K	ATP binding cassette subfamily D member 3	ABCD3	1	MTIIEQK(1)YEGEYR	0.792	0.22684
F1P1V5	155			K	enoyl-CoA hydratase domain-containing protein 3, mitochondrial-like isoform X3 [Stylophora pistillata]	ECHDC3	1	VVPEDK(1)LEEETMR
A0A1D5PL36	224	0.794		K	acetyl-coenzyme A acyltransferase 2 [Bos taurus]	ACAA2	1	ESMQK(1)DEHPK(1)PQTTLEQLAK	0.794	0.024525
A0A1L1RYS8	36			K	Peptidylprolyl isomerase	FKBP3	1	YTK(1)SILK
E1C4W4	397	0.783		K	Alpha-aminoadipic semialdehyde dehydrogenase [Stylophora pistillata]	ALDH7A1	1	QQGGSVVYGGK(1)VINR	0.783	0.034642
A0A1D5PE96	580	0.776		K	Plastin-2, partial [Stegodyphus mimosarum]	PLS3	1	TGHLSEDDK(1)QNNAK	0.776	0.043021
F1N8D4	851	0.939		K	filamin-A isoform 1 [Mus musculus]	FLNB	1	VDPSHDASK(1)VK	0.939	0.59896
A0A1D5PKC8	253	0.941		K	ezrin [Bos taurus]	MSN	1	NISFNDK(1)K	0.941	0.54484
A0A1D5PIL5	9			K	14-3-3 protein theta	YWHAQ	1	TELIQK(1)AK
F1NEF6	592	1.162		K	acyl-CoA dehydrogenase family member 9, mitochondrial-like [Stylophora pistillata]	ACAD9	1	YADENLDDHIK(1)K	1.162	0.11076
E1BXT1	287	0.757	Q2	K	Cat eye syndrome critical region protein 5 [Zootermopsis nevadensis]	CECR5	1	EQAEK(1)HGWK(1)APIR	0.757	0.0052992
A0A1D5PZV6	444			K	Elongation factor 2	EEF2	1	EDLYLK(1)PIQR
R9PXN1	239			K	Eukaryotic initiation factor 4A-II	EIF4A2	1	K(1)EELTLEGIK
F1NK96	115	1.096		K	Protein disulfide-isomerase A6 [Zootermopsis nevadensis]	PDIA6	1	NK(1)AEDYQGGR	1.096	0.5057
F1NDP5	234	1.164		K	Sulfurtransferase	TST	0.999998	K(1)VDLSKPLTATCR	1.164	0.108096
P13216	37	0.995		K	Adrenodoxin, mitochondrial (Fragment)	FDX1	1	DGDK(1)LTAK	0.995	0.913
F1NBV3	149	0.771		K	L-2-hydroxyglutarate dehydrogenase, mitochondrial [Stylophora pistillata]	L2HGDH	1	LIGAK(1)EIQAK	0.771	0.0036585
A0A1D5P8Q8	323	0.741	Q2	K	von Willebrand factor A domain-containing protein 8 [Stylophora pistillata]	VWA8	1	LYPYNIFLGK(1)EGR	0.741	0.040503
A0A1L1RV76	81	0.961		K	adenosine kinase 1-like [Stylophora pistillata]	ADK	1	AATFFGCIGK(1)DK	0.961	0.45042
E1BY08	450	0.95		K	Peroxisome biogenesis factor 1 [Stylophora pistillata]	PEX1	1	LQPK(1)QNLHK	0.95	0.45512
F1NTR0	224	0.836		K	Malonyl-CoA decarboxylase, mitochondrial [Zootermopsis nevadensis]	MLYCD	1	VAEFSAK(1)VLQAR	0.836	0.060275
A0A1D5PVN0	147			K	Proteasome endopeptidase complex	PSMA3	1	QAAK(1)TEIEK
F1NAD9	316	0.965		K	Alpha-1,4 glucan phosphorylase	PYGL	1	ASK(1)FGSTESVR	0.965	0.73808
E1C8F7	119	0.829		K	60S ribosomal protein L24 [Stylophora pistillata]	RPL24	1	AK(1)QATK(1)K(1)TAVSAAK	0.829	0.161963
A0A1D5PP05	1785			K	Histone-lysine N-methyltransferase 2C [Stylophora pistillata]	KMT2D	1	AAALPTDVK(1)PK
A0A1L1RTR5	109			K	Protein NipSnap-like protein 3A, partial [Stegodyphus mimosarum]	NIPSNAP3L	1	HALANDK(1)EWQGK
E1BRU9	495	2.482	Q4	K	Peroxisomal carnitine O-octanoyltransferase, partial [Stegodyphus mimosarum]	CROT	1	K(1)DCENGR	2.482	0.0075551
E1C3T2	2338	1.199		K	Nuclear receptor corepressor 1, partial [Stegodyphus mimosarum]	NCOR2	1	SLPAGGGK(1)PK	1.199	0.177796
Q08200	183			K	60S ribosomal protein L10 (Fragment)	RPL10	1	FNADAFEEMVAQK(1)R
A0A1L1RKK7	103	0.781		K	Thioredoxin-dependent peroxide reductase, mitochondrial [Zootermopsis nevadensis]	PRDX3	1	SGGLGK(1)MNIPVLSDLTK	0.781	0.029058
Q5ZLC5	269	0.932		K	ATP synthase subunit beta, mitochondrial	ATP5F1B	1	DATSK(1)VALVYGQMNEPPGAR	0.932	0.39688
F1NSS4	272	1.467		K	Non-specific lipid-transfer protein	SCP2	1	MVGYDMTK(1)K	1.467	0.114663
A0A1D5NYD8	51			K	Vacuolar protein sorting-associated protein 4A [Zootermopsis nevadensis]	VPS4A	1	YEAHSEK(1)AK
A0A1D5P892	102			K	Serine/arginine-rich splicing factor 4, partial [Stegodyphus mimosarum]	SRSF6	1	DK(1)YGPPVR
A0A1D5PVX7	536			K	Transcription factor Sp3	SP3	1	VQVVDEEGDQPHQEGK(1)R
F1NHL2	89	0.982		K	Cullin-associated NEDD8-dissociated protein 1, partial [Stegodyphus mimosarum]	---	1	ATCTTK(1)VK	0.982	0.9566
A0A1D5Q004	531	0.969		K	Carnitine O-acetyltransferase [Stylophora pistillata]	CRAT	1	SDQVK(1)TDLLR	0.969	0.71784
A0A1L1RIN9	124			K	tropomyosin alpha-3 chain isoform c [Gallus gallus]	TPM3	1	STK(1)EEHLCTQR
A0A1D5PLH9	110			K	Malate dehydrogenase	MDH1	1	NVIIWGNHSSTQYPDVNHAK(1)VNVK
A0A1D5P5R0	67	0.976		K	Heat shock protein HSP 90-alpha	HSP90AA1	1	DLK(1)INLIPNK	0.976	0.94628
A0A1D5NZG8	69	0.904		K	Alanine--glyoxylate aminotransferase 2-like, partial [Zootermopsis nevadensis]	ETNPPL	1	HIGPSCK(1)VFFAK	0.904	0.22462
A0A1D5P3K3	177			K	Heterogeneous nuclear ribonucleoprotein A1, A2/B1-like protein, partial [Stegodyphus mimosarum]	HNRNPA3	1	YHTINGHNCEVK(1)K
P08267	162	0.753	Q2	K	Ferritin heavy chain	FTH	1	MGAPK(1)YGMAEYLFDK	0.753	0.0138358
A0A1D5NUJ3	93	1.118		K	2-oxoisovalerate dehydrogenase subunit alpha	BCKDHA	1	LYK(1)TMTLLNTMDR	1.118	0.48188
Q9W6J2	195	0.65	Q1	K	Glutathione S-transferase class-alpha	GSTA4L	1	MSNMPTIK(1)K	0.65	0.024623
A0A1D5PD86	42			K	2,4-dienoyl-CoA reductase, mitochondrial [Sus scrofa]	DECR1	1	K(1)LDVLK(1)GTAEEISSK
A0A1D5NV94	854			K	AP-2 complex subunit alpha	AP2A2	1	AK(1)HPMDAEITK
A0A1D5P0U5	45	1.028		K	RecName: Full=Calreticulin; AltName: Full=CRP55; AltName: Full=Calregulin; AltName: Full=Endoplasmic reticulum resident protein 60; Short=ERp60; AltName:Full=HACBP; Flags: Precursor	CALR	1	HK(1)SDYGR	1.028	0.84834
P00504	395	3.18		K	Aspartate aminotransferase, cytoplasmic	GOT1	1	INMCGLTTK(1)NLDYVAK	3.18	0.087179
P21642	411	0.89		K	Phosphoenolpyruvate carboxykinase [GTP], mitochondrial	PCK2	1	PWK(1)HGDPEPCAHPNSR	0.89	0.2313
F6UZR6	151	0.812		K	Lamin-B receptor	LBR	1	LK(1)PDVEMER	0.812	0.143995
A0A1L1RY76	204	0.952		K	28S ribosomal protein S22, mitochondrial-like [Stylophora pistillata]	MRPS22	1	HAK(1)YDLLR	0.952	0.66226
F1NEF6	154	1.477	Q3	K	acyl-CoA dehydrogenase family member 9, mitochondrial-like [Stylophora pistillata]	ACAD9	1	GILIAGTDEQK(1)AK	1.477	0.0029183
E1BVT3	238	0.868		K	Malate dehydrogenase	MDH2	1	VDFPQDQLEK(1)LTGR	0.868	0.086202
F1P180	75	0.682	Q2	K	Aspartate aminotransferase	GOT2	1	K(1)AEAMIAAK(1)K	0.682	0.0033194
A0A1L1S0D9	10			K	slit-like protein 2 protein [Alligator mississippiensis]	PACRGL	1	TK(1)TAAQK
P14732	26			K	Lamin-B2	LMNB2	1	LQEK(1)EELR
Q5ZM32	65	0.782		K	Dihydrolipoyl dehydrogenase	DLD	1	AAQLGFK(1)TVCVEK	0.782	0.00644
A0A1L1RXE9	189			K	Cytochrome b-c1 complex subunit 2, mitochondrial [Stylophora pistillata]	UQCRC2	1	MALVGIGVK(1)HSDLK
A0A1D5PFY7	430	0.925		K	Succinate-semialdehyde dehydrogenase, mitochondrial, partial [Stegodyphus mimosarum]	ALDH5A1	1	HSLGK(1)NFFEPTLLSNVTTK	0.925	0.33198
A0A1D5PZV6	274			K	Elongation factor 2	EEF2	1	FSK(1)SATGPDGK
A0A1L1RS76	316	0.884		K	Electron transfer flavoprotein-ubiquinone oxidoreductase, mitochondrial [Stylophora pistillata]	ETFDH	1	GK(1)EPWTLK	0.884	0.29244
F1NN16	178	1.123		K	40S ribosomal protein S7	RPS7	1	VETFSGVYK(1)K	1.123	0.120521
E1C7S2	117	0.779		K	hydroxysteroid dehydrogenase-like protein 2 [Stylophora pistillata]	HSDL2	1	K(1)VNLMMDVNVR	0.779	0.023023
A0A1D5NX39	1559			K	CREB-binding protein, partial [Stegodyphus mimosarum]	EP300	1	NAK(1)K(1)K(1)NNK(1)K
F1NIX0	46	1.009		K	Ribosomal protein L8	RPL8	1	GIVK(1)DIIHDPGR	1.009	0.85826
E1C735	392	0.827		K	S-adenosylmethionine synthase	MAT1A	1	NEFSWEVPK(1)K	0.827	0.110161
A0A1D5NWL9	326	1.071		K	Peroxisomal multifunctional enzyme type 2 [Stylophora pistillata]	HSD17B4	1	ELTTK(1)VYK	1.071	0.46688
A0A1D5P7M4	123			K	4-hydroxyphenylpyruvate dioxygenase	HPD	1	LNYK(1)GLFLPGYHAPLFR
A0A1D5NZQ0	1049			K	bromodomain-containing protein 2 [Ciconia boyciana]	BRD4L	1	HHK(1)PDPYSTGHLR
A0A1D5P1M0	1454			K	Myosin-11	MYH11	1	QLVSNLEK(1)K
P14105	79	0.865		K	Myosin-9	MYH9	1	MNPPK(1)FSK	0.865	0.24398
Q5ZLC5	494	0.855		K	ATP synthase subunit beta, mitochondrial	ATP5F1B	1	ETIK(1)GFK	0.855	0.175821
Q5ZL83	42	0.923		K	Succinate--CoA ligase [ADP/GDP-forming] subunit alpha, mitochondrial	SUCLG1	1	STK(1)VICQGFTGK	0.923	0.49006
A0A1D5NYJ2	354	0.904		K	Lon protease homolog, mitochondrial	LONP1	1	EYELSK(1)LQQR	0.904	0.103342
A0A1D5PY67	61			K	Annexin	ANXA6	1	VEICQAYK(1)SQYGK
A0A1D5NWL9	250			K	Peroxisomal multifunctional enzyme type 2 [Stylophora pistillata]	HSD17B4	1	GK(1)DQPMTPEAVR
P27463	370	0.984		K	Retinal dehydrogenase 1	ALDH1A1	1	ILDLIESGK(1)K	0.984	0.78452
A0A1L1RRC4	61	0.918		K	Isobutyryl-CoA dehydrogenase, mitochondrial, partial [Stegodyphus mimosarum]	ACAD8	1	MAEWDEK(1)EIFPVETMR	0.918	0.36996
F1N9R8	245	0.946		K	---	NUCKS1	1	PTASK(1)TTK	0.946	0.47796
A0A140T8G0	77			K	gastrotropin [Danio rerio]	LBFABP	1	EADITTMDGK(1)K
A0A1D5PC23	321	0.966		K	Transaldolase	TALDO1	1	FAADAIK(1)LER	0.966	0.5813
E1C4W4	376	0.747	Q2	K	Alpha-aminoadipic semialdehyde dehydrogenase [Stylophora pistillata]	ALDH7A1	1	AAVK(1)MFLDAVEQAK	0.747	0.02102
A0A1D5PLQ3	67			K	26S proteasome non-ATPase regulatory subunit 1	PSMD1	1	VINDK(1)HDDVMAK
P31335	402	0.786		K	Bifunctional purine biosynthesis protein PURH	ATIC	1	SLFK(1)NIVTK	0.786	0.20412
F6SU35	22	0.734		K	Ribosomal protein	RPL10A	1	EVLQGSK(1)TK	0.734	0.139022
F1P2D2	97	0.68	Q2	K	3'(2'), 5'-bisphosphate nucleotidase 1	BPNT1	1	K(1)SCPAQYTGIK	0.68	0.0165628
F1NVA1	187	0.911		K	acyl-coenzyme A synthetase ACSM3, mitochondrial-like [Stylophora pistillata]	ACSM3	1	FK(1)LLVSEGHR	0.911	0.327
R4GLP0	34	0.939		K	Cytochrome c oxidase subunit 7C, mitochondrial [Zootermopsis nevadensis]	COX7C	1	SHYEDGPGK(1)NLPFSVENK(1)WR	0.939	0.57494
F1NKB6	474	0.847		K	ATP-dependent 6-phosphofructokinase	PFKL	1	TLPK(1)TCMEK	0.847	0.033318
A0A1D5PKN8	164	1.086		K	Sulfurtransferase	MPST	1	CMVK(1)TYEDILDNLDSHR	1.086	0.36738
A0A1L1RZF8	506	0.881		K	Prolyl endopeptidase [Zootermopsis nevadensis]	PREP	1	IPMFIIHK(1)K	0.881	0.3978
Q5ZHS2	100	0.823		K	NADH dehydrogenase [ubiquinone] flavoprotein 1, mitochondrial	NDUFV1	1	WSFMNK(1)PPDGRPK	0.823	0.067244
F1P1M1	364	1.281		K	UDP-glucuronosyltransferase	UGT1A1	1	WLPQNDLLAHPK(1)TR	1.281	0.20172
F1NJV0	173	0.738	Q2	K	NAD kinase 2, mitochondrial	NADK2	0.959177	VFDK(0.959)FK(0.041)PVIGVNTDPER	0.738	0.044685
A0A1D5PB89	179			K	Serine hydroxymethyltransferase	SHMT1	1	VNPK(1)TGYIDYDKLEENAR
A0A1L1RYB1	78			K	Tumor protein D52, partial [Stegodyphus mimosarum]	TPD52L2	1	HCGELK(1)R
A0A1D5PWP7	633	1.035		K	Protein disulfide-isomerase A4	PDIA4	1	FIEEHVTK(1)LSR	1.035	0.81688
F1NWP3	187	1.101		K	Heat shock cognate 71 kDa protein	HSPA8	1	IINEPTAAAIAYGLDK(1)K	1.101	0.140979
A0A1L1RVE0	108			K	LOW QUALITY PROTEIN: inosine-5'-monophosphate dehydrogenase 1b-like [Stylophora pistillata]	IMPDH2	1	QLLCGAAIGTHEDDK(1)YR
A0A1D5PG15	461	0.918		K	Sarcosine dehydrogenase, mitochondrial [Stylophora pistillata]	SARDH	1	SHESYAK(1)NYSVVFPHDEPLAGR	0.918	0.75912
A0A1L1RTY4	272	0.819		K	Dolichyl-diphosphooligosaccharide--protein glycosyltransferase subunit 1	RPN1	1	QPDSGISSVK(1)SFK	0.819	0.034476
A0A1D5P7A5	262			K	Transcription factor VBP	TEF	1	LK(1)ENQITIR
P07341	130	1.014		K	Fructose-bisphosphate aldolase B	ALDOB	1	LDAGTAPLAGTNGETTIQGLDK(1)LAER	1.014	0.92846
A0A1L1RN08	80			K	Protein ERGIC-53, partial [Stegodyphus mimosarum]	LMAN1	1	ITTSLK(1)SQK
A0A1L1RUZ0	83	0.795		K	5-formyltetrahydrofolate cyclo-ligase	MTHFS	1	YK(1)PHSNHMDMLK	0.795	0.032896
A0A1L1RMK9	102			K	selenium-binding protein 1-like isoform X2 [Stylophora pistillata]	SELENBP1	1	GNWEK(1)GGK
Q5ZLR5	44			K	Cytochrome b-c1 complex subunit Rieske, mitochondrial	UQCRFS1	1	VVLDLK(1)R
F1P0L3	11	1.181		K	LOC533186, partial [Bos taurus]	CLYBL	1	FAHHSK(1)GR	1.181	0.45086
A0A1D5PME8	1726	0.782		K	Mediator of RNA polymerase II transcription subunit 12 [Zootermopsis nevadensis]	MED12	1	ADK(1)TSSNPATSTEER	0.782	0.150141
A0A1D5PC23	292	1.016		K	Transaldolase	TALDO1	1	IHLDEK(1)AFR	1.016	0.90042
P12276	1237	1.388		K	Fatty acid synthase	FASN	1	TCLDVAK(1)ENTTSHR	1.388	0.22526
A0A1L1RQT1	64	0.808		K	NADP-dependent malic enzyme [Stylophora pistillata]	LOC107049907	1	FHK(1)NMAK	0.808	0.056662
A0A1D5NUW9	141	0.878		K	Glycine cleavage system H protein	GCSH	1	MTVEK(1)PAELDELMSEDAYEK	0.878	0.32742
P79781	6	0.977		K	Ubiquitin-40S ribosomal protein S27a	RPS27A	1	MQIFVK(1)TLTGK	0.977	0.81084
P51903	33			K	Phosphoglycerate kinase	PGK	1	DHK(1)ITNNQR
Q5ZMW1	691			K	Aconitate hydratase, mitochondrial	ACO2	1	VIITK(1)SFAR
P00356	261	1.032		K	Glyceraldehyde-3-phosphate dehydrogenase	GAPDH	1	VVK(1)AAADGPLK	1.032	0.61524
F1P1V5	222			K	enoyl-CoA hydratase domain-containing protein 3, mitochondrial-like isoform X3 [Stylophora pistillata]	ECHDC3	1	RK(1)PVWSHAQDEK
F1NC38	241	1.016		K	acyl-CoA dehydrogenase protein, partial [Fasciola hepatica]	ACADL	1	SPAHGISLFLVENGTK(1)GFNK	1.016	0.93398
F1P1A5	352	0.808		K	Transketolase [Zootermopsis nevadensis]	TKT	1	NSTFSELFK(1)K	0.808	0.029598
F1NCS6	213	1.039		K	C-1-tetrahydrofolate synthase, cytoplasmic [Zootermopsis nevadensis]	MTHFD1L	1	GAITASCLWK(1)SPGLQSK	1.039	0.67878
P12276	705	1.435		K	Fatty acid synthase	FASN	1	VIPHPK(1)PR	1.435	0.158864
A0A1D5PV43	176	0.939		K	Ribose-phosphate pyrophosphokinase 2	PRPS2	1	NCIIVSPDAGGAK(1)R	0.939	0.29468
Q5F412	36	0.881		K	Dynein light chain	DYL1	1	YNIEK(1)DIAAHIK	0.881	0.179319
A0A1D5NVM2	97	0.867		K	NADH dehydrogenase [ubiquinone] 1 alpha subcomplex subunit 2	NDUFA2	1	ALENIVK(1)GK	0.867	0.0083036
A0A1D5P927	1045	1.015		K	Remodeling and spacing factor 1, partial [Stegodyphus mimosarum]	RSF1	1	GK(1)DISTILEEER	1.015	0.76628
Z4YJB8	30	0.995		K	Destrin	DSTN	1	CSTPEEVK(1)K	0.995	0.96078
Q08200	73			K	60S ribosomal protein L10 (Fragment)	RPL10	1	YMVK(1)SCGK
E1C4M0	58	1.165		K	40S ribosomal protein S2 [Zootermopsis nevadensis]	RPS2	0.999998	AEDKEWIPVTK(1)LGR	1.165	0.081336
F1NT93	208	0.919		K	ES1 protein homolog, mitochondrial-like [Stylophora pistillata]	C1H21ORF33	1	VLK(1)DFHK	0.919	0.52226
A0A1L1S093	141	0.89		K	Endoplasmin	HSP90B1	1	EK(1)NMLHVTDTGIGMTK	0.89	0.191761
A0A1D5P9N5	174	0.079	Q1	K	Vitellogenin-1	VTG1	1	ANLVDVTK(1)SK	0.079	0.0030634
F1NPG2	65	1.008		K	Isocitrate dehydrogenase [NADP]	IDH1	1	VTVEAAEAIK(1)K	1.008	0.99258
E1C1T9	587	1.264		K	Trifunctional enzyme subunit alpha, mitochondrial [Stylophora pistillata]	EHHADH	1	GWYQYEK(1)AGGR	1.264	0.061821
F1P492	249			K	solute carrier family 2, facilitated glucose transporter member 1 [Bos taurus]	SLC2A11L4	1	VAMTSTK(1)TLR
H9L0X6	41			K	2'-5'-oligoadenylate synthase 1 [Sus scrofa]	OASL	1	DICDFLK(1)ER
A0A1D5PIB2	17			K	Cystathionine gamma-lyase, partial [Zootermopsis nevadensis]	CTH	1	YFQQIAK(1)K
F1NPG2	93	0.84		K	Isocitrate dehydrogenase [NADP]	IDH1	1	QMWK(1)SPNGTIR	0.84	0.023936
A0A1D5PNG9	143	0.855		K	protein ABHD14B-like [Stylophora pistillata]	LOC107054363	1	HQVLVLQGAGHACYLDK(1)PEEWHR	0.855	0.35084
H9L0I5	157	0.606	Q1	K	39S ribosomal protein L10, mitochondrial [Zootermopsis nevadensis]	MRPL10	1	NILLVSPETK(1)AK	0.606	0.041063
A0A1D5PAE4	105	1.059		K	hepatoma-derived growth factor [Bos taurus]	HDGF	1	ASGYQPTQK(1)K	1.059	0.29818
A0A1D5NWA1	44			K	Myotubularin-related protein 10, partial [Stegodyphus mimosarum]	---	1	MANIK(1)DVLQQRR
F1P174	377	1.033		K	Mitochondrial intermediate peptidase [Zootermopsis nevadensis]	MIPEP	1	HYK(1)TGQPLPK	1.033	0.6355
E1C4W4	372	0.765		K	Alpha-aminoadipic semialdehyde dehydrogenase [Stylophora pistillata]	ALDH7A1	1	IGDPWDSDTLYGPLHTK(1)AAVK	0.765	0.05984
A0A1D5PKU6	182			K	Ras-related protein Rab-5B	RAB5B	0.999175	K(0.001)LPK(0.999)SEPQSTSGAAGR
A0A1L1RTR5	141			K	Protein NipSnap-like protein 3A, partial [Stegodyphus mimosarum]	NIPSNAP3L	1	QHNEVAYLVPWCQLGK(1)PPK
A0A1D5PUZ2	735	0.995		K	glutaminyl-tRNA synthetase [Bos taurus]	QARS	1	SDAAEK(1)PK	0.995	0.95184
Q90WD0	244	0.917		K	Actin-related protein 3	ACTR3	1	EFNK(1)YDTDGTK	0.917	0.188981
F1P3U1	412	0.912		K	MICOS complex subunit MIC60	IMMT	1	ALEHHK(1)SEIEIEQEK	0.912	0.47442
F6RS71	133	1.284		K	Plastin-2 [Zootermopsis nevadensis]	LCP1	1	ALEK(1)DPDCK	1.284	0.055816
F1NT93	263	0.905		K	ES1 protein homolog, mitochondrial-like [Stylophora pistillata]	C1H21ORF33	1	ELGGK(1)HCVK	0.905	0.34774
A0A1L1RSU3	183			K	ribulose-5-phosphate-3-epimerase, partial [Bos taurus]	RPE	1	NVCSEAAQK(1)R
E1BTQ9	92	0.887		K	Enoyl-CoA hydratase domain-containing protein 2, mitochondrial [Zootermopsis nevadensis]	AUH	1	SHAK(1)NALNK(1)NLLK	0.887	0.099841
A0A1L1RY76	69	1.154		K	28S ribosomal protein S22, mitochondrial-like [Stylophora pistillata]	MRPS22	1	AVVEAK(1)EK	1.154	0.026142
O42388	88	1.013		K	Ubiquitin-60S ribosomal protein L40	UBA52	1	QLAQK(1)YNCDK	1.013	0.85304
A0A1L1RTY4	510	0.823		K	Dolichyl-diphosphooligosaccharide--protein glycosyltransferase subunit 1	RPN1	1	DISTLNSGK(1)K	0.823	0.071878
A0A1D5PFD2	477	1.096		K	acyl-CoA synthetase family member 3, mitochondrial-like [Stylophora pistillata]	ACSF3	1	TGDTAAYHDGVYWIK(1)GR	1.096	0.4748
P21265	460			K	Adenylosuccinate lyase	ADSL	1	APQQVAK(1)FLK
P17153	294	1.064		K	Annexin A5	ANXA5	1	NFAK(1)SLYQMIQK	1.064	0.61084
F1N8G6	386	0.9		K	tubulointerstitial nephritis antigen-like precursor [Mus musculus]	TINAGL1	1	GPK(1)HQQHGTHSVK	0.9	0.32364
E1C6N5	524	0.941		K	Acetyltransferase component of pyruvate dehydrogenase complex	DLAT	1	GLASISK(1)DVVSLAAK	0.941	0.5586
E1BQH2	845	1.106		K	Isoleucine--tRNA ligase, cytoplasmic [Stylophora pistillata]	IARS	1	TIPVK(1)YPLK	1.106	0.146225
P14105	228	0.968		K	Myosin-9	MYH9	1	TVK(1)NDNSSR	0.968	0.6769
A0A1L1RPC3	137			K	Pyridoxal phosphate homeostasis protein	PROSC	1	VMVQVNTSGEDSK(1)HGLPPR
F1NMJ2	79	1.072		K	Adenylate kinase 4, mitochondrial	AK4	1	VMMTELEK(1)R	1.072	0.51734
P16580	276			K	Glutamine synthetase	GLUL	1	HIEEAIEK(1)LSK
A0A1L1RRR2	92			K	Carbonic anhydrase 2	CA2	1	VVDALNSIQTK(1)GK
A0A1D5PUI6	17	1.093		K	cytochrome c oxidase subunit 5B, mitochondrial [Mus musculus]	LOC107049545	1	K(1)VMEAMNK	1.093	0.135959
F1NTZ0	341	1.467	Q3	K	alcohol dehydrogenase class-3 isoform 1 [Mus musculus]	LOC107053269	1	K(1)FNSDLLITHTLPFAK	1.467	0.00062346
Q5ZLC5	129	0.855		K	ATP synthase subunit beta, mitochondrial	ATP5F1B	1	GQK(1)VLDSGAPIR	0.855	0.21022
F1NDP5	14	0.871		K	Sulfurtransferase	TST	1	ALVSAK(1)WLSEAVR	0.871	0.26258
A0A1D5PWP7	556	0.923		K	Protein disulfide-isomerase A4	PDIA4	1	K(1)LEPVYTELGK	0.923	0.64242
A0A1D5P522	434			K	Alpha-actinin-4	ACTN4	1	REALEK(1)TEK
P12275	98	1.184		K	Arylamine N-acetyltransferase, liver isozyme	---	1	EMGYDICVLGGNSYEPAK(1)K	1.184	0.2567
F1NAD9	811			K	Alpha-1,4 glucan phosphorylase	PYGL	1	NIAAAGK(1)FSSDR
A0A1D5PXH6	94			K	ATP synthase subunit gamma	ATP5C1	1	GLCGAIHTSIAK(1)TLK
F1P130	772	0.432	Q1	K	10-formyltetrahydrofolate dehydrogenase	ALDH1L2	1	STDHGPQNHK(1)AHLEK	0.432	0.044958
A0A1L1RVH0	63			K	---	PSMG3	1	DK(1)TMEGIQALR
R4GHY3	50	0.966		K	Acyl-protein thioesterase 1 [Stylophora pistillata]	LYPLAL1	1	ILNQDMAFQHIK(1)VIYPTAPAR	0.966	0.72856
A0A1L1RKX1	213			K	AlaRS, partial [Bos taurus]	AARS	1	GALSTQEIK(1)K
A0A1D5P780	1586			K	Vitellogenin-2	VTG2	1	IK(1)TFNEVK
A0A1D5PVA4	502	0.836		K	ATPase family AAA domain-containing protein 3-like [Stylophora pistillata]	ATAD3A	1	HVLK(1)PATEGK	0.836	0.047684
P12276	283	1.063		K	Fatty acid synthase	FASN	1	ECGIK(1)PGDVEYVEAHGTGTK	1.063	0.75106
F1NHL4	196	0.918		K	Cytosol aminopeptidase [Stylophora pistillata]	LAP3	1	K(1)PVVTPQLHGSAGSEAWQK	0.918	0.4863
A0A1D5P8Q8	330	0.857		K	von Willebrand factor A domain-containing protein 8 [Stylophora pistillata]	VWA8	1	TAVK(1)DALK	0.857	0.142317
A0A1L1RY57	176			K	Matrix metalloproteinase-16, partial [Stegodyphus mimosarum]	VTN	1	GK(1)YFYELDK
A0A1D5NWM9	58	1.352		K	Argininosuccinate synthase	ASS1	1	ALALGAK(1)K	1.352	0.144982
Q90W83	264	1.055		K	Aldo-keto reductase	akr	1	NLAVIPK(1)SDK	1.055	0.73842
A0A547	803			K	Trifunctional purine biosynthetic protein adenosine-3	GART	1	IQTNK(1)VK
F1NFY2	318	1.098		K	Glycerol-3-phosphate dehydrogenase [NAD(+)]	GPD1L2	1	NMLEK(1)FPLFTTIYK	1.098	0.37384
P00940	193	0.951		K	Triosephosphate isomerase	TPI1	1	GWLK(1)SHVSDAVAQSTR	0.951	0.63744
Q5ZLC5	431	0.995		K	ATP synthase subunit beta, mitochondrial	ATP5F1B	1	GVQK(1)ILQDYK	0.995	0.96356
A0A1D5PFY7	363	0.878		K	Succinate-semialdehyde dehydrogenase, mitochondrial, partial [Stegodyphus mimosarum]	ALDH5A1	1	FLVQK(1)GIHDTFVQK	0.878	0.52048
A0A1D5PC23	314	1.007		K	Transaldolase	TALDO1	1	K(1)FAADAIK	1.007	0.88164
A0A1D5NTT1	104			K	5-demethoxyubiquinone hydroxylase, mitochondrial	COQ7	1	K(1)FNELMIAYR
Q7SX63	598	0.906		K	Heat shock protein 70	HSP70	1	EEYEHK(1)QK	0.906	0.43988
F1NC02	199			K	Proteasome subunit alpha type	PSMA4	1	VLNK(1)TMDVSK
E1BW06	167	0.986		K	Peroxisomal 3,2-trans-enoyl-CoA isomerase [Zootermopsis nevadensis]	ECI2	1	IMFNRPEK(1)K(1)NAINHK	0.986	0.9019
A0A1L1RNQ9	129			K	Septin-2, partial [Stegodyphus mimosarum]	SEPT6	1	LHQDEK(1)K
A0A1D5PGB1	177	0.95		K	N-acetylgalactosamine kinase [Stylophora pistillata]	GALK2	1	VELAEICTK(1)SER	0.95	0.4015
A0A1D5PJF2	541	1.032		K	acyl-coenzyme A synthetase ACSM3, mitochondrial-like [Stylophora pistillata]	ACSM5	1	LTHDLQQHVK(1)K	1.032	0.73336
Q9PSW9	17	1.14		K	Histone H2B 8	H2B-VIII	1	SAPAPK(1)K(1)GSK(1)K(1)AVTK	1.14	0.1116
A0A1D5PHJ9	428	0.91		K	1,4-alpha-glucan-branching enzyme [Zootermopsis nevadensis]	GBE1	1	LAMAIPDK(1)WIK	0.91	0.44964
E1C378	185	0.931		K	histamine N-methyltransferase-like [Stylophora pistillata]	HNMT	1	K(1)YGSSFPTDDLCTYVSSANIK	0.931	0.25372
A0A1D5PAB4	53			K	40S ribosomal protein S4-like [Stylophora pistillata]	RPS4X	1	LK(1)YALTGDEVK
E1C9F5	767	1.357		K	Presequence protease, mitochondrial [Zootermopsis nevadensis]	PITRM1	1	K(1)YLLNSDNIR	1.357	0.12064
E1BXS9	94			K	Translation initiation factor eIF-2B subunit epsilon [Stylophora pistillata]	EIF2B5	1	EHLQK(1)SK
F1NEF6	492	1.017		K	acyl-CoA dehydrogenase family member 9, mitochondrial-like [Stylophora pistillata]	ACAD9	1	GGLVHPSLQDSGK(1)K	1.017	0.7467
A0A1D5PKN8	78	0.772		K	Sulfurtransferase	MPST	1	TSPYDHMMPK(1)ADEFAEYVGK	0.772	0.028718
F1NPK5	143	0.356	Q1	K	Microsomal triglyceride transfer protein large subunit-like protein	MTTPL	1	ALHGDETEGTLITNLK(1)R	0.356	3.63E-06
A0A1L1RTY4	532	1.112		K	Dolichyl-diphosphooligosaccharide--protein glycosyltransferase subunit 1	RPN1	1	LK(1)TEGSDLCDK	1.112	0.2261
Q6IEC5	103	0.774		K	Putative ISG12(2) protein	ISG12(2)	1	GGTTSTIQSISMGGK(1)GGR	0.774	0.0011593
A0A1L1RJA4	38			K	Receptor of-activated protein C kinase 1	RACK1	1	DK(1)TIIMWK
A0A1D5PS16	571			K	WD repeat-containing protein 1	WDR1	1	IK(1)IPDAHR
A0A1D5NYT2	1079	1.149		K	NAD(P) transhydrogenase, mitochondrial, partial [Stegodyphus mimosarum]	NNT	1	TCDALQAK(1)AR	1.149	0.2001
P00340	224	0.959		K	L-lactate dehydrogenase A chain	LDHA	1	ALHPDMGTDADK(1)EHWK	0.959	0.57986
E1C7S2	380			K	hydroxysteroid dehydrogenase-like protein 2 [Stylophora pistillata]	HSDL2	1	LK(1)PTMAFMSGK
E1BVT3	228	0.787		K	Malate dehydrogenase	MDH2	1	TIIPLISQCTPK(1)VDFPQDQLEK	0.787	0.25094
Q5ZJX9	91	0.994		K	Proteasome subunit alpha type	PSMA5	1	TLIDK(1)AR	0.994	0.91508
F1NQF4	247	1.097		K	Heme oxygenase 1	HMOX1	1	SVNK(1)SHENGPAAGK	1.097	0.28384
A0A1D5PIF4	189			K	Protein henna, partial [Stegodyphus mimosarum]	PAH	1	ELK(1)NLYPTHACYEHNHVFPLLEK
P51903	146			K	Phosphoglycerate kinase	PGK	1	ADAAK(1)VEAFR
A0A1D5NYT2	112	0.846		K	NAD(P) transhydrogenase, mitochondrial, partial [Stegodyphus mimosarum]	NNT	1	EVGAK(1)IQGTK	0.846	0.052064
A0A1L1RVJ6	305	1.126		K	Sulfotransferase	SULT6B1	1	LK(1)YDVYCK	1.126	0.26658
F1NS13	585	0.808		K	Leukotriene A-4 hydrolase, partial [Stegodyphus mimosarum]	RNPEP	1	AFLHSQGK(1)QK	0.808	0.020742
A0A1L1RRT9	64			K	14-3-3 protein zeta	YWHAZ	1	EK(1)IETELR
F1NIJ3	326			K	Insulin receptor substrate 1	---	1	TESVTATSPAGGGGGGMGGK(1)PSSFR
A0A1D5NYJ2	875	1.013		K	Lon protease homolog, mitochondrial	LONP1	1	EK(1)TIAAK	1.013	0.83958
Q5ZHS2	32	0.878		K	NADH dehydrogenase [ubiquinone] flavoprotein 1, mitochondrial	NDUFV1	1	TQFGSLK(1)DEDR	0.878	0.21396
F1NEF6	581	1.229		K	acyl-CoA dehydrogenase family member 9, mitochondrial-like [Stylophora pistillata]	ACAD9	1	NNYAMAQLQK(1)YADENLDDHIK	1.229	0.054539
F1NGM0	208	1.097		K	EH-domain containing 1, partial [Bos taurus]	EHD3	1	ALK(1)NHEDK	1.097	0.153303
A0A1D5Q004	648	0.79		K	Carnitine O-acetyltransferase [Stylophora pistillata]	CRAT	1	MAHYLEK(1)ALLDMR	0.79	0.03734
F1NMC3	364	0.921		K	C-1-tetrahydrofolate synthase, cytoplasmic [Zootermopsis nevadensis]	MTHFD1	1	LK(1)NQPDGK	0.921	0.47012
A0A1D5NYT2	331	0.891		K	NAD(P) transhydrogenase, mitochondrial, partial [Stegodyphus mimosarum]	NNT	1	K(1)DMIESMK	0.891	0.072363
A0A1L1RQ54	112			K	Eukaryotic translation initiation factor 2 subunit 3	EIF2S3	1	VSAVK(1)ADLGK
F1P1U3	628	0.939		K	Carnitine O-palmitoyltransferase 2, mitochondrial [Zootermopsis nevadensis]	CPT2	1	NGK(1)EFLQCVYK	0.939	0.3492
F1NH84	193	0.938		K	GTP:AMP phosphotransferase AK3, mitochondrial	AK3	1	GLLK(1)SFSGTETNK	0.938	0.38284
F1NAZ6	133			K	endothelin-converting enzyme 1 [Bos taurus]	KEL	1	NMSQLIEIWHK(1)ER
Q5ZMW1	239			K	Aconitate hydratase, mitochondrial	ACO2	1	LTGK(1)LSGWSSPK
P67966	42	1.246		K	Cysteine and glycine-rich protein 1	CSRP1	1	K(1)NLDSTTVAVHGDEIYCK	1.246	0.183798
E1BT94	9	0.81		K	RecName: Full=NADH dehydrogenase [ubiquinone] 1 beta subcomplex subunit 6; AltName: Full=Complex I-B17; Short=CI-B17; AltName: Full=NADH-ubiquinone oxidoreductase B17 subunit	NDUFB6	1	GGYTADEK(1)LR	0.81	0.0073601
A0A1D5PLU7	134	1.174		K	Peptidyl-prolyl cis-trans isomerase	PPIB	1	TPWLDGK(1)HVVFGK	1.174	0.114723
Q5ZHU2	367	0.837		K	Phosphoglucomutase 2	PGM2	1	DACAIK(1)DVYMLSSTVSSK	0.837	0.28014
Q5ZHU2	115	1.051		K	Phosphoglucomutase 2	PGM2	1	AHLSSGGSSK(1)R	1.051	0.5424
F1N8D4	1208	0.999		K	filamin-A isoform 1 [Mus musculus]	FLNB	1	MK(1)YGGEQVPK	0.999	0.95668
E1BW99	152			K	tRNA (adenine(58)-N(1))-methyltransferase catalytic subunit TRMT61A	TRMT61B	1	AVGPK(1)GR
A0A1L1RS37	38	1.008		K	Hydroxyacyl-coenzyme A dehydrogenase, mitochondrial [Stylophora pistillata]	HADH	1	GIEESLK(1)R	1.008	0.89328
A0A1L1RIP0	225			K	Peroxisomal trans-2-enoyl-CoA reductase [Stylophora pistillata]	PECR	1	NSEMLK(1)K
A0A1D5NYI2	166	0.908		K	NAD-dependent protein deacetylase	SIRT3	1	LLHDK(1)GLLLR	0.908	0.41842
A0A1D5PAD2	450	1.053		K	RNA-binding protein 5, partial [Stegodyphus mimosarum]	RBM6	1	SFSEGK(1)PSK	1.053	0.51042
A0A1L1RYQ8	22			K	60S ribosomal protein L44-like [Stylophora pistillata]	RPL36A	1	HQPHK(1)VTQYK
A0A1D5PB89	381			K	Serine hydroxymethyltransferase	SHMT1	1	VLELCSIACNK(1)NTCPGDVSALRPSGLR
F1NSU6	122	0.893		K	Zinc-binding alcohol dehydrogenase domain-containing protein 2 [Stylophora pistillata]	ZADH2	1	NLGGLSEGK(1)K	0.893	0.184181
F1NIY0	19	0.738		K	Replication factor C subunit 4 [Stylophora pistillata]	RFC4	0.998604	GPSSISSK(0.001)PPAAK(0.999)ER	0.738	0.104423
F1NGE9	122	0.656		K	putative peptidyl-tRNA hydrolase PTRHD1 [Stylophora pistillata]	PTRHD1	1	DQVHPHLK(1)R	0.656	0.32608
A0A1D5PAU7	344	1.254		K	aminoacylase-1-like [Stylophora pistillata]	ACY1L	1	LPLK(1)LEIFPAATDSR	1.254	0.020215
A0A1L1RPC3	116			K	Pyridoxal phosphate homeostasis protein	PROSC	1	VNSSWQK(1)K
F1NSS4	277	1.656	Q4	K	Non-specific lipid-transfer protein	SCP2	1	AAEK(1)CFK	1.656	0.037223
F1NR71	199	0.931		K	26S proteasome non-ATPase regulatory subunit 7, partial [Stegodyphus mimosarum]	PSMD7	1	ITNQVHGLK(1)GLNSK	0.931	0.4399
E1BW06	68	1.832	Q4	K	Peroxisomal 3,2-trans-enoyl-CoA isomerase [Zootermopsis nevadensis]	ECI2	1	NDPGNETK(1)LK	1.832	0.0404
P31335	91			K	Bifunctional purine biosynthesis protein PURH	ATIC	1	NIPEDNADMNK(1)QDFSLVR
F1P0G8	464	1.225		K	Palladin, cytoskeletal associated protein	---	1	IYWFK(1)DGK	1.225	0.134136
E1BYJ7	25			K	platelet-activating factor acetylhydrolase isoform 2 [Sus scrofa]	PAFAH2	1	EQWIPHQQVPQGQK(1)EFYFR
A0A1L1RZJ6	63			K	ATP synthase subunit alpha	ATP5A1W	1	SSFTSK(1)SR
A0A1D5PIF4	52			K	Protein henna, partial [Stegodyphus mimosarum]	PAH	1	TFEEK(1)GINLTHIESR
E1BTF7	187	1.225		K	1-acyl-sn-glycerol-3-phosphate acyltransferase	AGPAT2	1	NCTGDLLPFK(1)K	1.225	0.091425
A0A1D5PM72	198	0.904		K	Estradiol 17-beta-dehydrogenase 12 [Stylophora pistillata]	HSD17B12	0.999595	KPTFSK(1)PSPETYVR	0.904	0.39838
A0A1D5P2G1	152			K	Alcohol dehydrogenase [NADP(+)]	AKR1A1	1	LVEK(1)GLAK
F1N8D4	495	1.111		K	filamin-A isoform 1 [Mus musculus]	FLNB	1	ETADFK(1)VDTR	1.111	0.133416
Q5ZL91	922	0.888		K	Integrator complex subunit 7	INTS7	1	TGPK(1)TTIFVK	0.888	0.8679
E1BX85	59	0.894		K	Glutathione S-transferase omega-1 [Stylophora pistillata]	GSTO1	1	NK(1)PDWIFEK	0.894	0.42782
F1NBX4	88	0.91		K	ribosomal protein L15 [Fasciola hepatica]	RPL27A	1	QPVIVK(1)AK	0.91	0.187497
A0A1L1RY35	427			K	ATP synthase subunit alpha	---	1	TEGK(1)ISDQTEAK(1)LK
F1NGU3	746	1.045		K	Leucine-rich PPR motif-containing protein, mitochondrial [Zootermopsis nevadensis]	LRPPRC	1	YIALVEVLAK(1)HGR	1.045	0.83148
A0A1D5PAU7	138	0.763	Q2	K	aminoacylase-1-like [Stylophora pistillata]	ACY1L	1	AEGK(1)SFAR	0.763	0.001177
E1BT93	53	0.83		K	aldehyde dehydrogenase, mitochondrial precursor [Bos taurus]	ALDH2	1	IFINNEWHDAVSK(1)K	0.83	0.045199
A0A1D5PPF8	477	0.8		K	heat shock 70 kDa protein 4 [Rattus norvegicus]	HSPA4	1	VTPQTDGSSSK(1)VK	0.8	0.0140429
A0A1D5PNX0	289	0.838		K	Hydroxyacid-oxoacid transhydrogenase, mitochondrial, partial [Stegodyphus mimosarum]	ADHFE1	1	IVAK(1)YLK	0.838	0.02716
E1BW83	320	0.787		K	solute carrier family 25, member 25 [Bos taurus]	SLC25A24	1	LAVGK(1)TGQYSGMFDCAK	0.787	0.0561
A0A1D5PU56	108			K	Heterogeneous nuclear ribonucleoprotein F, partial [Stegodyphus mimosarum]	HNRNPH2	1	YIEIFK(1)SSR
Q5F4B3	86	0.818		K	Trimethyllysine dioxygenase, mitochondrial	TMLHE	1	SASCYNAK(1)TNQR	0.818	0.30248
P15505	826			K	Glycine dehydrogenase (decarboxylating), mitochondrial	GLDC	1	HASEIAILNANYMAK(1)R
P12275	99	1.14		K	Arylamine N-acetyltransferase, liver isozyme	---	1	K(1)AYTDEINHILLK	1.14	0.40198
A0A1L1RXP7	90			K	mitochondrial-processing peptidase subunit alpha-like isoform X2 [Stylophora pistillata]	PMPCA	1	TQLK(1)SMLMMNLESR
F1NZ86	362	0.929		K	Stress-70 protein, mitochondrial	HSPA9	1	SQFEGIVADLIK(1)R	0.929	0.47308
F1NL88	356			K	Reticulon-4-interacting protein 1, mitochondrial [Stylophora pistillata]	RTN4IP1	1	TVIDVVNK(1)K
A0A1D5PZV6	251			K	Elongation factor 2	EEF2	1	K(1)VEDMMK
Q5ZLG1	138	0.929		K	Ras-related protein Rab-18	RAB18	1	EVDRNEGLK(1)FAR	0.929	0.39492
A0A1D5P9D7	590	1.085		K	SWI/SNF complex subunit SMARCC2 isoform 3 [Mus musculus]	SMARCC2	1	NIPSK(1)SK	1.085	0.22558
R9PXN7	112	0.748	Q2	K	Hematopoietic prostaglandin D synthase	HPGDS	1	NQDVK(1)EK	0.748	5.57E-05
E1C430	377			K	Ribosome-releasing factor 2, mitochondrial	GFM2	1	VLHDK(1)SR
A0A1D5P081	414			K	Delta-1-pyrroline-5-carboxylate synthase	ALDH18A1	1	K(1)DLEEAENK
F1NV02	4482	1.054		K	Apolipoprotein B	APOB	1	K(1)INEHNR	1.054	0.6225
A0A1D5NUY5	426			K	Spectrin beta chain	SPTBN1	1	ELETENYHDIK(1)R
Q5ZKF5	66	0.999		K	S-phase kinase-associated protein 1	SKP1	1	VIQWCTHHK(1)DDPPPPEDDENKEK	0.999	0.95246
A0A1D5PK24	195			K	60S ribosomal protein L5-A, partial [Stegodyphus mimosarum]	RPL5L	1	K(1)HIMGQNVADYMR
A0A1D5P2G1	234			K	Alcohol dehydrogenase [NADP(+)]	AKR1A1	1	HPDEPVLLEEPGIK(1)K
F1NSP8	202	0.909		K	heterogeneous nuclear ribonucleoprotein U [Mus musculus]	HNRNPU	1	EAPGK(1)SAAGASGPAAAAASAGPAGPAK	0.909	0.102378
R4GGG4	176	0.92		K	steroid 17-alpha-hydroxylase/17,20 lyase-like [Stylophora pistillata]	CYP2U1	1	EMLK(1)HGK	0.92	0.23418
Q5ZL72	202	1.06		K	60 kDa heat shock protein, mitochondrial	HSPD1	1	GVITVK(1)DGK	1.06	0.49816
Q5ZMJ0	179			K	Peptidyl-prolyl cis-trans isomerase	PPIF	1	EGMDVVK(1)K
P00340	13	0.633		K	L-lactate dehydrogenase A chain	LDHA	1	DHLIHNVHK(1)EEHAHAHNK	0.633	0.084358
A0A1L1RR89	20			K	40S ribosomal protein S25-like [Stylophora pistillata]	RPS25	1	EVPNYK(1)LITPAVVSER
A0A1D5PAB4	71			K	40S ribosomal protein S4-like [Stylophora pistillata]	RPS4X	1	FIK(1)IDGK
F1NPK5	190	0.851		K	Microsomal triglyceride transfer protein large subunit-like protein	MTTPL	1	DLLSCTK(1)PK	0.851	0.29566
Q08393	43	0.7	Q2	K	Glutathione S-transferase	---	0.999099	K(0.001)EDLEK(0.999)LR	0.7	0.0053196
F1NT20	215	0.932		K	acetyl-CoA acetyltransferase, cytosolic [Danio rerio]	ACAT2	0.999999	KGPIEVK(1)TDEFPR	0.932	0.49958
F1P1U3	50	0.911		K	Carnitine O-palmitoyltransferase 2, mitochondrial [Zootermopsis nevadensis]	CPT2	1	LPVPK(1)LEDTIR	0.911	0.3667
A0A1D5PLS2	80	0.929		K	Citrate synthase	CS	1	GMK(1)GLIYETSVLDPDEGIR	0.929	0.43684
E1BS15	457	0.848		K	acyl-CoA synthetase family member 2, mitochondrial-like isoform X2 [Stylophora pistillata]	ACSF2	1	K(1)PVPLNTPGELQVR	0.848	0.092138
A0A1D5PZV6	437			K	Elongation factor 2	EEF2	1	IMGPNYTPGK(1)K
F1NJ53	81			K	---	SMPX	1	SELK(1)FVPK
Q5F426	328	0.877		K	Pyruvate dehydrogenase E1 component subunit alpha	PDHA1	1	SK(1)SDPITLLK(1)DR	0.877	0.107979
F1NIS1	723			K	---	GTSE1	1	ENLDSPLLK(1)F
A0A1D5NWC9	357			K	T-complex protein 1 subunit alpha, partial [Stegodyphus mimosarum]	TCP1	1	SIHDALCVVK(1)R
E1BT93	443	0.815		K	aldehyde dehydrogenase, mitochondrial precursor [Bos taurus]	ALDH2	1	ANNSK(1)YGLAAAVFTK	0.815	0.031202
E1C2E9	101	0.932		K	28S ribosomal protein S23, mitochondrial [Zootermopsis nevadensis]	MRPS23	1	FVEK(1)YNELK	0.932	0.33888
A0A1L1RX85	193			K	ATP-binding cassette sub-family E member 1 [Mus musculus]	ABCE1	1	QLLHEK(1)IR
A0A1L1RRG5	9	0.756		K	saccharopine dehydrogenase-like oxidoreductase [Exaiptasia pallida]	SCCPDH	1	MGSDVSVVK(1)R	0.756	0.056277
F1NT14	3	1.006		K	Microsomal glutathione S-transferase 1	MGST1	1	AK(1)STQLIDNEVFR	1.006	0.89032
E1C003	708	0.96		K	Choline dehydrogenase	CHDH	1	NVPVYK(1)PK	0.96	0.42338
Q5ZJ84	154	0.91		K	Inhibitor of growth protein	ING5	1	TSEEDTPK(1)K	0.91	0.39712
A0A1D5PPF6	929			K	ras GTPase-activating-like protein IQGAP1 isoform X3 [Exaiptasia pallida]	IQGAP2	1	VLK(1)SSLHEK
P16039	221			K	Nucleophosmin	NPM1	1	DSKPSTPASK(1)TK
A0A1D5PML2	559			K	Vigilin	HDLBP	1	GPK(1)NEVEK
P00504	377	2.927		K	Aspartate aminotransferase, cytoplasmic	GOT1	1	EK(1)HIYLMASGR	2.927	0.189319
F1P463	358	1.08		K	Cytosolic non-specific dipeptidase, partial [Stegodyphus mimosarum]	CNDP2	1	HVK(1)DYLSK	1.08	0.36848
A0A1L1RY35	135			K	ATP synthase subunit alpha	---	1	RFNDGTDEK(1)K(1)K
F1NGM0	32			K	EH-domain containing 1, partial [Bos taurus]	EHD3	1	TK(1)LLPLEEHYK
A0A1D5P9K6	357	0.717	Q2	K	Short/branched chain specific acyl-CoA dehydrogenase, mitochondrial [Zootermopsis nevadensis]	ACADSB	1	LAETGK(1)PFIK	0.717	0.0021979
A0A1D5P8D3	169			K	Histone acetyltransferase	KAT7	1	DSGSDLSHRPK(1)R
Q5ZKY4	148			K	Inhibitor of growth protein 4	ING4	1	SK(1)GK(1)NSDEEAPK
E1C658	109	0.924		K	ATP synthase subunit d, mitochondrial	ATP5H	1	GIVEYVK(1)ASK(1)AR	0.924	0.7326
P12276	1851	1.08		K	Fatty acid synthase	FASN	1	FMAQGK(1)HIGK	1.08	0.70534
P17153	310	1.02		K	Annexin A5	ANXA5	1	K(1)ALLLLCGGDDE	1.02	0.84346
F7BWA2	407			K	Signal transducer and activator of transcription	STAT1	1	K(1)FNILGTNTK
A0A1L1RQW6	7			K	NADH dehydrogenase [ubiquinone] 1 alpha subcomplex subunit 5, partial [Stegodyphus mimosarum]	NDUFA5	1	K(1)TTGLVGLAVAENPHER
F1NZ86	347	1.241		K	Stress-70 protein, mitochondrial	HSPA9	1	HLNMK(1)LSR	1.241	0.153282
F1NB64	228	1.275		K	3-ketoacyl-CoA thiolase, mitochondrial [Zootermopsis nevadensis]	ACAA1	1	AQQMGLFK(1)AEIVPVK	1.275	0.054682
F1P180	228	0.601	Q1	K	Aspartate aminotransferase	GOT2	1	ELASVVK(1)K(1)R	0.601	0.0070963
F1NM87	195	0.862		K	Amine oxidase	IL4I1	1	EYLAK(1)HDSFSTK	0.862	0.0049972
F1NZ86	627	0.777		K	Stress-70 protein, mitochondrial	HSPA9	1	K(1)DTETGENIR	0.777	0.093356
F1P463	364	1.218		K	Cytosolic non-specific dipeptidase, partial [Stegodyphus mimosarum]	CNDP2	1	K(1)FAELQSPNK	1.218	0.090521
F1NZ86	140	1.018		K	Stress-70 protein, mitochondrial	HSPA9	1	DIK(1)NVPFK	1.018	0.85118
A0A1D5PT30	57			K	39S ribosomal protein L48, mitochondrial, partial [Stegodyphus mimosarum]	MRPL48	1	YK(1)HLLPK
F1NG56	1232	1.079		K	Rho GTPase-activating protein [Zootermopsis nevadensis]	ARHGAP5	1	K(1)TK(1)K(1)K(1)TQK	1.079	0.52824
F1P0M2	73	0.785		K	Propionyl-CoA carboxylase alpha chain, mitochondrial, partial [Stegodyphus mimosarum]	PCCA	1	MGIK(1)TVAIHSDVDANAVHVK	0.785	0.0033627
Q5ZIA5	107	0.543	Q1	K	Coatomer subunit beta	COPB1	1	K(1)DLQHPNEFIR	0.543	0.011336
P17153	101	0.881		K	Annexin A5	ANXA5	1	HAIK(1)GAGTNEK	0.881	0.20924
F1P277	457	1.008		K	putative D-lactate dehydrogenase, mitochondrial [Stylophora pistillata]	LDHD	1	ALAAGGTCTGEHGVGLGK(1)R	1.008	0.92472
A0A1D5PYZ9	16			K	Estradiol 17-beta-dehydrogenase 8 [Stylophora pistillata]	CBR4	1	GIGK(1)AVAELLAR
A0A1D5PHJ9	40	0.982		K	1,4-alpha-glucan-branching enzyme [Zootermopsis nevadensis]	GBE1	1	YALFYK(1)R	0.982	0.88366
A0A1D5PHS2	80	0.891		K	keratin, type I cytoskeletal 18 [Bos taurus]	KRT18	1	DK(1)IYDSAVENAR	0.891	0.161015
R4GLH9	473			K	Mitogen-activated protein kinase kinase kinase 19 [Stylophora pistillata]	MAP3K19	1	K(1)IPQANK
Q5ZM32	416	1.02		K	Dihydrolipoyl dehydrogenase	DLD	1	SEEQLKEEGVEYK(1)IGK	1.02	0.69418
Q5ZL37	291	1.012		K	Succinate--CoA ligase [GDP-forming] subunit beta, mitochondrial	SUCLG2	1	SENEPIENEAAK(1)YDLK	1.012	0.65596
F1NGU3	595	0.827		K	Leucine-rich PPR motif-containing protein, mitochondrial [Zootermopsis nevadensis]	LRPPRC	1	QYFHQLK(1)K	0.827	0.043763
A0A1L1RVH4	98			K	Protein NipSnap-like 2 [Stylophora pistillata]	LOC107054679	1	LK(1)QNK(1)EYLDFR
E1BWX4	144	1.195		K	Aminoadipate-semialdehyde synthase	AASS	1	MVDHK(1)GMR	1.195	0.055921
F1P2F4	186	0.954		K	39S ribosomal protein L22, mitochondrial, partial [Stegodyphus mimosarum]	MRPL22	1	K(1)TGFDQAK	0.954	0.6503
P08636	59	0.899		K	40S ribosomal protein S17	RPS17	1	IAGYVTHLMK(1)R	0.899	0.069222
F1N8X2	183			K	prelamin-A/C [Sus scrofa]	LMINA	1	K(1)HLHSEMLR
F1NLN3	142	0.754	Q2	K	Nudix hydrolase 6	---	1	HPGAFGK(1)SDMYIICR	0.754	0.0106031
A0A1D5NWL9	265	1.306		K	Peroxisomal multifunctional enzyme type 2 [Stylophora pistillata]	HSD17B4	0.991268	DK(0.009)WEK(0.991)VCDFNNASKPR	1.306	0.08252
P20678	326	0.632		K	Cytochrome P450 2H2	CYP2H2	1	MHK(1)EIDR	0.632	0.075803
A0A1D5PDA1	307	0.905		K	delta(3,5)-Delta(2,4)-dienoyl-CoA isomerase, mitochondrial-like isoform X3 [Stylophora pistillata]	ECH1	1	KGPEAVTYSK(1)L	0.905	0.61204
P14732	91			K	Lamin-B2	LMNB2	1	VLDETAK(1)ER
A0A1D5PE19	115			K	Sulfide:quinone oxidoreductase, mitochondrial [Stylophora pistillata]	SQRDL	1	PTESVMPEGVEWIK(1)SR
E1BRU7	195	0.919		K	hexokinase-1 [Sus scrofa]	HKDC1	1	NALQK(1)HK	0.919	0.3425
A0A1D5PD86	135			K	2,4-dienoyl-CoA reductase, mitochondrial [Sus scrofa]	DECR1	1	ELIK(1)VQK
A0A1D5PI06	56	0.944		K	NADH dehydrogenase [ubiquinone] flavoprotein 2, mitochondrial [Stylophora pistillata]	NDUFV2	1	DSPENNPDTPFEFTPENK(1)K	0.944	0.29158
F1NPJ4	251	0.863		K	Succinate dehydrogenase [ubiquinone] flavoprotein subunit, mitochondrial	SDHA	1	AK(1)NTVIATGGYGR	0.863	0.22912
F1P180	84	0.648	Q1	K	Aspartate aminotransferase	GOT2	1	KAEAMIAAK(1)K(1)MDK	0.648	0.0067216
A0A1L1RX85	105			K	ATP-binding cassette sub-family E member 1 [Mus musculus]	ABCE1	1	VAETANEEEVK(1)K
Q5ZL72	125	0.983		K	60 kDa heat shock protein, mitochondrial	HSPD1	1	AIAK(1)EGFEK	0.983	0.8729
Q5ZHT1	68	1.398	Q3	K	Acyl-CoA dehydrogenase family member 11	ACAD11	1	K(1)PHGPLLPNAHK	1.398	0.0163634
E1BSV1	513	1.131		K	Dimethylglycine dehydrogenase, mitochondrial [Stylophora pistillata]	DMGDH	1	HLK(1)LSDIAVTAIR	1.131	0.6574
E1BTT4	48	1.079		K	Hydroxyacyl-CoA dehydrogenase trifunctional multienzyme complex subunit beta	---	1	TLAK(1)SGVK	1.079	0.49116
F1NWP3	108	1.088		K	Heat shock cognate 71 kDa protein	HSPA8	1	VQVEYK(1)GETK	1.088	0.170878
F1NQC6	157	0.731	Q2	K	putative 2-oxoglutarate dehydrogenase E1 component DHKTD1-like protein, mitochondrial [Zootermopsis nevadensis]	DHTKD1	1	FEELK(1)QEAFTTEEK	0.731	0.0029608
A0A1D5PW38	263			K	KAT8 regulatory NSL complex subunit 1-like protein [Stylophora pistillata]	KANSL1L	1	SYGK(1)NADGR
A0A1D5NT61	392	0.712	Q2	K	Glutamate dehydrogenase 1, mitochondrial	GLUD1	1	ANAHK(1)VK(1)AK	0.712	0.038719
A0A1D5P470	63			K	Glutathione S-transferase	LOC107050491	1	K(1)HNMCGETEVEK(1)QR
P14105	74	0.92		K	Myosin-9	MYH9	1	DDIQK(1)MNPPK	0.92	0.27778
A0A1L1RK25	575	0.847		K	trifunctional enzyme subunit alpha, mitochondrial-like isoform X1 [Stylophora pistillata]	HADHA	1	VLQEGIDPK(1)K	0.847	0.102862
E1C4L3	219	0.994		K	Sepiapterin reductase [Zootermopsis nevadensis]	SPR	1	TK(1)TGDAEMR	0.994	0.85448
E1BSH9	241	1.066		K	betaine--homocysteine S-methyltransferase 1 [Homo sapiens]	BHMT	1	EGLQAAK(1)LK	1.066	0.39366
A0A1D5PI83	398	0.789		K	ATP-dependent RNA helicase SUPV3L1, mitochondrial	SUPV3L1	1	K(1)FNDPNDPCK	0.789	0.084699
A0A1D5PLU7	58	0.997		K	Peptidyl-prolyl cis-trans isomerase	PPIB	1	GFGFK(1)GSK	0.997	0.93696
F1NSS6	66	0.866		K	Enoyl-CoA hydratase domain-containing protein 2, mitochondrial [Zootermopsis nevadensis]	ECHDC2	1	MDDAEVGHFVK(1)R	0.866	0.29946
E1C2E9	92	0.951		K	28S ribosomal protein S23, mitochondrial [Zootermopsis nevadensis]	MRPS23	0.999998	IYGSGPKPFDLSQPNYK(1)STCQR	0.951	0.32264
A0A1D5P8H8	1653	0.964		K	CREB-binding protein [Zootermopsis nevadensis]	CREBBP	1	SHDHK(1)MVK	0.964	0.53202
A0A1D5PVM0	53	1.053		K	Microsomal triglyceride transfer protein large subunit [Zootermopsis nevadensis]	MTTP	1	ASLQK(1)SAGYR	1.053	0.49702
Q789A6	1619	1.111		K	Nonmuscle myosin heavy chain	MYH10	1	ALAVAAK(1)K	1.111	0.076703
P53488	331	1.528	Q4	K	Actin-related protein 2	ACTR2	1	VLK(1)GDVEK	1.528	0.00199947
Z4YJB8	45	1.017		K	Destrin	DSTN	1	K(1)CIIVEEGK	1.017	0.81412
A0A1D5PJZ3	453	0.986		K	scavenger receptor class A member 5 isoform 1 [Mus musculus]	MARCO	1	GNEHSIYECNK(1)R	0.986	0.81244
Q5ZMW1	311			K	Aconitate hydratase, mitochondrial	ACO2	1	YLGK(1)TGR
A0A1D5PRS6	206	0.843		K	28S ribosomal protein S29, mitochondrial, partial [Stegodyphus mimosarum]	DAP3	1	TQQK(1)YVWGK	0.843	0.056043
F1P269	331	0.71	Q2	K	ATP-citrate synthase	ACLY	1	EK(1)HPEGK	0.71	0.034639
H9KYZ6	197	1.191		K	Periplasmic beta-glucosidase [Stylophora pistillata]	LOC426743	1	ASAGCK(1)HFSVHGGPENIPVSR	1.191	0.168943
Q90WA9	99	0.832		K	Fatty acid-binding protein, liver	FABP1	1	GLK(1)SVTELNGDTITHTMTK	0.832	0.153257
A0A1D5PUY7	16			K	phosphoglucomutase-1 [Sus scrofa]	PGM1	1	AYADQK(1)PGTSGLR
A0A1D5PL36	171	0.921		K	acetyl-coenzyme A acyltransferase 2 [Bos taurus]	ACAA2	1	IPMAITAENLAAK(1)HNITR	0.921	0.062938
Q5ZMW1	415			K	Aconitate hydratase, mitochondrial	ACO2	1	SK(1)FTITPGSEQIR
F1NVY5	247	0.898		K	DnaJ-like protein subfamily B member 11, partial [Stegodyphus mimosarum]	DNAJB11	1	VLK(1)HPVFER	0.898	0.42342
A0A1D5NZ30	80			K	Nucleolin	NCL	1	KAVTPAK(1)K
Q90XD2	223	0.998		K	Agmatinase, mitochondrial	AGMAT	1	GSSYAPNPYK(1)YCWDQGFR	0.998	0.99596
Q5ZL37	47	1.013		K	Succinate--CoA ligase [GDP-forming] subunit beta, mitochondrial	SUCLG2	1	K(1)LMADHGVTVQR	1.013	0.96816
A0A1D5PUI6	41	0.848		K	cytochrome c oxidase subunit 5B, mitochondrial [Mus musculus]	LOC107049545	1	YAGTK(1)EDPNLVPSITDKR	0.848	0.02036
F7BQ11	384			K	Signal transducer and activator of transcription	STAT5B	1	ALLK(1)NESTR
F1NAC6	101	0.923		K	PREDICTED: LOW QUALITY PROTEIN: cadherin EGF LAG seven-pass G-type receptor 3 [Nipponia nippon]	UQCRC1	1	K(1)RPCAAFEK	0.923	0.143463
Q90875	572	0.699	Q2	K	Cytoplasmic aconitate hydratase	ACO1	1	IDFEK(1)EPLGISASGK	0.699	0.00150336
F1NPM6	233	0.768	Q2	K	NADH dehydrogenase [ubiquinone] 1 alpha subcomplex subunit 10, mitochondrial	NDUFA10	1	LQEK(1)GEPYEK(1)K	0.768	0.0056554
F1NDP5	176	1.032		K	Sulfurtransferase	TST	1	K(1)FQVVDSR	1.032	0.6984
P15505	833			K	Glycine dehydrogenase (decarboxylating), mitochondrial	GLDC	1	HYK(1)ILFR
A0A1D5PUL8	340			K	Dihydrolipoamide acetyltransferase component of pyruvate dehydrogenase complex	PDHX	1	AAAVTLK(1)QMPDVNATWDGEGCR
Q5ZKZ9	609			K	Lipase maturation factor 2	LMF2	0.999951	DKLPLK(1)R
Q9PSW9	117	0.803		K	Histone H2B 8	H2B-VIII	1	HAVSEGTK(1)AVTK	0.803	0.06034
E1BVT3	198	0.937		K	Malate dehydrogenase	MDH2	1	ANTFVAELK(1)GLDPAR	0.937	0.54174
A0A1L1RJ11	86			K	14-3-3 protein epsilon	YWHAE	1	HLIPAANTGESK(1)VFYYK
Q90WA9	115	0.94		K	Fatty acid-binding protein, liver	FABP1	1	SVTELNGDTITHTMTK(1)GDLTYK	0.94	0.41232
P14092	64	0.904		K	ATP synthase subunit a	MT-ATP6	1	QLMTPLNK(1)AGHK	0.904	0.25686
F1NC51	56	1.013		K	Cytochrome b-c1 complex subunit 9, partial [Stegodyphus mimosarum]	UQCR10	1	HK(1)YEASEE	1.013	0.96438
A0A1L1RLS9	68			K	V-type proton ATPase subunit E [Stylophora pistillata]	ATP6V1E1	1	QIEQQK(1)K
A0A1D5NYB2	106	0.815		K	Polyadenylate-binding protein	PABPC1	1	NLDK(1)SIDNK	0.815	0.0069834
F6SU35	130	0.864		K	Ribosomal protein	RPL10A	1	ILGPGLNK(1)AGK	0.864	0.36892
A0A1L1RT36	99			K	60S ribosomal protein L6	RPL6	1	IPK(1)HLTDAYFK
P51903	48			K	Phosphoglycerate kinase	PGK	1	AAVPTIK(1)HCLDHGAK
F1P269	369	1.257		K	ATP-citrate synthase	ACLY	1	DYQGPLK(1)EHEVR	1.257	0.069303
Q66VY4	77			K	Splicing factor 3a subunit 2	SF3A2	1	K(1)HQTNLAR
A0A1D5P650	1887	0.731	Q2	K	Clathrin heavy chain	CLTCL1	1	YEGPLAFYK(1)GTIPR	0.731	0.014442
A0A1D5PHY8	367			K	Lissencephaly-1 homolog	PAFAH1B1	1	VWDFK(1)NK
A0A140T8F6	48			K	Thymocyte nuclear protein 1	THYN1	0.999998	STKPPAGSSK(1)SGWK
F1NEF6	231	1.139		K	acyl-CoA dehydrogenase family member 9, mitochondrial-like [Stylophora pistillata]	ACAD9	1	DGQVK(1)DK	1.139	0.34974
A0A1L1RKU1	590			K	NF-kappa-B-repressing factor-like [Stylophora pistillata]	NKRF	1	K(1)TQPTVVNNLK
F1NYZ1	395	0.939		K	28S ribosomal protein S5, mitochondrial [Zootermopsis nevadensis]	MRPS5	1	EAQGMK(1)K	0.939	0.0068202
P0DMQ6	105	1.12		K	Sorbitol dehydrogenase	SORD	1	ETDEFCK(1)TGR	1.12	0.25062
A0A1L1RS37	169	0.879		K	Hydroxyacyl-coenzyme A dehydrogenase, mitochondrial [Stylophora pistillata]	HADH	1	AVGK(1)SPVSCK	0.879	0.068043
P11029	1737	0.671	Q2	K	Acetyl-CoA carboxylase	ACAC	1	K(1)VSALNSVHCEHVEDNGESR	0.671	0.0021394
E1C0L2	158	0.729		K	3-hydroxyanthranilate 3,4-dioxygenase	HAAO	1	TGK(1)PNPDELLK	0.729	0.064239
E1BXC8	475	1.104		K	Protein transport protein Sec31A [Zootermopsis nevadensis]	SEC31B	1	FLK(1)VNLEQESR	1.104	0.156379
A0A1D5PFY7	307			K	Succinate-semialdehyde dehydrogenase, mitochondrial, partial [Stegodyphus mimosarum]	ALDH5A1	1	ILLK(1)HAAGTVK
E1BXC2	185			K	S-formylglutathione hydrolase	ESD	1	SVSAFSPICNPIQCQWGK(1)K
Q5ZKA2	800	0.963		K	Isoleucine--tRNA ligase, mitochondrial	IARS2	0.990866	LYCEEEK(0.009)DPK(0.991)R	0.963	0.61508
F1NS13	575	0.867		K	Leukotriene A-4 hydrolase, partial [Stegodyphus mimosarum]	RNPEP	1	NNHEPEYSK(1)VK	0.867	0.4416
A0A1L1RPZ7	106			K	Lipoamide acyltransferase component of branched-chain alpha-keto acid dehydrogenase complex,mitochondrial, partial [Stegodyphus mimosarum]	DBT	1	DK(1)TEPITGFHK
F1NPM6	227	0.782		K	NADH dehydrogenase [ubiquinone] 1 alpha subcomplex subunit 10, mitochondrial	NDUFA10	1	LQEK(1)GEPYEK(1)K	0.782	0.03384
F1P180	51	0.638	Q1	K	Aspartate aminotransferase	GOT2	1	RDTNSK(1)K	0.638	0.00128018
Q5F4B3	139	1.014		K	Trimethyllysine dioxygenase, mitochondrial	TMLHE	1	NSYEGQK(1)QQVMHPR	1.014	0.94782
E1BXC8	463			K	Protein transport protein Sec31A [Zootermopsis nevadensis]	SEC31B	1	IQTAK(1)LK
A0A1L1RV08	30			K	Apolipoprotein A-I	APOA1	1	LTPYAENLK(1)NR
A0A1D5PMD9	45	0.88		K	Carboxylic ester hydrolase	LOC769704	1	GYQFK(1)VDAAER	0.88	0.14826
F1P269	272	0.879		K	ATP-citrate synthase	ACLY	1	LTILNPK(1)GR	0.879	0.035156
Q9PW38	311			K	Gephyrin	GPHN	1	ASHSAVDITK(1)VAR
F1NC38	191	0.86		K	acyl-CoA dehydrogenase protein, partial [Fasciola hepatica]	ACADL	1	K(1)DGSDWILNGSK	0.86	0.072201
A0A1I7Q3Y7	88	0.883		K	GTP-binding nuclear protein Ran	RAN	1	VTYK(1)NVPNWHR	0.883	0.136057
F1NY29	225	0.734	Q2	K	Electron transfer flavoprotein-ubiquinone oxidoreductase, mitochondrial [Stylophora pistillata]	ETFDH	1	GIATNDVGIQK(1)DGAPK	0.734	0.0096766
F1NPK5	407			K	Microsomal triglyceride transfer protein large subunit-like protein	MTTPL	1	LVLDK(1)LDGK
F1NC02	127	1.004		K	Proteasome subunit alpha type	PSMA4	1	QAYTQFGGK(1)R	1.004	0.8954
F1P0K1	324	0.964		K	myosin-4-like [Stylophora pistillata]	RRBP1	1	ELAAEK(1)AK	0.964	0.50086
A0A1L1RRV0	42			K	enoyl-[acyl-carrier-protein] reductase, mitochondrial-like isoform X2 [Stylophora pistillata]	MECR	0.999223	K(0.001)PEMK(0.999)EIFK
F1NF91	49	1.015		K	Iron-sulfur cluster assembly enzyme ISCU, mitochondrial [Zootermopsis nevadensis]	ISCU	1	IK(1)NTDIAK	1.015	0.59468
A0A1L1RY35	22			K	ATP synthase subunit alpha	---	1	LIK(1)EGDVVK(1)R
A0A1D5PC56	574	0.963		K	Leukotriene A(4) hydrolase	LTA4H	1	DLYNFDK(1)SR	0.963	0.66674
F1NV02	4348	0.567	Q1	K	Apolipoprotein B	APOB	1	SLAENVK(1)K	0.567	0.00093804
A0A1L1RUZ0	72	0.74		K	5-formyltetrahydrofolate cyclo-ligase	MTHFS	1	DIFK(1)QGK	0.74	0.060177
P81628	45	1		K	Endoplasmic reticulum resident protein 29 (Fragment)	ERP29	1	HK(1)FVLVK	1	0.9517
A0A1D5PUU2	113	1.197		K	SRP40 protein [Fasciola hepatica]	NOLC1	1	AVLPSK(1)K	1.197	0.042662
Q8UVC3	1033			K	Inversin	INVS	1	TSK(1)QSILK
A0A1D5NX39	1561			K	CREB-binding protein, partial [Stegodyphus mimosarum]	EP300	1	NAK(1)K(1)K(1)NNK(1)K
F1P581	82			K	GDH/6PGL endoplasmic bifunctional protein [Stylophora pistillata]	H6PD	1	LMFDVLK(1)K
E1BSL7	303	0.769	Q2	K	endoplasmic reticulum resident protein 44 precursor [Sus scrofa]	ERP44	1	GTINFLHADCDK(1)FR	0.769	0.0197814
F1NVF0	694	1.077		K	Vacuolar protein sorting-associated protein 35	VPS35	1	NGEELHGGK(1)R	1.077	0.115458
Q5ZHR4	153	0.841		K	Glycyl-tRNA synthetase	GARS	1	DMK(1)NGECFR	0.841	0.0032603
F1NU74	117			K	---	BCL9L	1	GVGAGSHGGK(1)ATQISPGNSGLK
A0A1D5PU43	289	0.767	Q2	K	3,2-trans-enoyl-CoA isomerase, mitochondrial [Zootermopsis nevadensis]	ECI1	1	FTSK(1)DSIQK	0.767	0.0112429
A0A1D5PGY9	775	1.039		K	Eukaryotic translation initiation factor 3 subunit A	EIF3A	1	TVYEDK(1)LK	1.039	0.59108
Q5ZIX9	243	0.978		K	Threonine synthase like 1	THNSL1	1	CIHPADIPASK(1)LR	0.978	0.84834
F6R8U4	77			K	Tail-anchored protein insertion receptor WRB, partial [Stegodyphus mimosarum]	WRB	1	INK(1)MTDK
A0A1D5P8Q8	102			K	von Willebrand factor A domain-containing protein 8 [Stylophora pistillata]	VWA8	1	SIAMQYLELTK(1)R
A0A1D5P975	290	1.165		K	2-oxoglutarate dehydrogenase, mitochondrial, partial [Stegodyphus mimosarum]	OGDH	1	TIIDK(1)SSEK	1.165	0.078124
F1NNH9	457	1.001		K	Mitochondrial import receptor subunit TOM70 [Zootermopsis nevadensis]	TOMM70	1	GFEDVIK(1)K	1.001	0.97238
Q5F426	90	0.745	Q2	K	Pyruvate dehydrogenase E1 component subunit alpha	PDHA1	1	SDQLYK(1)QK	0.745	0.021519
A0A1L1RJE6	129			K	NADH dehydrogenase [ubiquinone] 1 beta subcomplex subunit 8, mitochondrial [Zootermopsis nevadensis]	NDUFB8	1	GGDPNKEPPVVTHYK(1)I
F1NPG2	115	0.917		K	Isocitrate dehydrogenase [NADP]	IDH1	1	EAIICK(1)NIPR	0.917	0.2904
A0A1D5P5R0	618	1.068		K	Heat shock protein HSP 90-alpha	HSP90AA1	1	DNSTMGYMAAK(1)K	1.068	0.48672
Q9W6J2	119	0.817		K	Glutathione S-transferase class-alpha	GSTA4L	1	EK(1)NLATIAEK	0.817	0.0145158
E1C0L2	280	0.71	Q2	K	3-hydroxyanthranilate 3,4-dioxygenase	HAAO	1	SEECVALYIAQDPK(1)HK	0.71	0.035519
E1BY22	341	0.795		K	Methylmalonyl-CoA mutase, mitochondrial [Stylophora pistillata]	MUT	1	DPK(1)SLLLR	0.795	0.2427
P26697	141	0.999		K	Glutathione S-transferase 3	---	1	VLK(1)DHGQDFLVGNR	0.999	0.96678
Q8JG64	272	1.06		K	Protein disulfide-isomerase A3	PDIA3	1	NAK(1)GSNYWR	1.06	0.60328
P16580	334			K	Glutamine synthetase	GLUL	1	NVGHEK(1)K(1)GYFEDR
F1P0J0	175	0.951		K	Elongation factor G, mitochondrial [Zootermopsis nevadensis]	GFM1	1	K(1)SDYIYNTR	0.951	0.41444
E1C9F5	491			K	Presequence protease, mitochondrial [Zootermopsis nevadensis]	PITRM1	1	MYFK(1)DNPHR
Q58I02	229	1.046		K	Nicotinamide phosphoribosyltransferase	PBEF1	1	GTDTVAGIALIK(1)K	1.046	0.774
A0A1L1RS03	94			K	L-lactate dehydrogenase	LDHB	1	LSGLPK(1)HR
F1P5S5	419	0.906		K	acyl-CoA synthetase short-chain family member 3, mitochondrial-like isoform X1 [Stylophora pistillata]	ACSS3	1	TLFVAGEHCDVDTLEWSK(1)K	0.906	0.0176444
E1C9C4	336	1.061		K	3-hydroxy-3-methylglutaryl coenzyme A synthase	HMGCS2	1	GLK(1)LEDTYTSK	1.061	0.34428
F1NV02	4315	0.451	Q1	K	Apolipoprotein B	APOB	1	SLQSK(1)NFEDIK	0.451	0.000135626
A0A1L1RXZ1	348			K	3-hydroxyisobutyryl-CoA hydrolase, mitochondrial	HIBCH	1	AVLIDK(1)DQSPR
A0A1L1RJW7	191	0.959		K	Glutathione S-transferase kappa	GSTK1	1	YGAFGMPAVVAHVNGK(1)PHLFFGSDR	0.959	0.68938
A0A1D5PIN0	714			K	Nipped-B protein	NIPBLL	1	STVNEK(1)PK
F1NB64	235	1.28		K	3-ketoacyl-CoA thiolase, mitochondrial [Zootermopsis nevadensis]	ACAA1	1	AEIVPVK(1)TTVLDNEGNQK	1.28	0.0197589
A0A1L1RMR8	125			K	fumarate hydratase, mitochondrial precursor [Rattus norvegicus]	FH	1	AIEILGGK(1)LGSK
A0A1D5PX37	119			K	src substrate protein p85-like isoform X1 [Stylophora pistillata]	CTTN	1	LSK(1)HCSQVDSVK
A0A1L1RXZ1	228			K	3-hydroxyisobutyryl-CoA hydrolase, mitochondrial	HIBCH	1	DLIALK(1)SPSK
E1C7U8	259	0.762		K	---	C1H3ORF38	1	GNTWK(1)IK	0.762	0.058265
F1NPG2	126	0.868		K	Isocitrate dehydrogenase [NADP]	IDH1	1	LVSGWVK(1)PIVIGR	0.868	0.29918
P15505	855			K	Glycine dehydrogenase (decarboxylating), mitochondrial	GLDC	1	GYVAHEFILDTRPFK(1)K
A0A1L1RVH4	28			K	Protein NipSnap-like 2 [Stylophora pistillata]	LOC107054679	1	KDAHSNLLSK(1)K
F1NNV2	633			K	long-chain-fatty-acid--CoA ligase 1 [Sus scrofa]	ACSL5	1	AAGLK(1)SFEQVK
A0A1D5PRL8	826	1.173		K	Histone acetyltransferase	KAT6A	1	KEQEPYSPTK(1)NEK	1.173	0.086664
E1BVT3	309	0.816		K	Malate dehydrogenase	MDH2	1	SEETESPYFSTPLLLGK(1)NGIEK	0.816	0.163838
Q5F420	292	1.188		K	Acyl-CoA synthetase long chain family member 1	ACSL1	1	GAMITHK(1)NIVSNSSAFLK	1.188	0.040058
F1P269	468	0.916		K	ATP-citrate synthase	ACLY	1	TASFSESKPDDIAPAK(1)K	0.916	0.68134
Q5ZIA5	75			K	Coatomer subunit beta	COPB1	1	FVLPLQDHTIK(1)K
A0A1L1RP39	80			K	UTP--glucose-1-phosphate uridylyltransferase	UGP2	1	IQRPPEDSIQPYEK(1)IK
A0A1D5P899	224	1.013		K	39S ribosomal protein L19, mitochondrial, partial [Stegodyphus mimosarum]	MRPL19	1	GIK(1)FELPEK	1.013	0.94048
A0A1D5P697	153			K	---	LOC107053497	1	LNSK(1)K(1)MRK
F1NSC1	234			K	ATP synthase subunit b, mitochondrial [Zootermopsis nevadensis]	ATP5F1	1	SVIQSITPQQQK(1)ESIAK
A0A1L1RUK2	88	1.329	Q3	K	Glutamate--cysteine ligase regulatory subunit [Stylophora pistillata]	DNTTIP2	1	MNPEERDELK(1)VSAK	1.329	0.0088388
A0A1L1RLT1	173			K	26S proteasome non-ATPase regulatory subunit 12, partial [Stegodyphus mimosarum]	PSMD12	1	EGSLDSPATDVFGCTEEGEK(1)R
F1P0J0	315	1.086		K	Elongation factor G, mitochondrial [Zootermopsis nevadensis]	GFM1	1	EYSCPCTMGK(1)PK	1.086	0.30748
A0A1D5PU15	105	1.045		K	Structural maintenance of chromosomes protein	SMC3	1	VIGAK(1)K(1)DQYFLDK	1.045	0.41346
A0A1D5P631	731			K	Neurobeachin, partial [Stegodyphus mimosarum]	LRBA	1	LLASK(1)SEGIR
A0A1L1RZ18	410			K	Aspartate--tRNA ligase, cytoplasmic, partial [Stegodyphus mimosarum]	DARS	1	AK(1)HHGIDLEK
A0A1L1RVM8	53	1.128		K	voltage-dependent anion-selective channel protein 2 [Bos taurus]	VDAC2	1	VNGSLETK(1)YK	1.128	0.31186
A0A1D5P810	67	0.771		K	ATP synthase subunit O, mitochondrial [Stylophora pistillata]	ATP5O	1	VWTLLK(1)DPK	0.771	0.023464
Q5ZL72	455	0.799		K	60 kDa heat shock protein, mitochondrial	HSPD1	1	CIPALDALK(1)PANEDQK	0.799	0.073376
A0A1D5PT81	535			K	Calcium-binding mitochondrial carrier protein Aralar1, partial [Stegodyphus mimosarum]	SLC25A13	1	ILREEGPK(1)ALWK
Q5ZHX7	61	0.867		K	NADH-cytochrome b5 reductase 2	CYB5R2	1	EEISHDTK(1)K	0.867	0.60556
P00504	375	3.317		K	Aspartate aminotransferase, cytoplasmic	GOT1	1	QVEYMIK(1)EK	3.317	0.086161
A0A1D5P2D9	140	0.92		K	T-complex protein 1 subunit gamma	CCT3	1	ALDDMIHVLK(1)K	0.92	0.131821
F1P4U8	466	0.794		K	---	LOC100857197	1	SGDK(1)GNSANIGVIAR	0.794	0.0120563
P00940	19	1.008		K	Triosephosphate isomerase	TPI1	1	K(1)SLGELIHTLNGAK	1.008	0.88356
E1C0T6	415			K	Unc-112-related protein [Zootermopsis nevadensis]	FERMT2	1	GYK(1)PYWCTFK
F1NH26	202	1.264		K	probable Xaa-Pro aminopeptidase 3 isoform X3 [Stylophora pistillata]	XPNPEP3	1	VWYDVTK(1)PVHK	1.264	0.63892
A0A1L1RJ11	37			K	14-3-3 protein epsilon	YWHAE	0.999256	IISSIEQK(0.999)EENK(0.001)GGEDK
A0A1D5PFY7	197	1.055		K	Succinate-semialdehyde dehydrogenase, mitochondrial, partial [Stegodyphus mimosarum]	ALDH5A1	1	VYGDVIPASAK(1)DR	1.055	0.34226
E1C1T9	398	0.935		K	Trifunctional enzyme subunit alpha, mitochondrial [Stylophora pistillata]	EHHADH	1	EIFSK(1)LSR	0.935	0.54828
A0A1L1S0Q8	30			K	60S ribosomal protein L9 [Stylophora pistillata]	RPL9	1	NFLGEK(1)YIR
P02789	131	0.827		K	Ovotransferrin	---	1	GTEFTVNDLQGK(1)TSCHTGLGR	0.827	0.21062
F1NY09	195	0.651	Q1	K	Chromosome 11 open reading frame 54	C1H11ORF54	1	QILEK(1)HYGEK	0.651	0.0089772
A0A1D5NW68	379	0.993		K	Serum albumin	ALB	1	IAK(1)GYESLLEK	0.993	0.9643
E1BY22	338	0.901		K	Methylmalonyl-CoA mutase, mitochondrial [Stylophora pistillata]	MUT	0.962025	MFK(0.038)PK(0.962)DPK	0.901	0.20548
Q8JG64	224			K	Protein disulfide-isomerase A3	PDIA3	1	YTEDK(1)ITSAK
A0A1D5NZ09	106	0.958		K	Polyribonucleotide nucleotidyltransferase 1, mitochondrial [Zootermopsis nevadensis]	PNPT1	1	TK(1)PSASQFMPLVVDYR	0.958	0.38666
A0A1D5P0E3	60			K	Epithelial cell adhesion molecule	EPCAM	1	TDK(1)HDTDLK
A0A1D5P3K3	165			K	Heterogeneous nuclear ribonucleoprotein A1, A2/B1-like protein, partial [Stegodyphus mimosarum]	HNRNPA3	1	IVVQK(1)YHTINGHNCEVK
A0A1L1RST3	139			K	enoyl-CoA hydratase, mitochondrial [Sus scrofa]	ECHS1	1	ISAAEAK(1)AAGLVSK
Q5ZM33	366	1.089		K	Heterochromatin protein 1-binding protein 3	HP1BP3	1	TCSTTALK(1)K	1.089	0.30332
P13648	113	0.78		K	Lamin-A	LMNA	1	VREEHK(1)ELK	0.78	0.00040238
E1C0Q5	217	0.925		K	acetyl-CoA acetyltransferase, mitochondrial precursor [Bos taurus]	ACAT1	1	SK(1)AAWDSGILK(1)K	0.925	0.45604
A0A547	754			K	Trifunctional purine biosynthetic protein adenosine-3	GART	1	DVQK(1)HEAAWLIGK
A0A1D5P522	24			K	Alpha-actinin-4	ACTN4	1	VHK(1)INNVNK
E1C1D1	242	1.004		K	Annexin	ANXA7	1	HAMK(1)GAGTQER	1.004	0.98264
A0A1D5PBT7	128			K	Tectonin beta-propeller repeat-containing protein 1 [Larimichthys crocea]	BAIAP2	1	K(1)YQTEQRNK(1)GDSLDK
E1BSH9	358	0.996		K	betaine--homocysteine S-methyltransferase 1 [Homo sapiens]	BHMT	1	KEYWENLK(1)PASGR	0.996	0.97714
A0A1D5PZV6	570			K	Elongation factor 2	EEF2	1	DLEEDHACIPIK(1)K
A0A1D5P8I7	187	0.709	Q2	K	Isocitrate dehydrogenase [NADP]	IDH2	1	HAHGDQYK(1)ATDFVVNK(1)SGTFK	0.709	0.042095
A0A1D5P081	64			K	Delta-1-pyrroline-5-carboxylate synthase	ALDH18A1	1	AHGK(1)SFAHR
Q5ZI60	19	1.132		K	Coronin	CORO1C	1	HVFGQAVK(1)NDQCYDDIR	1.132	0.4261
Q9YH06	177			K	High mobility group protein B1	HMGB1	1	VVAK(1)AEK
A0A1D5PG15	810	0.927		K	Sarcosine dehydrogenase, mitochondrial [Stylophora pistillata]	SARDH	1	EAVEAQK(1)SAGIFR	0.927	0.50026
F1P179	804	1.394		K	Bifunctional glutamate/proline--tRNA ligase, partial [Stegodyphus mimosarum]	EPRS	1	TGQEYK(1)PGNPPAAVTK	1.394	0.53814
P02112	133	0.826		K	Hemoglobin subunit beta	HBB	1	DFTPECQAAWQK(1)LVR	0.826	0.32758
A0A1D6UPQ0	48			K	serine/threonine-protein kinase Nek6 [Gallus gallus]	NEK7	1	ATCLLDGVPVALK(1)K
P26697	211	0.923		K	Glutathione S-transferase 3	---	1	RKPISDDK(1)YVETVR	0.923	0.38282
P14105	180			K	Myosin-9	MYH9	1	EDQSILCTGESGAGK(1)TENTK
F1NPM6	248	1.117		K	NADH dehydrogenase [ubiquinone] 1 alpha subcomplex subunit 10, mitochondrial	NDUFA10	1	KVSASYLQNIEDAYK(1)K	1.117	0.100562
E1C029	163	0.94		K	Rab-3A-interacting protein, partial [Stegodyphus mimosarum]	RAB3IP	1	LK(1)EELAK	0.94	0.32074
A0A1D5P780	920			K	Vitellogenin-2	VTG2	1	NIGELGVEK(1)R
Q5ZL72	361	0.774		K	60 kDa heat shock protein, mitochondrial	HSPD1	1	GK(1)GEK(1)AQIEK	0.774	0.026016
P00356	55	1.016		K	Glyceraldehyde-3-phosphate dehydrogenase	GAPDH	1	YDSTHGHFK(1)GTVK	1.016	0.7127
A0A1D5PNL1	283			K	Asparagine synthetase [glutamine-hydrolyzing]	ASNS	1	HYK(1)SAIQE
R9PXN1	292			K	Eukaryotic initiation factor 4A-II	EIF4A2	1	KVDWLTEK(1)MHAR
A0A1L1S0A0	194	0.976		K	Electron transfer flavoprotein subunit alpha, mitochondrial [Zootermopsis nevadensis]	ETFA	1	LSK(1)SDRPELTSAR	0.976	0.71578
A0A1L1RTP8	70			K	40S ribosomal protein S12	RPS12	1	DVIEEYFK(1)CK
E1C9H5	69	0.862		K	Aminoadipate aminotransferase	AADAT	1	ATIATGHGNAVEIGEDLMK(1)R	0.862	0.40586
A0A1D5P650	737	1.005		K	Clathrin heavy chain	CLTCL1	1	YIQAACK(1)TGQIK	1.005	0.90194
A0A1D5PD86	56			K	2,4-dienoyl-CoA reductase, mitochondrial [Sus scrofa]	DECR1	1	GTAEEISSK(1)TGNK(1)VHAIQCDVR
A0A1D5P7L6	309	0.936		K	Septin-2, partial [Stegodyphus mimosarum]	SEPT8	1	ELHEK(1)FEHLK	0.936	0.50162
P13648	269	0.897		K	Lamin-A	LMNA	1	TYGAK(1)LENAK	0.897	0.35826
F1NAC6	445	0.745	Q2	K	PREDICTED: LOW QUALITY PROTEIN: cadherin EGF LAG seven-pass G-type receptor 3 [Nipponia nippon]	UQCRC1	1	DVCSK(1)YIYDK	0.745	0.037576
A0A1D5P8L6	480			K	Transitional endoplasmic reticulum ATPase TER94, partial [Stegodyphus mimosarum]	TERAL2	1	K(1)YEMFAQTLQQSR
A0A1D5PIF4	178			K	Protein henna, partial [Stegodyphus mimosarum]	PAH	1	VTYTEEEK(1)K
A0A1L1RUT1	177			K	coatomer subunit beta'-like isoform X2 [Stylophora pistillata]	COPB2	1	LVK(1)IWDYQNK
F1NJV0	207	0.876		K	NAD kinase 2, mitochondrial	NADK2	1	YTHSFPEALQK(1)LYR	0.876	0.151076
E1BZT9	344	0.705	Q2	K	Acetyl-coenzyme A synthetase	ACSS1L	1	TIYK(1)DHK(1)R	0.705	0.0122767
A0A1D5PY67	153			K	Annexin	ANXA6	1	DLEADVVGDTSGHFK(1)K
F1NVD4	435	0.724		K	Adenylosuccinate synthetase isozyme 1	ADSSL1	1	WVGVGK(1)SR	0.724	0.089183
F1P332	102	1.118		K	methylcrotonoyl-CoA carboxylase beta chain, mitochondrial-like [Stylophora pistillata]	MCCC2L	1	NSEAVIK(1)R	1.118	0.31662
E1C9C4	363	0.812		K	3-hydroxy-3-methylglutaryl coenzyme A synthase	HMGCS2	1	TK(1)PSLLLSSR	0.812	0.18734
A0A1D5PKA3	73	0.806		K	D-2-hydroxyglutarate dehydrogenase [Bos taurus]	D2HGDH	1	GCSELLLK(1)PK	0.806	0.0051418
A0A1D5P899	230	0.874		K	39S ribosomal protein L19, mitochondrial, partial [Stegodyphus mimosarum]	MRPL19	1	FELPEK(1)K	0.874	0.193836
A0A1D5P1D0	227			K	Bifunctional 3'-phosphoadenosine 5'-phosphosulfate synthase, partial [Stegodyphus mimosarum]	PAPSS2	1	NK(1)LDAAR
A0A1D5NYT2	70	0.809		K	NAD(P) transhydrogenase, mitochondrial, partial [Stegodyphus mimosarum]	NNT	1	EIFENEK(1)R	0.809	0.150121
E1C8F7	123	0.829		K	60S ribosomal protein L24 [Stylophora pistillata]	RPL24	1	AK(1)QATK(1)K(1)TAVSAAK	0.829	0.161963
P16039	155			K	Nucleophosmin	NPM1	1	RPASGGGAK(1)TPQK(1)K
F1NPL9	34	0.532	Q1	K	Cytochrome c oxidase copper chaperone [Zootermopsis nevadensis]	COX17	1	KPLKPCCACPETK(1)K	0.532	0.0167957
E1BWS9	35			K	Huntingtin-interacting protein K, partial [Stegodyphus mimosarum]	HYPK	1	K(1)HDSGAADLER
A0A1L1RRL2	283			K	Actin, cytoplasmic 1	ACTB	1	EITALAPSTMK(1)IK
A0A1D5NT61	79	0.924		K	Glutamate dehydrogenase 1, mitochondrial	GLUD1	1	GASIVEDK(1)LVEGLR	0.924	0.496
A0A1D5PF83	119			K	putative transferase CAF17-like, mitochondrial [Stylophora pistillata]	IBA57	1	YK(1)QGIPEGVK
A0A1D5PND5	344			K	Phosphorylase b kinase regulatory subunit	PHKB	1	TALEDK(1)TR
F1P2P3	426	0.785		K	putative cysteinyl-tRNA synthetase, mitochondrial [Zootermopsis nevadensis]	CARS2	1	K(1)PLLEACDSLR	0.785	0.134439
F1NR99	276	0.978		K	Coproporphyrinogen-III oxidase [Zootermopsis nevadensis]	CPOX	1	WCDDYFHIK(1)HR	0.978	0.8996
E1C5B8	200			K	Zinc finger protein 143, partial [Stegodyphus mimosarum]	ZNF143	1	VAAK(1)SQQSGEK
F1NBX4	55	0.827		K	ribosomal protein L15 [Fasciola hepatica]	RPL27A	1	LNYAK(1)NQAGLAPVIDVVR	0.827	0.112398
E1BYB2	970			K	Kinase D-interacting substrate of 220 kDa, partial [Zootermopsis nevadensis]	---	1	LK(1)GVTLRYQK
P12276	59	0.995		K	Fatty acid synthase	FASN	1	K(1)FDASFFGVHPK	0.995	0.94724
F1NSU6	173	0.682		K	Zinc-binding alcohol dehydrogenase domain-containing protein 2 [Stylophora pistillata]	ZADH2	1	SIGCDHVINYK(1)TENVESVLR	0.682	0.075116
F1NY37	656	1.272		K	Acyl-coenzyme A oxidase	ACOX1	1	HLK(1)PMQSK	1.272	0.020243
A0A1D5PIB2	214			K	Cystathionine gamma-lyase, partial [Zootermopsis nevadensis]	CTH	1	GNLK(1)HATIFLK
A0A1D5PGH1	375			K	Basigin	BSG	1	SNATNHK(1)DK
A0A1L1RW62	481			K	matrin-3 [Mus musculus]	MATR3	1	K(1)THCSSLPHYQK
P23228	318			K	Hydroxymethylglutaryl-CoA synthase, cytoplasmic	HMGCS1	1	DVEK(1)AFMK
F1NH71	187			K	Mitochondrial coenzyme A transporter SLC25A42 [Stylophora pistillata]	SLC25A42	1	EEGLK(1)TLYR
E1BSI6	103	0.752		K	Mitochondrial ribosomal protein S25	MRPS25	1	EITEHIK(1)R	0.752	0.076304
A0A1L1RXD6	89			K	Pyrroline-5-carboxylate reductase 2, partial [Stegodyphus mimosarum]	PYCR1	1	ISPAAIK(1)K
A0A1D5PW56	251	0.832		K	Phosphoribosylformylglycinamidine synthase, partial [Stegodyphus mimosarum]	---	1	VTELK(1)DVK	0.832	0.098675
E1BVD1	95	0.797		K	1,5-anhydro-D-fructose reductase [Sus scrofa]	AKR1B10L3	1	GACQK(1)TLASLK	0.797	0.0045817
Q5ZM65	445	1.208		K	Phosphatidylserine synthase 1	PTDSS1	1	GADNSPPK(1)HPVNSESHSSR	1.208	0.152815
P27463	70	1.07		K	Retinal dehydrogenase 1	ALDH1A1	1	ADIDK(1)AVK	1.07	0.37014
P26697	185	1.019		K	Glutathione S-transferase 3	---	1	SDALSGFPLLQAFK(1)K	1.019	0.96686
F1P0Y6	21	1.081		K	Malic enzyme	ME1	1	EGGRPLQLTMK(1)R	1.081	0.48174
E1BVT3	341	0.604	Q1	K	Malate dehydrogenase	MDH2	1	ASIK(1)K(1)GEDFAK	0.604	0.0071826
A0A1D5PXI1	353	1		K	Delta-1-pyrroline-5-carboxylate dehydrogenase, mitochondrial [Zootermopsis nevadensis]	ALDH4A1	1	SLWPQIK(1)EK	1	0.9834
P81628	165	0.977		K	Endoplasmic reticulum resident protein 29 (Fragment)	ERP29	1	FMSVTDK(1)SER	0.977	0.6046
A0A1L1RS37	268	0.969		K	Hydroxyacyl-coenzyme A dehydrogenase, mitochondrial [Stylophora pistillata]	HADH	1	K(1)TGEGFYK	0.969	0.65046
A0A1D5PK24	239			K	60S ribosomal protein L5-A, partial [Stegodyphus mimosarum]	RPL5L	1	NNITPDGMEEMYK(1)K
F1NMS1	201			K	S4 domain protein [Fasciola hepatica]	C3H6ORF203	1	VSNK(1)TESEK
E1BXX5	147			K	putative ATP-dependent RNA helicase DDX59 [Stylophora pistillata]	DDX59	1	HLLQMQEK(1)EEK
Q5ZKG5	156	0.758		K	Low molecular weight phosphotyrosine protein phosphatase	ACP1	1	AFLEK(1)PH	0.758	0.186063
P00340	126	0.802		K	L-lactate dehydrogenase A chain	LDHA	1	FIIPNVVK(1)YSPDCK	0.802	0.126355
E1C6X1	245	0.721	Q2	K	Inorganic pyrophosphatase, partial [Stegodyphus mimosarum]	PPA2	1	STHEYWK(1)ALLHK	0.721	0.0145202
E1C9C4	76	0.986		K	3-hydroxy-3-methylglutaryl coenzyme A synthase	HMGCS2	1	YDGVEAGK(1)YTR	0.986	0.78916
A0A1L1RMT3	16			K	Uroporphyrinogen decarboxylase	---	1	LK(1)NDTFLR
A0A1D5P8I7	192	0.764	Q2	K	Isocitrate dehydrogenase [NADP]	IDH2	1	SGTFK(1)MVFTPK(1)DGSGVK	0.764	0.0098582
F1NBV3	129	0.616	Q1	K	L-2-hydroxyglutarate dehydrogenase, mitochondrial [Stylophora pistillata]	L2HGDH	1	LK(1)ALYER	0.616	0.023445
F1NB64	403	1.086		K	3-ketoacyl-CoA thiolase, mitochondrial [Zootermopsis nevadensis]	ACAA1	1	QVVTLLNELK(1)R	1.086	0.34904
E1BV90	401	1.053		K	dopa decarboxylase (aromatic L-amino acid decarboxylase) [Bos taurus]	DDC	1	ALLK(1)SINEAK	1.053	0.50754
Q5F424	203	0.865		K	Chaperonin containing TCP1 subunit 2	CCT2	1	GSGNLEAIHIIK(1)K	0.865	0.23408
F1NPM6	187	0.63	Q1	K	NADH dehydrogenase [ubiquinone] 1 alpha subcomplex subunit 10, mitochondrial	NDUFA10	1	QGYIHK(1)R	0.63	0.0062955
A0A1D5NWM9	407	1.281		K	Argininosuccinate synthase	ASS1	1	LQSK(1)VSTK	1.281	0.27136
F1NR99	321	1.115		K	Coproporphyrinogen-III oxidase [Zootermopsis nevadensis]	CPOX	1	K(1)HCHDSYTPEEK	1.115	0.3772
A0A1L1RK25	298	0.938		K	trifunctional enzyme subunit alpha, mitochondrial-like isoform X1 [Stylophora pistillata]	HADHA	1	TVENK(1)VQK(1)QTK	0.938	0.4663
P07341	99	0.751		K	Fructose-bisphosphate aldolase B	ALDOB	1	PFPAIIK(1)EK	0.751	0.20304
A0A1L1RK25	220	0.823		K	trifunctional enzyme subunit alpha, mitochondrial-like isoform X1 [Stylophora pistillata]	HADHA	1	K(1)MGLVDQLVDPLGPGVK(1)PPEAR	0.823	0.155
P18940	39	0.808		K	NADH-ubiquinone oxidoreductase chain 5	MT-ND5	1	NSPMSITK(1)TIK	0.808	0.046742
F1NFY2	160	1.048		K	Glycerol-3-phosphate dehydrogenase [NAD(+)]	GPD1L2	1	EVADEK(1)FCETTIGCK	1.048	0.59878
A0A1D5P9K6	191	0.925		K	Short/branched chain specific acyl-CoA dehydrogenase, mitochondrial [Zootermopsis nevadensis]	ACADSB	1	K(1)GDYYIINGSK	0.925	0.41052
A0A1D5NTT1	173			K	5-demethoxyubiquinone hydroxylase, mitochondrial	COQ7	1	YK(1)ELMQIIK
P21642	262			K	Phosphoenolpyruvate carboxykinase [GTP], mitochondrial	PCK2	1	IVSFGSGYGGNSLLGK(1)K
Q2XP49	239			K	Deoxyribonuclease 2 beta	DNASE2	1	LQSAHGEAFLHFAK(1)SR
E1BYW9	17	1.044		K	Proteasome subunit beta type	PSMB3	1	GK(1)NCVAIASDR	1.044	0.65626
E1BVT3	320	0.818		K	Malate dehydrogenase	MDH2	1	NLGIGK(1)ITPFEEK	0.818	0.079403
A0A1L1RK25	301	0.913		K	trifunctional enzyme subunit alpha, mitochondrial-like isoform X1 [Stylophora pistillata]	HADHA	1	QTK(1)GLYPAPLK	0.913	0.061661
F1NCW6	93			K	methylcytosine dioxygenase TET1-like [Stylophora pistillata]	CXXC5	1	HK(1)NISSMLSK
A0A1D5NWL9	579	1.817	Q4	K	Peroxisomal multifunctional enzyme type 2 [Stylophora pistillata]	HSD17B4	1	IHFQTK(1)VK	1.817	0.038218
A0A1D5P975	641			K	2-oxoglutarate dehydrogenase, mitochondrial, partial [Stegodyphus mimosarum]	OGDH	1	GEMVK(1)NR
F1NW39	139			K	Acyl-coenzyme A thioesterase 13, partial [Stegodyphus mimosarum]	ACOT13	1	HTK(1)YIGQ
F1NWP3	56	1.053		K	Heat shock cognate 71 kDa protein	HSPA8	1	LIGDAAK(1)NQVAMNPTNTVFDAK	1.053	0.28398
F1P4U5	48	1.043		K	thioredoxin reductase 2, mitochondrial-like [Stylophora pistillata]	TXNRD2	1	EAAQFGK(1)NVAVLDYVEPSPR	1.043	0.84112
F1NPG2	406	0.916		K	Isocitrate dehydrogenase [NADP]	IDH1	1	LAANLK(1)GK	0.916	0.2254
A0A1D5PI87	8	1.163		K	3-hydroxyacyl-CoA dehydrogenase type-2 [Zootermopsis nevadensis]	HSD17B10	1	SVK(1)GMVALVTGGASGLGR	1.163	0.5896
Q5F420	377	1.119		K	Acyl-CoA synthetase long chain family member 1	ACSL1	1	MFDK(1)IFGQADTSLK	1.119	0.071961
G1K303	201			K	Hydroxyacylglutathione hydrolase, mitochondrial	HAGH	1	LAWAK(1)AK
A0A1L1RS03	257			K	L-lactate dehydrogenase	LDHB	1	K(1)SADTLWSIQK
A0A1D5P5T8	655	0.852		K	Poly(A) polymerase alpha [Zootermopsis nevadensis]	PAPOLA	0.999997	TSSPHKEDSPK(1)K	0.852	0.093481
Q5ZII7	131			K	Very-long-chain (3R)-3-hydroxyacyl-CoA dehydratase	HACD2	0.999969	K(1)VLSHTEEHKK
E1BRW8	198	1.034		K	Ketosamine-3-kinase [Zootermopsis nevadensis]	FN3K	1	ELWSQLK(1)VK	1.034	0.99774
A0A1I7Q3Y7	12	1.006		K	GTP-binding nuclear protein Ran	RAN	1	LVLVGDGGTGK(1)TTFVK	1.006	0.99376
A0A1D5P8G6	158	1.742		K	Acetolactate synthase-like protein [Zootermopsis nevadensis]	---	1	EVGGPK(1)STR	1.742	0.27864
R4GK63	387	1.078		K	interferon-induced guanylate-binding protein 1 [Sus scrofa]	GBP4L	1	LEAAK(1)EEFCQR	1.078	0.3316
P38024	262	0.974		K	Multifunctional protein ADE2	AIRC	1	VELLLK(1)TK	0.974	0.73638
A0A1L1RP39	280			K	UTP--glucose-1-phosphate uridylyltransferase	UGP2	1	ADVK(1)GGTLTQYENK
A0A1L1RIS4	220			K	Arp2/3 complex 34 kDa subunit	ARPC2	1	TSDFLK(1)VLNR
A0A1D5P780	216			K	Vitellogenin-2	VTG2	1	GTTAFSYK(1)LK
Q5ZHU2	246	0.842		K	Phosphoglucomutase 2	PGM2	1	ETNLK(1)FVHTSVHGVGHK	0.842	0.089865
A0A1D5PDL2	250	0.926		K	pyruvate carboxylase, mitochondrial precursor [Bos taurus]	PC	1	EMHVHPK(1)ADR	0.926	0.36534
F1NR99	256	1.049		K	Coproporphyrinogen-III oxidase [Zootermopsis nevadensis]	CPOX	1	EVCDK(1)HDLK	1.049	0.4899
A0A1L1RP39	41			K	UTP--glucose-1-phosphate uridylyltransferase	UGP2	1	ILATAPSNELEHTK(1)K
Q98TH5	45	0.84		K	Ribosomal protein S11	cRPS11	1	NIGLGFK(1)TPK	0.84	0.024243
Q5F3W6	10			K	14-3-3 protein gamma	YWHAG	1	EQLVQK(1)AR
A0A1D5PC92	13			K	Histone H2B	HIST1H2B5L	1	K(1)GSK(1)K(1)AVTK(1)TQK
Q9PSW9	13	1.076		K	Histone H2B 8	H2B-VIII	1	SAPAPK(1)K(1)GSK(1)K(1)AVTK	1.076	0.20252
A0A1D5PYU9	113	0.835		K	valacyclovir hydrolase-like [Stylophora pistillata]	BPHL	1	DAK(1)DAVDLMQALK	0.835	0.165159
A0A1L1RK25	52	0.766		K	trifunctional enzyme subunit alpha, mitochondrial-like isoform X1 [Stylophora pistillata]	HADHA	1	THVSYDIK(1)GDVAVVR	0.766	0.29982
A0A1D5PF79	43			K	pyruvate dehydrogenase kinase, isoenzyme 2 [Bos taurus]	PDK3	1	DNACEK(1)TSYMFLR
F1NX83	1312	1.055		K	glycogen debranching enzyme-like [Exaiptasia pallida]	AGL	1	KNEYPFHGVTIK(1)R	1.055	0.5216
E1C155	84	1.052		K	putative methylmalonate-semialdehyde dehydrogenase [acylating], mitochondrial [Zootermopsis nevadensis]	ALDH6A1	1	YQQLIK(1)DNLK	1.052	0.57958
F1P4U5	288	0.783		K	thioredoxin reductase 2, mitochondrial-like [Stylophora pistillata]	TXNRD2	1	VPDIK(1)TLNLDSVGVK	0.783	0.020881
A0A1L1RUX7	47	0.994		K	Acyl-protein thioesterase 1 [Zootermopsis nevadensis]	LYPLA1	1	ALIDQEVK(1)NGIPSNR	0.994	0.95358
F1NYG7	328			K	2-hydroxyacyl-CoA lyase 1 [Zootermopsis nevadensis]	HACL1	1	QLLEEFSK(1)R
E1BVR7	234	1.102		K	Protein phosphatase 1G [Zootermopsis nevadensis]	PPM1G	1	GDEAVTSSTGEAGPSCSSTGK(1)PQR	1.102	0.188555
A0A1L1RZU5	19	1.069		K	GrpE protein homolog	GRPEL1	1	EVTDK(1)YK	1.069	0.6145
P02112	67	0.828		K	Hemoglobin subunit beta	HBB	1	K(1)VLTSFGDAVK	0.828	0.34914
F1NKE8	260	1.294		K	Pyridoxal kinase [Stylophora pistillata]	PDXK	1	VACEK(1)TVSAMQHVLQR	1.294	0.066119
E1C7F4	366	1.082		K	Juvenile hormone epoxide hydrolase 1 [Zootermopsis nevadensis]	EPHX1L	1	FSTWTDK(1)SFLR	1.082	0.55288
F6QGI8	233	0.79		K	RecName: Full=Fructose-1,6-bisphosphatase isozyme 2; Short=FBPase 2; AltName: Full=D-fructose-1,6-bisphosphate 1-phosphohydrolase 2; AltName: Full=Muscle FBPase	FBP1	1	K(1)FPEDGSSPYGGR	0.79	0.041879
A0A1D5PVM0	414	0.989		K	Microsomal triglyceride transfer protein large subunit [Zootermopsis nevadensis]	MTTP	1	SLTSK(1)FK	0.989	0.8953
F1NFP5	216			K	Arginine--tRNA ligase, cytoplasmic	RARS	1	FDTEEEFK(1)K
F1N857	209			K	iron-sulfur cluster co-chaperone protein HscB, mitochondrial-like [Exaiptasia pallida]	HSCB	1	DDLQEAK(1)K
A0A1D5P8W3	156	0.832		K	Glycine N-methyltransferase	GNMT	1	GDQSDHK(1)LALR	0.832	0.22292
A0A1D5NX39	1190			K	CREB-binding protein, partial [Stegodyphus mimosarum]	EP300	1	KLEFSPQTLCCYGK(1)QLCTIPR
A0A1D5PFP9	40	0.902		K	Pterin-4-alpha-carbinolamine dehydratase	PCBD1	1	EFHFK(1)DFNR	0.902	0.00064159
Q08393	211	0.803		K	Glutathione S-transferase	---	0.999705	KPPLDEK(1)SIANVR	0.803	0.058996
A0A1D5PL06	206	0.904		K	Protein TBRG4, partial [Stegodyphus mimosarum]	TBRG4	1	ESK(1)LLSEVIK	0.904	0.025225
F1NEN7	115			K	Ubiquinone biosynthesis protein COQ4 homolog, mitochondrial	COQ4	1	FLEDNK(1)VSPDTR
A0A1D5NYP3	13	0.921		K	Cofilin-2	CFL2	1	SSTPEEIK(1)K	0.921	0.60482
A0A1D5PIJ7	228			K	Sorting nexin	SNX6	1	SHK(1)NVADDYNR
F1NX83	319	0.807		K	glycogen debranching enzyme-like [Exaiptasia pallida]	AGL	1	TLLTK(1)GK	0.807	0.040383
F1NAC6	207	0.944		K	PREDICTED: LOW QUALITY PROTEIN: cadherin EGF LAG seven-pass G-type receptor 3 [Nipponia nippon]	UQCRC1	1	TVEGTTENIK(1)HLTR	0.944	0.59288
A0A1D5NZ30	66	1.037		K	Nucleolin	NCL	1	AATPAK(1)K	1.037	0.65172
A0A1D5NW68	309	1.008		K	Serum albumin	ALB	1	DCCEK(1)PIVER	1.008	0.90352
Q5ZL72	396			K	60 kDa heat shock protein, mitochondrial	HSPD1	1	LAK(1)LSDGVAVLK
A0A1D5PL36	270	0.845		K	acetyl-coenzyme A acyltransferase 2 [Bos taurus]	ACAA2	1	K(1)HSLTPLAR	0.845	0.189599
F1NJV0	339	0.921		K	NAD kinase 2, mitochondrial	NADK2	1	K(1)HGSLNMPLNTELVQK	0.921	0.136141
Q5ZM32	409	0.753	Q2	K	Dihydrolipoyl dehydrogenase	DLD	1	SEEQLK(1)EEGVEYK	0.753	0.0005247
E1BZY3	48	0.819		K	Gamma-glutamylaminecyclotransferase, partial [Stegodyphus mimosarum]	GGACT	1	TVEK(1)YPLVIAGK	0.819	0.0030398
A0A1D5P0F8	54	1.021		K	---	FAM185A	1	TSGTGCVK(1)VQK(1)MECDNCK	1.021	0.52492
Q9I9K9	116	0.887		K	Glycine amidinotransferase, mitochondrial	GATM	1	FGGESFPK(1)DHVK	0.887	0.178959
A0A1D5PWP7	403	0.851		K	Protein disulfide-isomerase A4	PDIA4	0.999999	KPSNDAK(1)R	0.851	0.02424
A0A1D5P8H8	1499	1.047		K	CREB-binding protein [Zootermopsis nevadensis]	CREBBP	1	NAK(1)K(1)K(1)NNK(1)K	1.047	0.4589
A0A1D5P5F5	167	0.918		K	keratin, type II cytoskeletal 8 [Danio rerio]	---	1	K(1)DVDEAYMSK	0.918	0.44232
F1NYW8	181	1.008		K	Fumarylacetoacetase [Stylophora pistillata]	FAH	0.999963	RPVGQMK(1)PDNDKPPVFGACK	1.008	0.92676
A0A1D5Q004	458	0.752	Q2	K	Carnitine O-acetyltransferase [Stylophora pistillata]	CRAT	1	VMVFHQFGK(1)AFPK	0.752	0.044323
P51913	228			K	Alpha-enolase	ENO1	1	EALELLK(1)TAIGK
Q9YHY9	144			K	Ornithine carbamoyltransferase, mitochondrial	OTC	1	VYK(1)HNDLDLMTK
E1C1T9	580	1.051		K	Trifunctional enzyme subunit alpha, mitochondrial [Stylophora pistillata]	EHHADH	1	TGK(1)GWYQYEK	1.051	0.189544
A0A1D5PSP0	180	0.879		K	Mitochondrial glutamate carrier 1 [Zootermopsis nevadensis]	SLC25A22	1	SK(1)GIAGLYK	0.879	0.079161
E1C658	32	0.804		K	ATP synthase subunit d, mitochondrial	ATP5H	1	AMFNALK(1)TR	0.804	0.057415
A0A1D5PXI1	390	0.969		K	Delta-1-pyrroline-5-carboxylate dehydrogenase, mitochondrial [Zootermopsis nevadensis]	ALDH4A1	1	K(1)WLEHAK	0.969	0.36294
A0A1L1RNA0	48	0.894		K	putative signal peptidase complex subunit 2 [Zootermopsis nevadensis]	SPCS2	1	YK(1)YVENFR	0.894	0.064843
A0A1L1S0G6	63			K	actin related protein 2/3 complex subunit 1A [Bos taurus]	ARPC1A	1	EHNGHITGIDWAPK(1)SDR
Q5ZHX7	45	0.826		K	NADH-cytochrome b5 reductase 2	CYB5R2	1	DPQAK(1)YPLPLVGK	0.826	0.73648
Q5ZKA2	710	0.912		K	Isoleucine--tRNA ligase, mitochondrial	IARS2	1	DDINK(1)LR	0.912	0.045104
E1C7Y3	58	0.865		K	D-3-phosphoglycerate dehydrogenase	PHGDH	1	SATK(1)VSADVLEAAGR	0.865	0.081415
E1BSH9	140	1.029		K	betaine--homocysteine S-methyltransferase 1 [Homo sapiens]	BHMT	0.999808	DKAEVK(1)AVFR	1.029	0.78558
F1NZ86	123	1.06		K	Stress-70 protein, mitochondrial	HSPA9	1	QAVTNPHNTFYATK(1)R	1.06	0.47186
A0A1D5PC23	215	1.028		K	Transaldolase	TALDO1	1	TYEPSEDPGVK(1)SVTK	1.028	0.86464
Q5ZHZ0	188	0.776		K	Spliceosome RNA helicase DDX39B	DDX39B	1	SLNLK(1)HIK	0.776	0.0043228
P12276	672	1.38		K	Fatty acid synthase	FASN	1	DGVFAK(1)EVR	1.38	0.26192
P00356	217	1.036		K	Glyceraldehyde-3-phosphate dehydrogenase	GAPDH	1	AVGK(1)VIPELNGK	1.036	0.51798
F1NLN3	135	0.537	Q1	K	Nudix hydrolase 6	---	1	QQHK(1)HPGAFGK	0.537	0.0068226
A0A1D5P0Z0	657	1.071		K	ATP-dependent 6-phosphofructokinase	PFKP	1	K(1)NVLGHMQQGGAPSPFDR	1.071	0.4769
A0A1D5PGB8	20			K	Oxidoreductase NAD-binding domain-containing protein 1 [Stylophora pistillata]	OXNAD1	1	K(1)NILGLMSAFPGK
A0A1D5PU15	106	1.03		K	Structural maintenance of chromosomes protein	SMC3	1	VIGAK(1)K(1)DQYFLDK	1.03	0.51308
F1NPM6	78	0.797		K	NADH dehydrogenase [ubiquinone] 1 alpha subcomplex subunit 10, mitochondrial	NDUFA10	1	GK(1)LAQHIADK(1)LGMK	0.797	0.0118205
P70081	13	1.054		K	Histone H4 type VIII	H4-VIII	1	GLGK(1)GGAK(1)R	1.054	0.22052
Q5ZIK9	106	0.836		K	Coatomer subunit epsilon	COPE	1	DAIVADLDK(1)K	0.836	0.05386
R9PXN1	55			K	Eukaryotic initiation factor 4A-II	EIF4A2	1	GIYAYGFEK(1)PSAIQQR
P00378	32	0.772		K	Dihydrofolate reductase	DHFR	1	NEYK(1)YFQR	0.772	0.020904
A0A1D5PWP7	331	0.998		K	Protein disulfide-isomerase A4	PDIA4	1	EDYK(1)FHHTFSSEIAK	0.998	0.95152
A0A1D5P5D4	83			K	putative glucosamine 6-phosphate N-acetyltransferase [Zootermopsis nevadensis]	GNPNAT1	1	ITLECLPK(1)NVAFYK
A0A1D5P927	1370	1.03		K	Remodeling and spacing factor 1, partial [Stegodyphus mimosarum]	RSF1	1	TIENLIGK(1)PSEK	1.03	0.84826
A0A1D5P5R0	64	0.975		K	Heat shock protein HSP 90-alpha	HSP90AA1	1	LDSGK(1)DLK	0.975	0.80546
E1C8W4	63	1.096		K	Ubiquitin carboxyl-terminal hydrolase	USP5	1	HYQK(1)TGQR	1.096	0.27086
E1BRW8	270	0.79		K	Ketosamine-3-kinase [Zootermopsis nevadensis]	FN3K	1	IPK(1)APGFEK	0.79	0.052561
A0A1L1RWJ6	171			K	Haloacid dehalogenase like hydrolase domain containing 3	---	1	IFK(1)AALR
E1BSH9	42	0.78		K	betaine--homocysteine S-methyltransferase 1 [Homo sapiens]	BHMT	1	GYVK(1)AGPWTPEATVEHPEAVR	0.78	0.022198
A0A1D5PKG6	55	0.97		K	ubiquitin-conjugating enzyme E2L 3, partial [Bos taurus]	UBE2L3	1	TK(1)IYHPNIDEK	0.97	0.7937
P16039	248			K	Nucleophosmin	NPM1	1	VPLSLEEIK(1)AK
F1NXH1	141	0.822		K	MOSC domain-containing protein 1, mitochondrial, partial [Stegodyphus mimosarum]	MARC1	1	LPSK(1)NPVQNCR	0.822	0.0032807
A0A1L1RY69	184	0.984		K	39S ribosomal protein L46, mitochondrial, partial [Stegodyphus mimosarum]	MRPL46	1	K(1)DYLWVTK	0.984	0.83282
A0A1D5P5R0	554	0.989		K	Heat shock protein HSP 90-alpha	HSP90AA1	1	AK(1)FENLCK	0.989	0.98606
A0A1D5P8I7	90	0.714	Q2	K	Isocitrate dehydrogenase [NADP]	IDH2	1	DK(1)TDDQVTIDSALATK(1)K	0.714	0.0087394
A0A1D5P492	55	0.844		K	Cohesin subunit SA-1, partial [Stegodyphus mimosarum]	STAG2	0.99856	GK(0.999)SGNGGGK(0.001)PGGPNR	0.844	0.196036
A0A1D5PBD8	1612	0.828		K	Nuclear pore complex protein Nup98-Nup96 [Zootermopsis nevadensis]	NUP98	1	HK(1)EALFLFK	0.828	0.066143
P12275	168	0.94		K	Arylamine N-acetyltransferase, liver isozyme	---	1	K(1)HYVPEGSVPLTDNPEMGNIR	0.94	0.89922
F1NH84	28	0.976		K	GTP:AMP phosphotransferase AK3, mitochondrial	AK3	1	IIK(1)HFGMK	0.976	0.90708
A0A1D5PC23	70	0.936		K	Transaldolase	TALDO1	1	LVDDAVAYGK(1)K	0.936	0.3987
A0A1D5P7M4	286			K	4-hydroxyphenylpyruvate dioxygenase	HPD	1	ESIDK(1)LEELK
Q5ZMW1	81			K	Aconitate hydratase, mitochondrial	ACO2	1	IVYGHLDDPAK(1)QEIER
Q90875	387	1.014		K	Cytoplasmic aconitate hydratase	ACO1	1	K(1)DFETCLGAK	1.014	0.83212
F1NSC1	135	0.792		K	ATP synthase subunit b, mitochondrial [Zootermopsis nevadensis]	ATP5F1	1	IAK(1)ALEVK	0.792	0.04742
E1BU99	155	0.893		K	Beta-ureidopropionase [Stylophora pistillata]	UPB1	1	FCQELAK(1)K	0.893	0.34246
A0A1D5P9D7	860	1.068		K	SWI/SNF complex subunit SMARCC2 isoform 3 [Mus musculus]	SMARCC2	1	AK(1)HLAAVEER	1.068	0.178842
A0A1L1RVM8	101	0.941		K	voltage-dependent anion-selective channel protein 2 [Bos taurus]	VDAC2	1	LTFDTTFSPNTGK(1)K	0.941	0.32636
Q5ZM32	282	0.768	Q2	K	Dihydrolipoyl dehydrogenase	DLD	0.910992	LNTK(1)VTGATK(0.911)K(0.089)PDGK	0.768	0.0077158
Q6B842	749	0.962		K	Carnitine palmitoyltransferase 1A	CPT1A	1	FGK(1)NIQK	0.962	0.61558
P08267	86	0.854		K	Ferritin heavy chain	FTH	0.824258	IFLQDIK(0.824)K(0.176)PDR	0.854	0.071981
A0A1L1RTY4	573	0.982		K	Dolichyl-diphosphooligosaccharide--protein glycosyltransferase subunit 1	RPN1	1	K(1)DTYIENEK	0.982	0.76512
F1NEF6	596	1.327	Q3	K	acyl-CoA dehydrogenase family member 9, mitochondrial-like [Stylophora pistillata]	ACAD9	1	AAK(1)QILEK	1.327	0.02784
P21265	403			K	Adenylosuccinate lyase	ADSL	1	QDCHEK(1)IR
A0A1L1RIS4	22			K	Arp2/3 complex 34 kDa subunit	ARPC2	1	ELQEHGADEVLK(1)K
E1C796	2695	0.983		K	Transformation/transcription domain-associated protein [Zootermopsis nevadensis]	TRRAP	1	GLSLQIK(1)PK	0.983	0.84428
P01994	8	1.172		K	Hemoglobin subunit alpha-A	HBAA	1	VLSAADK(1)NNVK	1.172	0.012738
F1NAC6	223	0.901		K	PREDICTED: LOW QUALITY PROTEIN: cadherin EGF LAG seven-pass G-type receptor 3 [Nipponia nippon]	UQCRC1	1	ADLASYIDTHFK(1)APR	0.901	0.46178
F1P179	417			K	Bifunctional glutamate/proline--tRNA ligase, partial [Stegodyphus mimosarum]	EPRS	1	K(1)PYIWEYSR
Q08393	141	0.766	Q2	K	Glutathione S-transferase	---	1	ALK(1)DHGQDYLVGNK	0.766	0.024125
A0A1D5P605	251	0.893		K	Sideroflexin-2 [Stylophora pistillata]	SFXN2	1	DSIVAK(1)HGDK	0.893	0.47774
P51913	406			K	Alpha-enolase	ENO1	1	LAK(1)YNQLLR
A0A1D5PRK6	13			K	Polypyrimidine tract-binding protein 2, partial [Stegodyphus mimosarum]	PTBP1	1	MDGIVQDITVGTK(1)R
A0A1L1RL26	10			K	cAMP-responsive element-binding protein-like 2 [Stylophora pistillata]	CREBL2	1	VVGGK(1)VK
F1NIX0	144	0.986		K	Ribosomal protein L8	RPL8	1	ASGNYATVISHNPETK(1)K	0.986	0.81356
P16580	95			K	Glutamine synthetase	GLUL	1	K(1)DPNK(1)LVLCEVFK
P13648	412	1.237		K	Lamin-A	LMNA	1	SSGLQHSGAGSAK(1)K	1.237	0.29292
E1BWX4	709	0.459	Q1	K	Aminoadipate-semialdehyde synthase	AASS	1	DSTK(1)YAEPYGIQTAHTLLR	0.459	0.004139
E1BSH9	371	0.861		K	betaine--homocysteine S-methyltransferase 1 [Homo sapiens]	BHMT	1	PYCPSMSK(1)PDGWGVTK	0.861	0.22618
A0A1D5PQJ6	161	0.8		K	Vesicle-associated membrane protein-associated protein A, partial [Stegodyphus mimosarum]	VAPA	1	QDGPMPK(1)PHSVSLNDTETR	0.8	0.1719
A0A1L1RMR8	170			K	fumarate hydratase, mitochondrial precursor [Rattus norvegicus]	FH	1	K(1)LQNALEAK
Q5ZIZ5	5	0.965		K	Non-POU domain containing octamer binding	NONO	1	MQGNK(1)GFNMEK	0.965	0.63198
F1NI85	43	0.599	Q1	K	catechol O-methyltransferase domain-containing protein 1-like isoform X4 [Stylophora pistillata]	COMTD1	1	PHK(1)SIIGK	0.599	0.0181814
E1C9H5	214	0.592	Q1	K	Aminoadipate aminotransferase	AADAT	0.813389	K(0.187)K(0.813)EIYQIAR	0.592	0.049436
P07341	13	1.163		K	Fructose-bisphosphate aldolase B	ALDOB	1	THQFPALSPEQK(1)K	1.163	0.37044
A0A1D5NZ30	213	1.014		K	Nucleolin	NCL	1	ATPAK(1)AK	1.014	0.79072
R9PXP3	125	0.998		K	NAD-dependent protein deacylase sirtuin-5, mitochondrial	SIRT5	1	HPNAAHIAIAECEK(1)R	0.998	0.97246
A0A1L1RQM3	319	0.607	Q1	K	Aldehyde dehydrogenase family 9 member A1-A [Stylophora pistillata]	ALDH9A1	1	K(1)ILDTFTK(1)EVVK	0.607	0.004376
A0A1D5PHY8	52			K	Lissencephaly-1 homolog	PAFAH1B1	1	YAGLLEK(1)K
E1BVD1	179	0.914		K	1,5-anhydro-D-fructose reductase [Sus scrofa]	AKR1B10L3	1	HK(1)PANNQIECHPYLTQEK	0.914	0.35376
E1C8F7	27	0.827		K	60S ribosomal protein L24 [Stylophora pistillata]	RPL24	1	TDGK(1)VFQFLNAK	0.827	0.24638
A0A1D5PXI1	361	1.093		K	Delta-1-pyrroline-5-carboxylate dehydrogenase, mitochondrial [Zootermopsis nevadensis]	ALDH4A1	1	LLEETK(1)K	1.093	0.090755
F1P0K1	210	0.976		K	myosin-4-like [Stylophora pistillata]	RRBP1	1	KPEALPTHEEQK(1)HDGPVK	0.976	0.82504
A0A1L1RXS9	12			K	Isocitrate dehydrogenase [NADP] cytoplasmic, partial [Stegodyphus mimosarum]	IDH1	1	MTSVLICPDGK(1)TVEAEAAHGTVTR
A0A1D5PXI1	46	0.908		K	Delta-1-pyrroline-5-carboxylate dehydrogenase, mitochondrial [Zootermopsis nevadensis]	ALDH4A1	1	ALAELK(1)GR	0.908	0.082363
A0A1L1RK25	260	1.109		K	trifunctional enzyme subunit alpha, mitochondrial-like isoform X1 [Stylophora pistillata]	HADHA	1	GLANK(1)TVSAK(1)R	1.109	0.142181
A0A1D5NT61	475	1.074		K	Glutamate dehydrogenase 1, mitochondrial	GLUD1	1	FGK(1)HGGTIPVVPTAEFQDR	1.074	0.126321
R4GGE0	25	0.956		K	Guanosine-3',5'-bis(diphosphate) 3'-pyrophosphohydrolase MESH1 [Stylophora pistillata]	HDDC3	1	RK(1)DPEGTPYINHPIGVAR	0.956	0.41328
F1NG44	79	0.849		K	CDGSH iron sulfur domain-containing protein 2-like protein [Zootermopsis nevadensis]	CISD1	1	K(1)FPLCDGSHTQHNDETGDNVGPLIIK	0.849	0.182225
A0A1D5NT61	206	0.942		K	Glutamate dehydrogenase 1, mitochondrial	GLUD1	1	RFTMELAK(1)K	0.942	0.50152
F1NYK3	204	0.828		K	intraflagellar transport protein 80 homolog [Stylophora pistillata]	MCCC1	1	GGGGK(1)GMR	0.828	0.051704
Q5ZI51	112	0.861		K	Poly(ADP-ribose) glycohydrolase ARH3	ADPRHL2	1	RFAEEYK(1)K	0.861	0.197835
F1NSC1	140	0.841		K	ATP synthase subunit b, mitochondrial [Zootermopsis nevadensis]	ATP5F1	1	ALEVK(1)NEAIK	0.841	0.061764
E1BXC8	109	1.14		K	Protein transport protein Sec31A [Zootermopsis nevadensis]	SEC31B	1	ILASK(1)SDPVIGQTEK	1.14	0.066018
Q5ZMW1	235			K	Aconitate hydratase, mitochondrial	ACO2	1	VIGVK(1)LTGK
Q8QH01	107	0.989		K	Dimethylaniline monooxygenase [N-oxide-forming]	FMO3	1	FK(1)TTVTK	0.989	0.83794
P21265	135			K	Adenylosuccinate lyase	ADSL	1	DGFNLLLPK(1)LAR
F1NM78	129			K	Kynurenine 3-monooxygenase	KMO	1	YSNTK(1)LYFGHK
A0A1L1RS76	344	0.67	Q2	K	Electron transfer flavoprotein-ubiquinone oxidoreductase, mitochondrial [Stylophora pistillata]	ETFDH	1	DCTPIEYPK(1)PDGK	0.67	0.0028447
Q8UVS4	131	0.969		K	GAS41	GAS41	1	LFQSDTNAILGK(1)K	0.969	0.76984
A0A1L1RTY4	541	0.82		K	Dolichyl-diphosphooligosaccharide--protein glycosyltransferase subunit 1	RPN1	1	TEGSDLCDK(1)VSEIQK	0.82	0.069542
Q5ZHU2	88	0.77		K	Phosphoglucomutase 2	PGM2	1	YLEK(1)NFSDLK	0.77	0.04046
A0A1L1RJL1	523			K	Amidase [Fasciola hepatica]	FAAH	1	EVETLVMK(1)K
A0A1D5P899	255	0.885		K	39S ribosomal protein L19, mitochondrial, partial [Stegodyphus mimosarum]	MRPL19	1	EYDTSK(1)IEEK	0.885	0.0154185
Q5F424	176	0.946		K	Chaperonin containing TCP1 subunit 2	CCT2	1	LLTHHK(1)DHFVK	0.946	0.35512
F1N8D4	1874	1.149		K	filamin-A isoform 1 [Mus musculus]	FLNB	1	YNDK(1)HIPGSPFTAK	1.149	0.152262
A0A1D5NYT2	1071	1.154		K	NAD(P) transhydrogenase, mitochondrial, partial [Stegodyphus mimosarum]	NNT	1	K(1)TCDALQAK	1.154	0.102504
A0A1L1RJW7	167	0.843		K	Glutathione S-transferase kappa	GSTK1	1	LK(1)ETTEEAVK	0.843	0.102224
A0A1D5PGQ5	154	0.904		K	Adenosylhomocysteinase	AHCYL1	1	LYQLSK(1)AGK	0.904	0.138598
A0A1L1RTR5	91			K	Protein NipSnap-like protein 3A, partial [Stegodyphus mimosarum]	NIPSNAP3L	1	AVHVWK(1)YDNFAHR
A0A1D5NYT2	403	0.841		K	NAD(P) transhydrogenase, mitochondrial, partial [Stegodyphus mimosarum]	NNT	1	AISPDK(1)ENFYFDPK	0.841	0.031124
F1NAD9	597	1.578		K	Alpha-1,4 glucan phosphorylase	PYGL	1	DPVK(1)LFVPR	1.578	0.67296
A0A1D5NX39	1564			K	CREB-binding protein, partial [Stegodyphus mimosarum]	EP300	1	NNK(1)K(1)TSK(1)NK(1)SSLSR
Q5ZJT7	32			K	Transcription elongation factor B polypeptide 1 [Zootermopsis nevadensis]	ELOC	1	LISSDGHEFIVK(1)R
F1P180	338	0.788		K	Aspartate aminotransferase	GOT2	1	KEWLVEVK(1)GMADR	0.788	0.020556
A0A1L1RQK6	783	1.022		K	deleted in malignant brain tumors 1 protein-like, partial [Stylophora pistillata]	LOC426820	1	ALFECK(1)VK	1.022	0.80692
Q5ZIA5	494	0.727		K	Coatomer subunit beta	COPB1	1	SLGEIPIVESEIK(1)K	0.727	0.093537
F1P2M3	223			K	---	MTIF3	1	ATYLSK(1)PK
A0A1L1RIN5	39			K	Serine/arginine-rich-splicing factor 1	SRSF1	1	KLDNTK(1)FR
P00504	98	3.257		K	Aspartate aminotransferase, cytoplasmic	GOT1	1	IALGDDSPAIAQK(1)R	3.257	0.084265
F1NXN8	674	0.891		K	NADH-ubiquinone oxidoreductase 75 kDa subunit, mitochondrial isoform 5 [Homo sapiens]	NDUFS1	1	QANELSK(1)LVK	0.891	0.0113977
A0A1L1RK25	417	1.102		K	trifunctional enzyme subunit alpha, mitochondrial-like isoform X1 [Stylophora pistillata]	HADHA	1	GQQQVFK(1)GLNGK(1)VK	1.102	0.058137
F1NTK1	120	0.817		K	Phosphoserine aminotransferase	PSAT1	1	YAK(1)VNIVHPK	0.817	0.36376
H9L0I5	115	0.584	Q1	K	39S ribosomal protein L10, mitochondrial [Zootermopsis nevadensis]	MRPL10	1	K(1)HNIEVK	0.584	0.0023622
A0A1D5NX39	1565			K	CREB-binding protein, partial [Stegodyphus mimosarum]	EP300	1	NNK(1)K(1)TSK(1)NK(1)SSLSR
A0A1D5NW68	456	0.778		K	Serum albumin	ALB	1	MPQVPTDLLLETGK(1)K	0.778	0.21998
A0A1L1RMK9	205			K	selenium-binding protein 1-like isoform X2 [Stylophora pistillata]	SELENBP1	1	TEK(1)GDWAAEK
A0A1D5PPU9	461	1.22		K	Catalase	CAT	1	LCK(1)NIADHLK	1.22	0.087199
Q5F3T9	434	0.843		K	UDP-glucose 6-dehydrogenase	UGDH	1	MLK(1)PAFIFDGR	0.843	0.44544
A0A1D5PPA8	416	0.969		K	Adenosylhomocysteinase	AHCY	1	QAK(1)YLGLSK	0.969	0.60058
A0A1L1RXZ1	280			K	3-hydroxyisobutyryl-CoA hydrolase, mitochondrial	HIBCH	1	LK(1)QDGSPFATK
A0A1D5PRS4	10	0.921		K	Glucose-6-phosphate isomerase	GPI	1	PLSADPHFK(1)K	0.921	0.28524
A0A1D5P7V7	229			K	Cysteine desulfurase, mitochondrial, partial [Stegodyphus mimosarum]	NFS1	1	IPLDVNDSK(1)IDLMSISGHK
P12275	189	1.307		K	Arylamine N-acetyltransferase, liver isozyme	---	1	K(1)LYSFTLEPK	1.307	0.066656
F1NC38	280	0.746	Q2	K	acyl-CoA dehydrogenase protein, partial [Fasciola hepatica]	ACADL	1	ENK(1)GFYYLMAELPQER	0.746	0.00077958
E1BZY5	181	0.806		K	Tryptophanyl tRNA synthetase 2, mitochondrial	---	1	K(1)YGEFFPVPK	0.806	0.0097751
A0A1D5PF83	233			K	putative transferase CAF17-like, mitochondrial [Stylophora pistillata]	IBA57	1	LANVNEPLCLNVAGDK(1)VK
E1C3Y5	185			K	Protein transport protein SEC23	SEC23A	1	MVQVHELGCEGISK(1)SYVFR
E1BTQ9	96	1.032		K	Enoyl-CoA hydratase domain-containing protein 2, mitochondrial [Zootermopsis nevadensis]	AUH	1	NLLK(1)MMSK	1.032	0.66226
A0A1L1RR45	118	0.924		K	NADH dehydrogenase [ubiquinone] iron-sulfur protein 3, mitochondrial, partial [Stegodyphus mimosarum]	NDUFS3	1	VK(1)TYTDELTPIDSAVSVHK	0.924	0.3676
A0A1D5PIF4	87			K	Protein henna, partial [Stegodyphus mimosarum]	PAH	1	NVPALDK(1)IIK
Q5ZKA2	857	1.051		K	Isoleucine--tRNA ligase, mitochondrial	IARS2	1	K(1)PGIEEAIEGACAMR	1.051	0.58218
F1NZY9	42			K	NADH-cytochrome b5 reductase	CYB5R3	1	DPEVK(1)YALR
A0A1D5PPA8	409	0.939		K	Adenosylhomocysteinase	AHCY	1	LTK(1)LSEK	0.939	0.43942
F1NGU3	1039	0.786		K	Leucine-rich PPR motif-containing protein, mitochondrial [Zootermopsis nevadensis]	LRPPRC	1	NQGK(1)SDYQYR	0.786	0.03128
E1BYQ3	459	0.885		K	cullin-3 [Rattus norvegicus]	CUL3	1	LK(1)TECGCQFTSK	0.885	0.032964
F1NCM5	11	0.924		K	Prostaglandin reductase 1 [Zootermopsis nevadensis]	PTGR1	1	K(1)HFEGFPK	0.924	0.21426
A0A1L1RYN8	78			K	Heterogeneous nuclear ribonucleoprotein F, partial [Stegodyphus mimosarum]	HNRNPH3	1	EIAENALGK(1)HK
A0A1D5PC56	430	1.008		K	Leukotriene A(4) hydrolase	LTA4H	1	DK(1)VDILNK	1.008	0.90666
A0A547	663			K	Trifunctional purine biosynthetic protein adenosine-3	GART	1	IYSK(1)TLLPVLR
A0A1L1RQM3	266	0.812		K	Aldehyde dehydrogenase family 9 member A1-A [Stylophora pistillata]	ALDH9A1	1	IMEMAAK(1)GIK	0.812	0.177019
Q5ZL72	523	0.815		K	60 kDa heat shock protein, mitochondrial	HSPD1	1	GIIDPTK(1)VVR	0.815	0.160616
A0A1I7Q449	28	1.047		K	Histone H3	H3F3B	1	K(1)SAPSTGGVK(0.872)K(0.128)PHR	1.047	0.56908
F1NSU6	308	0.848		K	Zinc-binding alcohol dehydrogenase domain-containing protein 2 [Stylophora pistillata]	ZADH2	1	AVDYMYMGK(1)NIGK	0.848	0.172204
A0A1L1RTR5	53			K	Protein NipSnap-like protein 3A, partial [Stegodyphus mimosarum]	NIPSNAP3L	1	PSK(1)MK(1)EFVELVHK
A0A1D5P548	143			K	Plasminogen activator inhibitor 1 RNA-binding protein, partial [Stegodyphus mimosarum]	SERBP1	1	GFVLHK(1)SK
F1NMC3	166			K	C-1-tetrahydrofolate synthase, cytoplasmic [Zootermopsis nevadensis]	MTHFD1	1	QTGIQVTGK(1)R
A0A1D5NT61	498	0.853		K	Glutamate dehydrogenase 1, mitochondrial	GLUD1	1	ISGASEK(1)DIVHSGLAYTMER	0.853	0.102456
F1NS20	94	0.582	Q1	K	D-glutamate cyclase, mitochondrial-like isoform X1 [Stylophora pistillata]	C5H14orf159	1	K(1)YEHGAFTGSLR	0.582	0.0088377
P0CB50	27	0.868		K	Peroxiredoxin-1	PRDX1	1	PAPDFTATAVMPDGQFK(1)DIK	0.868	0.37798
A0A1D5P8H7	103	1.144		K	Exportin-1, partial [Stegodyphus mimosarum]	XPO1	1	NQCEGIK(1)K	1.144	0.133583
F1N9Y8	271			K	E3 ubiquitin/ISG15 ligase TRIM25 [Gallus gallus]	TRIM25	1	VFMEEEK(1)R
A0A1D5PLH9	116			K	Malate dehydrogenase	MDH1	1	GK(1)EVGVYEAIK
E1BTT4	253	0.66	Q1	K	Hydroxyacyl-CoA dehydrogenase trifunctional multienzyme complex subunit beta	---	1	SHTLAK(1)K	0.66	0.017502
A0A1D5NUQ6	100	0.903		K	---	C7H2ORF47	1	EFTEGAK(1)PDWTITR	0.903	0.22662
Q5ZKA2	760	0.695	Q2	K	Isoleucine--tRNA ligase, mitochondrial	IARS2	1	VTEAYK(1)EYDYSK	0.695	0.00161877
A0A1L1RIZ2	224			K	calpain small subunit 1 [Sus scrofa]	CAPNS2	1	AFK(1)SLDR
P15505	757			K	Glycine dehydrogenase (decarboxylating), mitochondrial	GLDC	1	TFCIPHGGGGPGMGPIGVK(1)K
F1NI89	231	1.028		K	S-(hydroxymethyl)glutathione dehydrogenase	ADH5	1	NTYAK(1)AK	1.028	0.83758
F1NY09	145	1.061		K	Chromosome 11 open reading frame 54	C1H11ORF54	1	GCLLEK(1)YSNK	1.061	0.51158
Q5ZI52	29			K	Death associated protein 1	DAP	1	IVQK(1)HPHSSDTK
P0CB50	197	1.034		K	Peroxiredoxin-1	PRDX1	1	EYFSK(1)QK	1.034	0.57578
E1C658	121	0.85		K	ATP synthase subunit d, mitochondrial	ATP5H	1	IAEYEQQLQK(1)LR	0.85	0.180617
A0A1D5NYT5	265			K	placental and ovary 20alpha hydroxysteroid dehydrogenase protein [Bos taurus]	AKR1D1	1	EIEALNK(1)NVR
P14105	1525	1.186		K	Myosin-9	MYH9	1	SVHELEK(1)AK	1.186	0.152076
P07341	147	0.865		K	Fructose-bisphosphate aldolase B	ALDOB	1	DGADFGK(1)WR	0.865	0.179259
Q90687	131	0.738	Q2	K	Tyrosine-protein phosphatase non-receptor type 11	PTPN11	1	GK(1)HGSFLVR	0.738	0.024721
F1NZ86	189	1.11		K	Stress-70 protein, mitochondrial	HSPA9	1	ETAENYLGHPAK(1)NAVITVPAYFNDSQR	1.11	0.23072
F1NKY1	99	0.949		K	Alpha-methylacyl-CoA racemase [Stylophora pistillata]	AMACR	1	HGVMEK(1)LGLGPEVLLHENPR	0.949	0.78086
F1NEN8	40			K	Lipoyl synthase, mitochondrial [Zootermopsis nevadensis]	---	1	HLK(1)VEEYVTPEK
A0A1L1RX65	272	0.711		K	Isocitrate dehydrogenase [NAD] subunit, mitochondrial	IDH3A	1	HMGLHK(1)HATK	0.711	0.169763
A0A1D5NXB3	159	0.999		K	RNA-binding protein lark [Zootermopsis nevadensis]	LOC100859276	1	TAPGMGDK(1)SGCYR	0.999	0.98806
F1NL88	164			K	Reticulon-4-interacting protein 1, mitochondrial [Stylophora pistillata]	RTN4IP1	1	VGGLNQSNCSGK(1)R
F1P269	460	0.956		K	ATP-citrate synthase	ACLY	1	TASFSESK(1)PDDIAPAK	0.956	0.79296
Q5ZKA2	464			K	Isoleucine--tRNA ligase, mitochondrial	IARS2	1	ASK(1)QWFVNTANVK
P13731	204			K	Serpin H1	SERPINH1	1	FHHK(1)MVDNR
Q789A6	547	1.033		K	Nonmuscle myosin heavy chain	MYH10	1	ATDK(1)TFVEK	1.033	0.54918
P38024	287	0.862		K	Multifunctional protein ADE2	AIRC	1	K(1)ACATFGIPCELR	0.862	0.151137
E1BY36	609	0.943		K	acetylserotonin O-methyltransferase-like, partial [Bos taurus]	ASMTL	1	GLLEQHGFSK(1)VK	0.943	0.83568
A0A1D5PPA8	187			K	Adenosylhomocysteinase	AHCY	1	VPAINVNDSVTK(1)SK
P51903	267			K	Phosphoglycerate kinase	PGK	1	IVK(1)DLMAK
F1NDP5	239	0.933		K	Sulfurtransferase	TST	1	VDLSK(1)PLTATCR	0.933	0.57346
A0A1D5PUY7	8			K	phosphoglucomutase-1 [Sus scrofa]	PGM1	1	VHIETVK(1)TK
A0A1D5NYM0	392			K	methylcrotonoyl-CoA carboxylase beta chain, mitochondrial-like isoform X1 [Stylophora pistillata]	MCCC2	1	EYEAGGIAK(1)DGAK
A0A1D5PE54	133	0.957		K	PCI domain-containing protein 2 [Zootermopsis nevadensis]	PCID2	1	SK(1)VGDMLEK	0.957	0.2966
A0A1D5PLX0	460			K	Coatomer subunit gamma	COPG1	1	TNNPSK(1)YIR
A0A1D5PCG1	314			K	Tyrosine--tRNA ligase, cytoplasmic	YARS	1	EK(1)FNSPELK
P00340	73			K	L-lactate dehydrogenase A chain	LDHA	1	GEMLDLQHGSLFLK(1)TPK
F1P463	301	1.59	Q4	K	Cytosolic non-specific dipeptidase, partial [Stegodyphus mimosarum]	CNDP2	1	LLHDTK(1)R	1.59	0.0064772
F1NCS6	472	1.064		K	C-1-tetrahydrofolate synthase, cytoplasmic [Zootermopsis nevadensis]	MTHFD1L	1	ILHESTQSDK(1)ALYNR	1.064	0.21346
F1NYG7	332			K	2-hydroxyacyl-CoA lyase 1 [Zootermopsis nevadensis]	HACL1	1	RPLK(1)YPSNSEWWK
A0A1D5Q004	434	0.672	Q2	K	Carnitine O-acetyltransferase [Stylophora pistillata]	CRAT	1	NDIEK(1)AK	0.672	0.0031212
Q5ZHZ0	183	0.941		K	Spliceosome RNA helicase DDX39B	DDX39B	1	NK(1)SLNLK	0.941	0.73
P13731	397			K	Serpin H1	SERPINH1	1	LVRPK(1)GDK
A0A1D5P2F9	738	1.135		K	solute carrier family 12 member 7-like [Stylophora pistillata]	SLC12A4	1	LLTFASQLK(1)AGK	1.135	0.095118
E1C155	18	0.829		K	putative methylmalonate-semialdehyde dehydrogenase [acylating], mitochondrial [Zootermopsis nevadensis]	ALDH6A1	1	LFIDGK(1)FVESK	0.829	0.034338
F1P0Y6	345	1.159		K	Malic enzyme	ME1	1	IWMVDSK(1)GLIVK	1.159	0.32404
Z4YJB8	44	0.976		K	Destrin	DSTN	1	AVIFCLSPDK(1)K	0.976	0.84838
Q5ZL72	233	0.91		K	60 kDa heat shock protein, mitochondrial	HSPD1	1	GYISPYFINTAK(1)GQK	0.91	0.144325
P12276	2120	0.776		K	Fatty acid synthase	FASN	1	VSVK(1)SEGGSQR	0.776	0.57982
E1BTT4	277	0.632	Q1	K	Hydroxyacyl-CoA dehydrogenase trifunctional multienzyme complex subunit beta	---	1	DTVTK(1)DNGIRPSSLEQMSK	0.632	0.0057178
P31335	462	0.979		K	Bifunctional purine biosynthesis protein PURH	ATIC	1	LAGDK(1)ANSWWLR	0.979	0.8072
A0A1L1RZJ6	136			K	ATP synthase subunit alpha	ATP5A1W	1	FNDGADEK(1)K(1)K
A0A1D5PLU7	98	0.833		K	Peptidyl-prolyl cis-trans isomerase	PPIB	1	FPDENFK(1)LK	0.833	0.128761
F1P1L1	211			K	Dipeptidyl peptidase 9 [Zootermopsis nevadensis]	DPP9	1	LAEFK(1)ADSK
A0A1L1RKX1	397			K	AlaRS, partial [Bos taurus]	AARS	1	ASK(1)ADIQK
F1NTK1	113	0.811		K	Phosphoserine aminotransferase	PSAT1	1	AAK(1)EAEK	0.811	0.035984
A0A1D5PDA1	138	0.825		K	delta(3,5)-Delta(2,4)-dienoyl-CoA isomerase, mitochondrial-like isoform X3 [Stylophora pistillata]	ECH1	1	GYQESFSVLEK(1)CPK	0.825	0.24542
P43233	224	1.188		K	Cathepsin B	CTSB	1	EDK(1)HYGITSYGVPR	1.188	0.070357
P51903	272			K	Phosphoglycerate kinase	PGK	1	DLMAK(1)AEK
A0A1L1RPB8	24			K	Phosphoglycerate mutase 1	PGAM1	1	HYGALTGLNK(1)AETAAK
A0A1D5P899	221	0.881		K	39S ribosomal protein L19, mitochondrial, partial [Stegodyphus mimosarum]	MRPL19	1	YNIK(1)GIK	0.881	0.064476
P16039	193			K	Nucleophosmin	NPM1	1	K(1)PAREPAGK
E1BRR7	184	1.428		K	Hydroxyacid oxidase 1, partial [Stegodyphus mimosarum]	HAO1	1	LK(1)NFSSNNLDFSGR	1.428	0.056364
A0A1D5PY99	101			K	nucleoside diphosphate kinase B [Sus scrofa]	NME2	1	VMLGETNPADSK(1)PGTIR
F1NY09	123	0.745	Q2	K	Chromosome 11 open reading frame 54	C1H11ORF54	1	K(1)PAINGSYVAQINPADK	0.745	0.047285
P28173	257			K	Amidophosphoribosyltransferase	PPAT	1	EVLPGEIVK(1)ISR
E1C003	235	1.276		K	Choline dehydrogenase	CHDH	1	YNWYYHTTSQK(1)HMDNR	1.276	0.012519
A0A1D5P6F4	1664	0.636		K	mucin-5AC-like [Stylophora pistillata]	FCGBPL	1	GDK(1)HCGLLVK	0.636	0.081597
P08629	94	0.978		K	Thioredoxin	TXN	1	VQEFSGANK(1)EK	0.978	0.78674
A0A1L1RMS7	150			K	dihydropyrimidinase-like [Stylophora pistillata]	DPYS	1	SLVQDK(1)GVNSFK
E1C7F4	449	1.021		K	Juvenile hormone epoxide hydrolase 1 [Zootermopsis nevadensis]	EPHX1L	1	NTYK(1)NIVR	1.021	0.7361
Q5ZI69	200	0.816		K	39S ribosomal protein L37, mitochondrial	MRPL37	1	SMSVK(1)YPSLAR	0.816	0.011881
P12276	70	1.176		K	Fatty acid synthase	FASN	1	KFDASFFGVHPK(1)QAHTMDPQLR	1.176	0.4546
E1BY22	87	0.93		K	Methylmalonyl-CoA mutase, mitochondrial [Stylophora pistillata]	MUT	1	DTEGLPEELPGVK(1)PFTR	0.93	0.58514
F1NPG2	87	1.072		K	Isocitrate dehydrogenase [NADP]	IDH1	1	RVEEFK(1)LK	1.072	0.149942
A0A1L1RK25	420	0.672	Q2	K	trifunctional enzyme subunit alpha, mitochondrial-like isoform X1 [Stylophora pistillata]	HADHA	1	K(1)K(1)SLTSFER	0.672	0.0047365
A0A1D5PVM0	536			K	Microsomal triglyceride transfer protein large subunit [Zootermopsis nevadensis]	MTTP	1	VHEK(1)TVR
F1NIY7	470	0.954		K	Amine oxidase	MAOA	1	IPK(1)NEIWMPEPESK	0.954	0.64518
E1C2K7	286	0.93		K	TBC1 domain family member 9-like [Stylophora pistillata]	TBC1D9B	1	AK(1)NECYR	0.93	0.36024
A0A1L1RTS0	7	0.915		K	Solute carrier family 25 member 3	SLC25A3	1	MQVDPQK(1)YK	0.915	0.23256
Q5ZL72	417	1.029		K	60 kDa heat shock protein, mitochondrial	HSPD1	1	VGGTSDVEVNEK(1)K	1.029	0.7229
Q5ZKY4	146			K	Inhibitor of growth protein 4	ING4	1	SK(1)GK(1)NSDEEAPK
F1NK96	71	1.027		K	Protein disulfide-isomerase A6 [Zootermopsis nevadensis]	PDIA6	1	LTPEWK(1)K	1.027	0.7467
F1P5H8	918	1.163		K	E3 ubiquitin-protein ligase TRIM33, partial [Stegodyphus mimosarum]	TRIM33	1	GK(1)TAQGLSPVDQR	1.163	0.134984
E1C7F4	66	0.798		K	Juvenile hormone epoxide hydrolase 1 [Zootermopsis nevadensis]	EPHX1L	1	SIEMGDGWWGSGEK(1)PLK	0.798	0.47766
E1BSH9	95	0.75	Q2	K	betaine--homocysteine S-methyltransferase 1 [Homo sapiens]	BHMT	1	GNYVAEK(1)ITCQK	0.75	0.0006576
P15505	584			K	Glycine dehydrogenase (decarboxylating), mitochondrial	GLDC	1	DLEK(1)DLCEITGYDK
A0A1D5PY99	32			K	nucleoside diphosphate kinase B [Sus scrofa]	NME2	1	RFEQK(1)GFR
F1NKY1	127	0.872		K	Alpha-methylacyl-CoA racemase [Stylophora pistillata]	AMACR	1	LTGFGQTGK(1)YAK	0.872	0.083979
A0A1L1RY95	19			K	ubiquitin-conjugating enzyme E2Nb [Danio rerio]	UBE2N	1	IYHPNVDK(1)LGR
E1C7S2	42	0.812		K	hydroxysteroid dehydrogenase-like protein 2 [Stylophora pistillata]	HSDL2	1	DGANIVIAAK(1)TAEPHPK	0.812	0.0153804
A0A1D5NW68	341	1.008		K	Serum albumin	ALB	1	YIEDK(1)EVCK	1.008	0.9612
A0A1D5PRS6	202			K	28S ribosomal protein S29, mitochondrial, partial [Stegodyphus mimosarum]	DAP3	1	EIK(1)TQQK
F1NSB6	87	0.843		K	Ankyrin repeat and FYVE domain-containing protein 1, partial [Zootermopsis nevadensis]	ANKFY1	1	DK(1)HISAHK	0.843	0.192483
A0A1D5P5R0	102	1.014		K	Heat shock protein HSP 90-alpha	HSP90AA1	1	ADLVNNLGTIAK(1)SGTK	1.014	0.9812
A0A1D5PE96	89	0.883		K	Plastin-2, partial [Stegodyphus mimosarum]	PLS3	1	SSDIAK(1)TFR	0.883	0.133464
Q5ZLR5	38			K	Cytochrome b-c1 complex subunit Rieske, mitochondrial	UQCRFS1	1	AEK(1)VVLDLK
F1NLN3	180	0.768	Q2	K	Nudix hydrolase 6	---	1	TK(1)HATPITSNVAK	0.768	0.00182399
A0A1L1RZG2	47	0.743	Q2	K	Aflatoxin B1 aldehyde reductase member 4 [Exaiptasia pallida]	AKR7A2	1	YK(1)YEDKDTR	0.743	0.028357
P00356	213	1.015		K	Glyceraldehyde-3-phosphate dehydrogenase	GAPDH	1	GAAQNIIPASTGAAK(1)AVGK	1.015	0.76592
F1NPA9	230	0.881		K	40S ribosomal protein S3 [Stylophora pistillata]	RPS3	1	GGK(1)PEQPAMPQPVPTA	0.881	0.46492
F1NZ86	316	0.89		K	Stress-70 protein, mitochondrial	HSPA9	1	EASEK(1)AK	0.89	0.169522
P35062	10			K	Histone H2A-III	---	1	GK(1)QGGK(1)AR
A0A1L1RUT1	283			K	coatomer subunit beta'-like isoform X2 [Stylophora pistillata]	COPB2	1	IIWAK(1)HSEVQQANLK
E1C7Y3	137	0.921		K	D-3-phosphoglycerate dehydrogenase	PHGDH	1	K(1)YMGMELNGK	0.921	0.0133793
Q5ZHU2	601	0.823		K	Phosphoglucomutase 2	PGM2	1	HFFQPEK(1)NNLQR	0.823	0.101439
E1C1G7	687			K	exonuclease 1-like [Stylophora pistillata]	EXO1	1	NMVAK(1)IK
A0A1L1RPB8	37			K	Phosphoglycerate mutase 1	PGAM1	1	HGEAQVK(1)IWR
F1NX83	1301	0.879		K	glycogen debranching enzyme-like [Exaiptasia pallida]	AGL	1	K(1)NEYPFHGVTIK	0.879	0.43444
A0A1L1RIN7	11			K	hemoglobin subunit alpha-1/2 [Oryctolagus cuniculus]	HBA1	1	FDLSHGSAQIK(1)GHGK
Q90875	400	0.705	Q2	K	Cytoplasmic aconitate hydratase	ACO1	1	QGFK(1)GFQIAPDR	0.705	0.0054608
A0A1D5NWQ8	11	0.945		K	Histone H2A	H2AFV	1	AGK(1)DSGK(1)AK(1)AK	0.945	0.5037
A0A1D5PZS1	59			K	Histone lysine demethylase PHF8, partial [Stegodyphus mimosarum]	PHF2	1	THGK(1)STLK
A0A1L1RZV0	71			K	Ubiquitin-conjugating enzyme E2 variant 2	UBE2V2	1	VECGPK(1)YPEAPPTVR
A0A1L1RZF8	595	0.853		K	Prolyl endopeptidase [Zootermopsis nevadensis]	PREP	1	EGYTSPK(1)K	0.853	0.168661
A0A1D5P5A8	154	0.978		K	F-actin-capping protein subunit beta isoforms 1 and 2	CAPZB	1	GCWDSIHVVEVQEK(1)SSGR	0.978	0.28976
A0A1D5NVU4	107			K	Sulfotransferase	SULT1B1	1	IIK(1)THIPADILPK
F1NXH1	307			K	MOSC domain-containing protein 1, mitochondrial, partial [Stegodyphus mimosarum]	MARC1	1	HIYK(1)SSPLFGK
E1BSH9	145	0.683	Q2	K	betaine--homocysteine S-methyltransferase 1 [Homo sapiens]	BHMT	1	K(1)QLDIFMK	0.683	0.0121762
A0A1D5PE33	187			K	ras-related protein Rab-1A [Gallus gallus]	RAB1B	1	MGPGATAGGAEK(1)SNVK
Q5ZL83	90	0.83		K	Succinate--CoA ligase [ADP/GDP-forming] subunit alpha, mitochondrial	SUCLG1	1	THLGLPVFNSVK(1)EAK	0.83	0.087362
P14732	499			K	Lamin-B2	LMNB2	1	QIGDGEEIAYK(1)FTPK
F1NND9	152	0.828		K	Peptidyl-tRNA hydrolase ICT1, mitochondrial, partial [Stegodyphus mimosarum]	MRPL58	1	VMVTEATEK(1)PK	0.828	0.186296
E1C1T9	280	1.339		K	Trifunctional enzyme subunit alpha, mitochondrial [Stylophora pistillata]	EHHADH	1	AVEK(1)WTTPSGASWK	1.339	0.11298
P08629	96	0.902		K	Thioredoxin	TXN	1	EK(1)LEETIK	0.902	0.40744
A0A1L1RL64	54			K	1,5-anhydro-D-fructose reductase [Sus scrofa]	AKR1B10L4	1	LFSTFHEK(1)HLVK
E1BSC3	1300	0.956		K	LOW QUALITY PROTEIN: ATP-binding cassette sub-family A member 5-like [Stylophora pistillata]	ABCA9	1	NLSFCVK(1)K	0.956	0.42662
A0A1D5PVM0	454	1.134		K	Microsomal triglyceride transfer protein large subunit [Zootermopsis nevadensis]	MTTP	1	LPAVVEAK(1)K	1.134	0.167577
A0A1D5PKP7	56			K	Ethylmalonyl-CoA decarboxylase	ECHDC1	1	FVHK(1)HMGLVPGWGGAAR
A0A140T8G0	30			K	gastrotropin [Danio rerio]	LBFABP	1	ALALPEDLIK(1)MAR
A0A1D5P8I7	446	0.787		K	Isocitrate dehydrogenase [NADP]	IDH2	1	NNLDK(1)ALGK	0.787	0.0146587
F1N8D4	2319	0.879		K	filamin-A isoform 1 [Mus musculus]	FLNB	1	VHSPSGAVEECHVSELEPDK(1)YAVR	0.879	0.37026
Q90593	266	1.031		K	Endoplasmic reticulum chaperone BiP	HSPA5	1	VMEHFIK(1)LYK	1.031	0.76138
F1NPJ4	637	0.916		K	Succinate dehydrogenase [ubiquinone] flavoprotein subunit, mitochondrial	SDHA	1	SGK(1)VTLK	0.916	0.20758
Q5ZKA2	418	0.778		K	Isoleucine--tRNA ligase, mitochondrial	IARS2	1	NK(1)NVLEEGNEAVIK	0.778	0.028044
A0A1D5P5B2	182	0.857		K	isovaleryl-CoA dehydrogenase, mitochondrial-like [Exaiptasia pallida]	IVD	1	K(1)GDYYVLNGNK	0.857	0.4112
A0A1D5PK24	43			K	60S ribosomal protein L5-A, partial [Stegodyphus mimosarum]	RPL5L	1	NK(1)YNTPK
P16039	267			K	Nucleophosmin	NPM1	1	LEPK(1)FANYVK
P09102	314	1.366	Q3	K	Protein disulfide-isomerase	P4HB	1	K(1)EECPAVR	1.366	0.036541
P01994	12	1.107		K	Hemoglobin subunit alpha-A	HBAA	1	NNVK(1)GIFTK	1.107	0.24292
F1NCS6	594	0.92		K	C-1-tetrahydrofolate synthase, cytoplasmic [Zootermopsis nevadensis]	MTHFD1L	1	IVVANDK(1)K	0.92	0.36952
E1BYW3	209			K	NAD(P)H dehydrogenase [quinone] 1 [Bos taurus]	NQO1	1	AQMLSTWK(1)SR
F1NSU6	183	0.899		K	Zinc-binding alcohol dehydrogenase domain-containing protein 2 [Stylophora pistillata]	ZADH2	1	K(1)DYPEGVDVVYESVGGK	0.899	0.34646
A0A1D5P8H8	1507	0.977		K	CREB-binding protein [Zootermopsis nevadensis]	CREBBP	1	TNK(1)NK(1)SSISR	0.977	0.62284
A0A1L1RKJ7	53			K	saccharopine dehydrogenase-like oxidoreductase [Exaiptasia pallida]	SCCPDH	1	YNEK(1)AAEK
A0A1D5NT61	385	0.808		K	Glutamate dehydrogenase 1, mitochondrial	GLUD1	1	QLTK(1)ANAHK(1)VK	0.808	0.107719
A0A1D5PPU9	93	1.351		K	Catalase	CAT	1	GAGAFGYFEVTHDITK(1)YCK	1.351	0.086742
F1P1U3	504	1.05		K	Carnitine O-palmitoyltransferase 2, mitochondrial [Zootermopsis nevadensis]	CPT2	1	TETIRPASIHTK(1)K	1.05	0.75508
A0A1L1RN08	440	1.049		K	Protein ERGIC-53, partial [Stegodyphus mimosarum]	LMAN1	1	EHLHVVK(1)R	1.049	0.66884
E1C0Q5	257	1.043		K	acetyl-CoA acetyltransferase, mitochondrial precursor [Bos taurus]	ACAT1	1	VDFSK(1)VPK	1.043	0.61482
E1C8N0	251	1.011		K	Regulator of microtubule dynamics protein 3 [Zootermopsis nevadensis]	RMDN2	1	YVSDGK(1)AK	1.011	0.98438
F1NY37	644	1.725	Q4	K	Acyl-coenzyme A oxidase	ACOX1	1	SPLNK(1)TEVHESFHK	1.725	0.00123891
A0A1L1RMH8	109	0.885		K	Heterogeneous nuclear ribonucleoprotein L, partial [Stegodyphus mimosarum]	HNRNPL	1	FSTPEQAAK(1)NR	0.885	0.0122618
F1NWP3	328	0.937		K	Heat shock cognate 71 kDa protein	HSPA8	1	LDK(1)SQIHDIVLVGGSTR	0.937	0.62094
F1NAC6	97	0.565	Q1	K	PREDICTED: LOW QUALITY PROTEIN: cadherin EGF LAG seven-pass G-type receptor 3 [Nipponia nippon]	UQCRC1	1	NNGAGYFVEHLAFK(1)GTK	0.565	0.00090203
A0A1D5NYK3	54	0.565	Q1	K	Glutaryl-CoA dehydrogenase	GCDH	1	YDK(1)ATK(1)SYR	0.565	0.0111446
A0A1D5PI87	106	0.948		K	3-hydroxyacyl-CoA dehydrogenase type-2 [Zootermopsis nevadensis]	HSD17B10	1	DK(1)VHELEDFQR	0.948	0.3027
O42131	1219			K	DNA topoisomerase 2-beta	TOP2B	1	EDVLAGMVGK(1)PIK
A0A1D5PW67	50	0.851		K	Quinone oxidoreductase PIG3 [Stylophora pistillata]	TP53I3	1	GK(1)YPPPK	0.851	0.081445
A0A1D5PQC5	153			K	NADH dehydrogenase (ubiquinone) complex I, assembly factor 6 [Stylophora pistillata]	NDUFAF6	1	EK(1)NLDDR
F1NJV0	316	0.879		K	NAD kinase 2, mitochondrial	NADK2	1	SSGLNVCTGTGSK(1)AWSYNINK	0.879	0.19008
A0A1L1RQA1	85	0.756	Q2	K	Eukaryotic translation initiation factor 5A	LOC107050352	1	YEDICPSTHNMDVPNIK(1)R	0.756	0.002501
A0A1L1RJ97	197			K	Basal body-orientation factor 1 [Stylophora pistillata]	BBOF1	1	HVFK(1)ENIR
A0A1L1RW62	364			K	matrin-3 [Mus musculus]	MATR3	1	SAGK(1)NDDSLAEIK
P51903	139			K	Phosphoglycerate kinase	PGK	1	DASGNK(1)IK
F1NEF6	327	1.23		K	acyl-CoA dehydrogenase family member 9, mitochondrial-like [Stylophora pistillata]	ACAD9	1	K(1)LSEFGLIQEK	1.23	0.073501
A0A1L1RVF8	37			K	Non-specific serine/threonine protein kinase	PRKAA1	1	VGK(1)HELTGHK
F1NVF0	38	0.925		K	Vacuolar protein sorting-associated protein 35	VPS35	1	NK(1)LMDALK	0.925	0.28486
A0A1D5NYK3	51	0.565	Q1	K	Glutaryl-CoA dehydrogenase	GCDH	1	YDK(1)ATK(1)SYR	0.565	0.0111446
F1NSS4	509	1.141		K	Non-specific lipid-transfer protein	SCP2	1	MNPQTAFFQGK(1)LK	1.141	0.45914
A0A1D5PIL5	49			K	14-3-3 protein theta	YWHAQ	1	NLLSVAYK(1)NVVGGR
A0A1D5P8H8	1504	0.998		K	CREB-binding protein [Zootermopsis nevadensis]	CREBBP	1	NNK(1)K(1)TNK(1)NK(1)SSISR	0.998	0.9495
A0A1D5NZN6	503			K	Cyclin-dependent kinase 12, partial [Stegodyphus mimosarum]	CDK13	1	EDK(1)VTVVK
A0A1D5PPU9	105	0.907		K	Catalase	CAT	1	VFEHIGK(1)R	0.907	0.4736
Q90952	96	1.044		K	Serum paraoxonase/arylesterase 2	PON2	0.998771	K(0.001)PK(0.999)ASELR	1.044	0.57246
A0A1D5P8H8	1495	1.125		K	CREB-binding protein [Zootermopsis nevadensis]	CREBBP	1	KKEESTAASETTEGSQGDSK(1)NAK(1)K	1.125	0.2918
A0A1D5PGB1	426	1.016		K	N-acetylgalactosamine kinase [Stylophora pistillata]	GALK2	1	K(1)AYYQNDGQR	1.016	0.76956
Q5ZMW1	411			K	Aconitate hydratase, mitochondrial	ACO2	1	QALAHGLK(1)CK
F1N903	130	0.831		K	26S proteasome non-ATPase regulatory subunit 6, partial [Stegodyphus mimosarum]	PSMD6	1	TYDK(1)TVALGHR	0.831	0.07402
E1C0Q5	337	0.702		K	acetyl-CoA acetyltransferase, mitochondrial precursor [Bos taurus]	ACAT1	1	ILSETGLK(1)K	0.702	0.1601
A0A1D5P185	1082			K	Coatomer subunit alpha	COPA	1	ETLEHQK(1)R
A0A1D5P8Q8	587			K	von Willebrand factor A domain-containing protein 8 [Stylophora pistillata]	VWA8	1	SLSK(1)NEEIQVIK
F1P1A5	319			K	Transketolase [Zootermopsis nevadensis]	TKT	1	K(1)AYGLALAK
E1BVD1	261			K	1,5-anhydro-D-fructose reductase [Sus scrofa]	AKR1B10L3	1	NVIVIPK(1)SVTPQR
A0A1D5P8H8	1718	1.144		K	CREB-binding protein [Zootermopsis nevadensis]	CREBBP	1	VVQHTK(1)GCK	1.144	0.046755
E1BYY7	109	0.843		K	3-oxoacyl-[acyl-carrier-protein] synthase, mitochondrial, partial [Stegodyphus mimosarum]	OXSM	0.999998	GDEEGHFKEESFVSK(1)SEIK	0.843	0.186475
A0A1L1RN08	197	0.995		K	Protein ERGIC-53, partial [Stegodyphus mimosarum]	LMAN1	1	AK(1)ITYYQK	0.995	0.93156
F1N986	251	0.735		K	carbonic anhydrase 3 [Sus scrofa]	CA5A	1	K(1)QPIEVDENQLEAFR	0.735	0.051537
F1P3P3	141	0.984		K	rho GDP-dissociation inhibitor 3 [Mus musculus]	ARHGDIA	1	IDK(1)TEYMVGSYGPR	0.984	0.86244
A0A1D5P470	104			K	Glutathione S-transferase	LOC107050491	1	LK(1)PAYLEQLPGK
Q90835	179	1.035		K	Elongation factor 1-alpha 1	EEF1A	1	EVSTYIK(1)K	1.035	0.48212
F1P1B8	250			K	NAD(P)(+)--arginine ADP-ribosyltransferase	ART1	1	SHGK(1)SSTYNCEFVK
F1NVA1	546			K	acyl-coenzyme A synthetase ACSM3, mitochondrial-like [Stylophora pistillata]	ACSM3	1	ATAPYK(1)YPR
A0A1D5PTG6	619			K	Eukaryotic translation initiation factor 3 subunit B	EIF3B	1	LLQK(1)NNK
A0A1L1S093	602	1.053		K	Endoplasmin	HSP90B1	1	FEESEK(1)SK	1.053	0.67706
A0A1D5P522	130			K	Alpha-actinin-4	ACTN4	1	HRPELIEYDK(1)LR
Q5ZHT1	533	0.908		K	Acyl-CoA dehydrogenase family member 11	ACAD11	1	K(1)WWSSGAGNPNCK	0.908	0.33158
R4GJC4	236	2.433	Q4	K	UMP-CMP kinase 2, mitochondrial [Zootermopsis nevadensis]	CMPK2	1	MVNPACQEVDASPSK(1)EEVFK	2.433	0.0081171
A0A1D5P209	106			K	28S ribosomal protein S31, mitochondrial [Zootermopsis nevadensis]	MRPS31	1	LNIFTK(1)ASPETENALK
F1NGR3	173			K	NADB-LER5	LOC415664	1	TPESYFK(1)PVISYR
F1N8Q1	135	0.899		K	Superoxide dismutase [Cu-Zn]	SOD1	1	GGDNESK(1)LTGNAGPR	0.899	0.34068
A0A1D5P5D4	75			K	putative glucosamine 6-phosphate N-acetyltransferase [Zootermopsis nevadensis]	GNPNAT1	1	RLNCYK(1)ITLECLPK
A0A1L1S086	78	0.79		K	Ribosomal protein L19	RPL19	1	HMGIGK(1)R	0.79	0.125062
A0A1D5NYY5	261	0.993		K	PTCD3-like protein, mitochondrial [Zootermopsis nevadensis]	PTCD3	1	GMVK(1)HGASAK	0.993	0.9708
A0A1D5P810	70			K	ATP synthase subunit O, mitochondrial [Stylophora pistillata]	ATP5O	1	DPK(1)LASIVMNPHTK
A0A1L1RWC5	176			K	WD40 repeat-containing protein SMU1	SMU1	1	IHGLK(1)SGK
F1NI85	219	1.124		K	catechol O-methyltransferase domain-containing protein 1-like isoform X4 [Stylophora pistillata]	COMTD1	1	CGMVLK(1)PR	1.124	0.165365
A0A1D5PUL8	114	0.774		K	Dihydrolipoamide acetyltransferase component of pyruvate dehydrogenase complex	PDHX	1	ILVEEGSK(1)NVR	0.774	0.06576
A0A1D5P8I7	255	0.771		K	Isocitrate dehydrogenase [NADP]	IDH2	1	NTILK(1)AYDGR	0.771	0.039836
A0A1D5PGB8	66			K	Oxidoreductase NAD-binding domain-containing protein 1 [Stylophora pistillata]	OXNAD1	1	DLEK(1)HVSK
P70081	17	1.048		K	Histone H4 type VIII	H4-VIII	1	GLGK(1)GGAK(1)R	1.048	0.45846
Q5ZK88	256	0.985		K	Paraspeckle component 1	PSPC1	1	TQQYHK(1)ER	0.985	0.80462
A0A1D5PZV6	597			K	Elongation factor 2	EEF2	1	SPNK(1)HNR
F1P1L8	122	0.802		K	serine (or cysteine) proteinase inhibitor, clade B (ovalbumin), member 1, partial [Bos taurus]	SERPINB6L	1	FYHAGLEQTDFK(1)NASEDSR	0.802	0.11022
P11029	1307			K	Acetyl-CoA carboxylase	ACAC	1	EFTQSK(1)K
Q5ZJ54	198	0.8		K	T-complex protein 1 subunit zeta	CCT6	1	HK(1)SETDTTLIR	0.8	0.138262
P23228	306			K	Hydroxymethylglutaryl-CoA synthase, cytoplasmic	HMGCS1	1	DVK(1)LEDTYFDR
A0A1L1RKK1	219			K	Eukaryotic translation initiation factor 5 [Zootermopsis nevadensis]	EIF5	1	FCHNNK(1)K
A0A1D5PRN9	155	0.751	Q2	K	Ribose-5-phosphate isomerase [Stylophora pistillata]	RPIA	1	ALTK(1)NFGGAAELR	0.751	0.0051975
P31335	200	0.725	Q2	K	Bifunctional purine biosynthesis protein PURH	ATIC	1	EYSK(1)GVSQLPLR	0.725	0.031183
P14105	1445			K	Myosin-9	MYH9	1	K(1)FDQLLAEEK
A0A1L1RZ93	159			K	Succinate dehydrogenase [ubiquinone] iron-sulfur subunit, mitochondrial	SDHB	1	SIEPYLK(1)K
Q5ZIP7	183	0.884		K	ras-related protein Rab-5A [Sus scrofa]	RAB5A	0.999377	K(0.001)LPK(0.999)NEPQNTGASSAR	0.884	0.221
A0A1D5PS16	108			K	WD repeat-containing protein 1	WDR1	1	IK(1)DLAWTEDSKR
A0A1D5PNS2	807			K	Lysine-specific demethylase 6A, partial [Stegodyphus mimosarum]	KDM6A	1	ANNNVGTGTCDK(1)VNNIHPAVHTK
F1NPL2	34			K	Poly(rC)-binding protein 3, partial [Stegodyphus mimosarum]	PCBP2	1	EVGSIIGK(1)K
P16580	19			K	Glutamine synthetase	GLUL	1	HMYMK(1)LPQGEK
F1P4U5	157	0.746	Q2	K	thioredoxin reductase 2, mitochondrial-like [Stylophora pistillata]	TXNRD2	1	GSFSDSHTVCGIAK(1)GGK	0.746	0.028104
E1BTQ9	106	0.918		K	Enoyl-CoA hydratase domain-containing protein 2, mitochondrial [Zootermopsis nevadensis]	AUH	1	AVDALK(1)SDK	0.918	0.146136
F1P180	197	0.703	Q2	K	Aspartate aminotransferase	GOT2	1	IPEK(1)SIILLHACAHNPTGVDPR	0.703	0.045184
F1NMJ2	163	0.904		K	Adenylate kinase 4, mitochondrial	AK4	1	EDDK(1)PEAVTAR	0.904	0.43426
Q5ZJV5	97	0.816		K	Cytochrome c oxidase subunit 4I1	COX4I1	1	FNESYAEMNK(1)GTNEWK	0.816	0.037575
F1P0M2	633	0.846		K	Propionyl-CoA carboxylase alpha chain, mitochondrial, partial [Stegodyphus mimosarum]	PCCA	1	TAAELSK(1)YMPEK	0.846	0.053636
A0A1D5PNM0	54			K	NADH dehydrogenase [ubiquinone] 1 beta subcomplex subunit 9 [Zootermopsis nevadensis]	NDUFB9	1	DMVK(1)ATELLR
A0A1L1RW62	210			K	matrin-3 [Mus musculus]	MATR3	0.998314	SK(0.998)TDATQK(0.002)PESGTVEDK
A0A1L1RK25	733	0.951		K	trifunctional enzyme subunit alpha, mitochondrial-like isoform X1 [Stylophora pistillata]	HADHA	1	YADSYGAK(1)QLVDK	0.951	0.25782
A0A1D5P7V7	138			K	Cysteine desulfurase, mitochondrial, partial [Stegodyphus mimosarum]	NFS1	1	HIITTQTEHK(1)CVLDSCR
Q7SX63	529	1.018		K	Heat shock protein 70	HSP70	1	YK(1)AEDEANRDR	1.018	0.97844
A0A1D5PG15	245	0.725		K	Sarcosine dehydrogenase, mitochondrial [Stylophora pistillata]	SARDH	1	TDDFGVK(1)R	0.725	0.138196
E1BV83	1231	0.966		K	nuclear pore complex protein Nup205-like isoform X3 [Stylophora pistillata]	NUP205	1	GQVVCNVK(1)HLHR	0.966	0.55586
A0A1L1RMR8	178			K	fumarate hydratase, mitochondrial precursor [Rattus norvegicus]	FH	1	LQNALEAK(1)SK
A0A1L1RQM3	62	0.722		K	Aldehyde dehydrogenase family 9 member A1-A [Stylophora pistillata]	ALDH9A1	1	VITK(1)LLCSGEK	0.722	0.054363
F1P179	1450			K	Bifunctional glutamate/proline--tRNA ligase, partial [Stegodyphus mimosarum]	EPRS	1	FNHWELK(1)GVPIR
Q9YH58	427	1.03		K	Formimidoyltransferase-cyclodeaminase	FTCD	1	LPK(1)STPEER	1.03	0.79944
Q5ZKQ2	96	0.733		K	Quinoid dihydropteridine reductase	QDPR	1	SLYK(1)NCDLMWK	0.733	0.06362
F1P137	473			K	Methionyl-tRNA synthetase 2, mitochondrial	---	1	HRPWK(1)LDR
F1NQG5	179	1.028		K	Ribosomal protein L15	RPL15	1	GHK(1)FHHTIGGSR	1.028	0.71578
A0A1D5PIZ1	664	1.025		K	thimet oligopeptidase 1 [Bos taurus]	THOP1	1	EPK(1)QDAFLASK	1.025	0.92564
A0A1D5PCK1	18			K	Propionyl-CoA carboxylase beta subunit	PCCB	1	NK(1)YPGDSVVTGR
A0A1D5PZT8	186	0.882		K	Abhydrolase domain-containing protein 11 [Zootermopsis nevadensis]	ABHD11	1	LFPK(1)ADVQFIEGAGHIVHQDK	0.882	0.45372
F6SU35	91	0.796		K	Ribosomal protein	RPL10A	1	AVEIPHMDIEALK(1)K	0.796	0.057443
F1NDM4	46			K	origin recognition complex subunit 2-like [Stylophora pistillata]	ORC2	1	SQLIANTK(1)R
A0A1L1RMR8	72			K	fumarate hydratase, mitochondrial precursor [Rattus norvegicus]	FH	1	AAAEVNQDYGLDPK(1)IANAIVK
F1NK46	8			K	putative methyltransferase C9orf114 [Stylophora pistillata]	SPOUT1	1	ADGSEAK(1)R
A0A1L1RVC8	136			K	cathepsin L1 precursor [Sus scrofa]	CTSV	1	K(1)NHCGIATAASYPLV
F1P180	220	0.731		K	Aspartate aminotransferase	GOT2	1	QEQWK(1)ELASVVK(1)K	0.731	0.060982
A0A1D5PE19	177			K	Sulfide:quinone oxidoreductase, mitochondrial [Stylophora pistillata]	SQRDL	1	IGSNYSVHTVEK(1)TWK
F1NT19	124	0.805		K	Superoxide dismutase	SOD2	1	GELMEAIK(1)R	0.805	0.028222
F1NY37	653	1.454	Q3	K	Acyl-coenzyme A oxidase	ACOX1	1	TEVHESFHK(1)HLK	1.454	0.002644
Q5ZHR4	452			K	Glycyl-tRNA synthetase	GARS	1	GAIGK(1)AYK
Q8QH01	112	1.001		K	Dimethylaniline monooxygenase [N-oxide-forming]	FMO3	1	TTVTK(1)IR	1.001	0.96122
A0A1L1RU98	39			K	Fatty aldehyde dehydrogenase [Stylophora pistillata]	ALDH3A2	1	SCLIK(1)DLK
A0A1D5PAU7	33	1.122		K	aminoacylase-1-like [Stylophora pistillata]	ACY1L	1	IDTVHPK(1)PDYDAAVQFLER	1.122	0.36804
A0A1D5PWR4	990			K	complement C3 [Gallus gallus]	C3	1	ATDGTK(1)LK
Q5ZM32	419	0.813		K	Dihydrolipoyl dehydrogenase	DLD	1	IGK(1)FPFAANSR	0.813	0.00112094
A0A1D5PHS2	313	0.796		K	keratin, type I cytoskeletal 18 [Bos taurus]	KRT18	1	SK(1)LEAEIATYR	0.796	0.067837
D0EKR3	125	0.942		K	Peptidyl-prolyl cis-trans isomerase	PPIA	1	TEWLDGK(1)HVVFGR	0.942	0.5058
A0A1I7Q449	37	1.039		K	Histone H3	H3F3B	1	SAPSTGGVK(1)K	1.039	0.73708
F1NT20	334	0.876		K	acetyl-CoA acetyltransferase, cytosolic [Danio rerio]	ACAT2	1	ELK(1)VNPEK	0.876	0.125218
E1C155	335	0.763		K	putative methylmalonate-semialdehyde dehydrogenase [acylating], mitochondrial [Zootermopsis nevadensis]	ALDH6A1	1	VNAGDQPGADLGPLISPQAK(1)ER	0.763	0.130484
A0A1D5P7X0	120	0.863		K	catenin alpha-1 [Mus musculus]	CTNNA1	1	SASGEFADDPCSSVK(1)R	0.863	0.080016
A0A1D5NXQ8	159			K	Xylulose kinase [Stylophora pistillata]	XYLB	1	ILATGGASHNK(1)K
E1BT93	273	0.92		K	aldehyde dehydrogenase, mitochondrial precursor [Bos taurus]	ALDH2	1	VAFTGSTEVGHLIK(1)K	0.92	0.53616
F1NG56	1231	1.079		K	Rho GTPase-activating protein [Zootermopsis nevadensis]	ARHGAP5	1	K(1)TK(1)K(1)K(1)TQK	1.079	0.52824
E1BT93	54	0.962		K	aldehyde dehydrogenase, mitochondrial precursor [Bos taurus]	ALDH2	1	K(1)TFPTVNPATGEVICQVAEGDK	0.962	0.46484
F1P1U3	516	0.941		K	Carnitine O-palmitoyltransferase 2, mitochondrial [Zootermopsis nevadensis]	CPT2	1	EPSK(1)HSTEELQELIVECSK	0.941	0.40532
Q5ZL72	249	0.909		K	60 kDa heat shock protein, mitochondrial	HSPD1	1	CEFQDAYVLISEK(1)K	0.909	0.137924
F1NSP8	349	0.975		K	heterogeneous nuclear ribonucleoprotein U [Mus musculus]	HNRNPU	1	GK(1)VCFEMK	0.975	0.8732
E1C7S2	355	0.738		K	hydroxysteroid dehydrogenase-like protein 2 [Stylophora pistillata]	HSDL2	1	TSSGSAGFGK(1)PPAAADVVMSMSSGDFVK	0.738	0.06444
A0A1D5P5P0	183			K	---	LOC415758	1	FMEHISK(1)LRE
Q6B842	332	1.092		K	Carnitine palmitoyltransferase 1A	CPT1A	1	DSK(1)HIVVYHK	1.092	0.43966
Q5ZHU2	500	0.774		K	Phosphoglucomutase 2	PGM2	1	NYDGK(1)DTYPK	0.774	0.0050808
F1NB70	134	0.918		K	NAD-dependent protein deacylase	SIRT4	1	HWEK(1)LGK	0.918	0.21204
A0A1L1RR45	24	0.82		K	NADH dehydrogenase [ubiquinone] iron-sulfur protein 3, mitochondrial, partial [Stegodyphus mimosarum]	NDUFS3	1	PTVRPK(1)NEVEQK	0.82	0.35404
A0A1D5PE19	302			K	Sulfide:quinone oxidoreductase, mitochondrial [Stylophora pistillata]	SQRDL	1	K(1)YDGYTSCPLVTSYNK
A0A1L1RXE9	336			K	Cytochrome b-c1 complex subunit 2, mitochondrial [Stylophora pistillata]	UQCRC2	1	AAAQGGVTEEDVTK(1)AK
R4GJC6	379	1.001		K	Aminomethyltransferase	AMT	1	QHPALVTK(1)MPFVPTHYYMAK	1.001	0.93098
A0A1D5PXH6	25			K	ATP synthase subunit gamma	ATP5C1	1	NIQK(1)ITK
A0A1L1RN11	234	1.07		K	Beta-lactamase-like protein 2 [Stylophora pistillata]	LACTB2	1	NAGK(1)SYTSSELVK	1.07	0.62026
A0A1D5PB89	281			K	Serine hydroxymethyltransferase	SHMT1	1	STDPK(1)TGK
P51913	233			K	Alpha-enolase	ENO1	1	TAIGK(1)AGYSDK
F6SU35	156	0.852		K	Ribosomal protein	RPL10A	1	STIK(1)FQMK	0.852	0.083939
F1NBV3	268	0.893		K	L-2-hydroxyglutarate dehydrogenase, mitochondrial [Stylophora pistillata]	L2HGDH	1	GDYLVLK(1)PEK	0.893	0.3754
A0A140T8G0	53			K	gastrotropin [Danio rerio]	LBFABP	1	GDDFVVTSK(1)TPR
F1NKW9	351	0.842		K	26S proteasome non-ATPase regulatory subunit 5 [Zootermopsis nevadensis]	PSMD5	1	IGHQAK(1)NAPTELR	0.842	0.081504
F1NKB6	444	1.111		K	ATP-dependent 6-phosphofructokinase	PFKL	1	GHTIYAVSDGFEGLAK(1)GQIR	1.111	0.51664
A0A1D5P650	1759	0.97		K	Clathrin heavy chain	CLTCL1	1	VK(1)FIHDQCSSKPK	0.97	0.69572
F1NW14	310	0.891		K	neutrophil cytosol factor 1 [Bos taurus]	NCF1	1	NAK(1)SIHNK	0.891	0.25074
F1NPG2	66	0.985		K	Isocitrate dehydrogenase [NADP]	IDH1	1	K(1)YHVGIK	0.985	0.78108
A0A1L1RXZ1	103			K	3-hydroxyisobutyryl-CoA hydrolase, mitochondrial	HIBCH	1	AIADAGK(1)AGDTMTR
A0A1L1RR98	97			K	Short-chain specific acyl-CoA dehydrogenase, mitochondrial [Stylophora pistillata]	ACADS	1	FGSEEQK(1)HK
F1NSC1	155	0.779		K	ATP synthase subunit b, mitochondrial [Zootermopsis nevadensis]	ATP5F1	1	ALETAIEEEK(1)K	0.779	0.027876
F1NQC6	565	0.938		K	putative 2-oxoglutarate dehydrogenase E1 component DHKTD1-like protein, mitochondrial [Zootermopsis nevadensis]	DHTKD1	1	VQK(1)MEEGK	0.938	0.3894
A0A1L1RV76	330	0.983		K	adenosine kinase 1-like [Stylophora pistillata]	ADK	1	SGCTFPEK(1)PDFH	0.983	0.9167
E1BTQ9	87	1.053		K	Enoyl-CoA hydratase domain-containing protein 2, mitochondrial [Zootermopsis nevadensis]	AUH	1	SHAK(1)NALNK(1)NLLK	1.053	0.38856
E1C043	111	0.93		K	cytochrome c oxidase subunit 5A, mitochondrial precursor [Mus musculus]	COX5A	1	ILEVVK(1)DK	0.93	0.47906
Q90835	450	0.909		K	Elongation factor 1-alpha 1	EEF1A	1	AGGAGK(1)VTK	0.909	0.191019
F1NI89	323			K	S-(hydroxymethyl)glutathione dehydrogenase	ADH5	1	GTAFGGWK(1)SVDSVPK
Q5ZLG7	96	0.948		K	ADP,ATP carrier protein, partial [Stegodyphus mimosarum]	SLC25A6	1	YK(1)QVFLGGVDK	0.948	0.56834
Q5ZMB2	64	0.705	Q2	K	Heme-binding protein 1	HEBP1	1	LLK(1)YVGGSNDK	0.705	5.64E-05
A0A1L1RZG6	60			K	60S ribosomal protein L7a	RPL7A	1	LAHK(1)YRPETK
Q90WR6	221	1.26		K	Sulfotransferase	SULT1C	1	IMK(1)FLEK	1.26	0.043775
F1P2P3	135	0.738	Q2	K	putative cysteinyl-tRNA synthetase, mitochondrial [Zootermopsis nevadensis]	CARS2	1	AAKPQELSWSSPWGK(1)GR	0.738	0.0199034
F1NSS4	17	0.893		K	Non-specific lipid-transfer protein	SCP2	1	FAK(1)PSENSVDYPDLAK	0.893	0.47464
A0A1L1RS37	204	0.765	Q2	K	Hydroxyacyl-coenzyme A dehydrogenase, mitochondrial [Stylophora pistillata]	HADH	1	GDASK(1)EDIDVAMK	0.765	0.0136845
E1BSH9	134	0.94		K	betaine--homocysteine S-methyltransferase 1 [Homo sapiens]	BHMT	1	EVANEGDALVAGGVSQTPSYLSCK(1)DK	0.94	0.3168
A0A1D5P7X9	72	0.858		K	Cytochrome b-c1 complex subunit 7	UQCRB	1	ALDLSLK(1)HR	0.858	0.2211
A0A1D5NUN3	525	0.629	Q1	K	acetyl-coenzyme A synthetase, cytoplasmic [Mus musculus]	ACSS2	1	K(1)FPGYYVTGDGCR	0.629	0.0067048
F1NXZ7	142	1.017		K	acylpyruvase FAHD1, mitochondrial-like [Stylophora pistillata]	FAHD1	1	IPDPHK(1)LK	1.017	0.86034
F1NHL4	130	0.836		K	Cytosol aminopeptidase [Stylophora pistillata]	LAP3	1	K(1)NAGVNDQENWNEGKENIR	0.836	0.191059
F1P4I0	264	0.822		K	Quinone oxidoreductase [Stylophora pistillata]	CRYZ	1	DTMNK(1)ESSIR	0.822	0.066882
Q5ZL50	91	0.869		K	Profilin	PFN2	1	TK(1)SQGGEPTYNVAVGR	0.869	0.108756
F1NAD9	170	1.224		K	Alpha-1,4 glucan phosphorylase	PYGL	1	YEYGIFNQK(1)IR	1.224	0.3443
Q5ZJ54	364	0.901		K	T-complex protein 1 subunit zeta	CCT6	1	YTFIEK(1)CDNPR	0.901	0.21994
A0A1D5PXI1	78	0.944		K	Delta-1-pyrroline-5-carboxylate dehydrogenase, mitochondrial [Zootermopsis nevadensis]	ALDH4A1	1	YQLSPFNHAHK(1)VAK	0.944	0.38486
F1NCZ2	269	0.961		K	Rab GDP dissociation inhibitor	GDI2	1	VVGVK(1)SEGEVAR	0.961	0.74154
A0A1L1RJW7	52	1.126		K	Glutathione S-transferase kappa	GSTK1	1	FRPAFLGGIMQSTGNK(1)PPAMLPK	1.126	0.152497
A0A1D5PPA8	43	0.893		K	Adenosylhomocysteinase	AHCY	1	EMYGASK(1)PLK	0.893	0.151836
A0A1D5P650	1501	1.033		K	Clathrin heavy chain	CLTCL1	1	LEK(1)HELIEFR	1.033	0.4763
Q5ZI51	105	0.88		K	Poly(ADP-ribose) glycohydrolase ARH3	ADPRHL2	1	REFDEVDMAK(1)R	0.88	0.30048
E1C9J1	1130			K	Protein very KIND [Stylophora pistillata]	KNDC1	1	CGSVFQDLK(1)K
F1NCM5	324	1.013		K	Prostaglandin reductase 1 [Zootermopsis nevadensis]	PTGR1	1	GENLGK(1)AVVK	1.013	0.89894
Q5ZL72	364	0.789		K	60 kDa heat shock protein, mitochondrial	HSPD1	1	GK(1)GEK(1)AQIEK	0.789	0.026583
E1BVP1	122	1.06		K	eukaryotic translation initiation factor 5B [Gallus gallus]	EIF5B	1	K(1)SK(1)K(1)TQK	1.06	0.6117
F1P0M2	370	1.073		K	Propionyl-CoA carboxylase alpha chain, mitochondrial, partial [Stegodyphus mimosarum]	PCCA	1	HK(1)QADIPINGWAVECR	1.073	0.38358
A0A1D5PRS4	251	0.926		K	Glucose-6-phosphate isomerase	GPI	1	HFVALSTNGPK(1)VK	0.926	0.074563
E1C9H5	361			K	Aminoadipate aminotransferase	AADAT	1	IK(1)GVSDTQQLIMEK
A0A1L1RTY4	511	0.982		K	Dolichyl-diphosphooligosaccharide--protein glycosyltransferase subunit 1	RPN1	1	K(1)SLETEHK	0.982	0.54894
A0A1D5PT81	15			K	Calcium-binding mitochondrial carrier protein Aralar1, partial [Stegodyphus mimosarum]	SLC25A13	1	RADPAELK(1)TIFLK
E1BSH9	351	0.954		K	betaine--homocysteine S-methyltransferase 1 [Homo sapiens]	BHMT	0.999909	K(1)EYWENLKPASGR	0.954	0.79822
F1NJV0	119	0.934		K	NAD kinase 2, mitochondrial	NADK2	1	IHTK(1)NVEHVVDSLR	0.934	0.23984
E1C0L2	73			K	3-hydroxyanthranilate 3,4-dioxygenase	HAAO	1	HK(1)DIVIR
F1NMC3	361	0.663	Q1	K	C-1-tetrahydrofolate synthase, cytoplasmic [Zootermopsis nevadensis]	MTHFD1	1	VHLSALK(1)R	0.663	0.0089981
E1BS82	151	0.988		K	28S ribosomal protein S34, mitochondrial [Zootermopsis nevadensis]	MRPS34	1	K(1)FTPVPEETCR	0.988	0.8535
Q90WU3	516			K	ATP-dependent RNA helicase DDX1	DDX1	1	TK(1)IDCDNMEQYFIQQGGGPDR
F1NCG7	207	0.92		K	UDP-glucuronic acid/UDP-N-acetylgalactosamine transporter [Homo sapiens]	SLC35D1	1	LLK(1)FPDLDR	0.92	0.81392
A0A1D5NWL9	625	1.035		K	Peroxisomal multifunctional enzyme type 2 [Stylophora pistillata]	HSD17B4	1	IK(1)EVGHELVR	1.035	0.6879
F1P4U8	506	0.831		K	---	LOC100857197	1	EK(1)PEEELVSR	0.831	0.044323
A0A1D5PYU9	81	1.052		K	valacyclovir hydrolase-like [Stylophora pistillata]	BPHL	1	K(1)LFTIVAWDPR	1.052	0.77354
A0A1D5P0U5	155	0.965		K	RecName: Full=Calreticulin; AltName: Full=CRP55; AltName: Full=Calregulin; AltName: Full=Endoplasmic reticulum resident protein 60; Short=ERp60; AltName:Full=HACBP; Flags: Precursor	CALR	1	GK(1)NVLINK	0.965	0.66736
A0A1D5P0F8	57	1.127		K	---	FAM185A	1	VQK(1)MECDNCK	1.127	0.179765
Q90593	577	0.723		K	Endoplasmic reticulum chaperone BiP	HSPA5	1	NQIGDK(1)EK	0.723	0.43878
F1NCM5	297	0.992		K	Prostaglandin reductase 1 [Zootermopsis nevadensis]	PTGR1	1	LK(1)YHEQVTER	0.992	0.88338
A0A1L1RY35	126			K	ATP synthase subunit alpha	---	1	TSIAIDTIINQK(1)R
A0A1L1RZ93	256			K	Succinate dehydrogenase [ubiquinone] iron-sulfur subunit, mitochondrial	SDHB	1	TCPK(1)GLNPGK
A0A1D5P388	180			K	Acyl-coenzyme A oxidase	ACOX2	1	ENMLNK(1)FCEVQPDGTYVR
A0A1D5NZ30	59	1.089		K	Nucleolin	NCL	1	AAVTPAK(1)K	1.089	0.25952
F1NNE0	33	1.148		K	Protein tumorous imaginal discs, mitochondrial [Zootermopsis nevadensis]	DNAJA3	0.999575	YHPDTNKDDPK(1)AK	1.148	0.40282
E1BW06	349	0.773		K	Peroxisomal 3,2-trans-enoyl-CoA isomerase [Zootermopsis nevadensis]	ECI2	1	AYASLPK(1)NSLAVSK	0.773	0.1823
Q5ZM32	165	0.54	Q1	K	Dihydrolipoyl dehydrogenase	DLD	1	ITGK(1)NQVTATK(1)DDGSTQVINTK	0.54	0.0035763
F1P269	1067	0.96		K	ATP-citrate synthase	ACLY	1	SMGFIGHYLDQK(1)R	0.96	0.75804
F1NTZ0	340	1.511	Q4	K	alcohol dehydrogenase class-3 isoform 1 [Mus musculus]	LOC107053269	1	LVASYLEK(1)K	1.511	0.041622
A0A1L1RVM8	26	0.877		K	voltage-dependent anion-selective channel protein 2 [Bos taurus]	VDAC2	1	TK(1)SASGVEFTTSGSSNTDTGK	0.877	0.0165031
P27463	65	1.084		K	Retinal dehydrogenase 1	ALDH1A1	1	ICEVAEGDK(1)ADIDK	1.084	0.69392
A0A1L1RRV0	46			K	enoyl-[acyl-carrier-protein] reductase, mitochondrial-like isoform X2 [Stylophora pistillata]	MECR	1	EIFK(1)SIPK
P51913	5			K	Alpha-enolase	ENO1	1	MSILK(1)IHAR
F1NSS4	116	1.007		K	Non-specific lipid-transfer protein	SCP2	1	MAK(1)GSLASGFSDR	1.007	0.89906
F1NPA9	62	0.897		K	40S ribosomal protein S3 [Stylophora pistillata]	RPS3	1	TQNVLGEK(1)GR	0.897	0.21862
F1N8J8	54	0.977		K	cysteine-rich protein 2-like [Stylophora pistillata]	CRIP2	1	VSSLGK(1)DWHK	0.977	0.65094
A0A1D5PJF2	188	0.9		K	acyl-coenzyme A synthetase ACSM3, mitochondrial-like [Stylophora pistillata]	ACSM5	1	TK(1)LIVAK	0.9	0.2484
F1NAD9	465	0.935		K	Alpha-1,4 glucan phosphorylase	PYGL	1	IHSEIVK(1)SEVFR	0.935	0.076878
Q5F499	675			K	Dynamin-like 120 kDa protein, mitochondrial	OPA1	1	LK(1)QWTDK
P47990	1352	0.668		K	Xanthine dehydrogenase/oxidase	XDH	1	MCPSAEPGTFK(1)PWSVR	0.668	0.136201
P02789	661	1.272		K	Ovotransferrin	---	1	DLTK(1)CLFK	1.272	0.06062
A0A1D5PHJ9	43	0.816		K	1,4-alpha-glucan-branching enzyme [Zootermopsis nevadensis]	GBE1	1	LK(1)SIDDNEGGLNK	0.816	0.0148573
E1BQG4	449	0.94		K	G protein-coupled receptor kinase	GRK5	1	HPFFK(1)SMNFK	0.94	0.7169
F1NZ86	78	0.902		K	Stress-70 protein, mitochondrial	HSPA9	1	QAK(1)VLENSEGAR	0.902	0.161201
Q5ZMJ6	96			K	Solute carrier family 25 member 4	SLC25A4	1	YK(1)QIFLGGVDR
A0A1D5P930	223	0.415	Q1	K	Isopentenyl-diphosphate Delta-isomerase 1, partial [Stegodyphus mimosarum]	IDI1	1	FVDHEK(1)IHR	0.415	0.00051783
F1NJV0	175	0.818		K	NAD kinase 2, mitochondrial	NADK2	1	FK(1)PVIGVNTDPER	0.818	0.2844
E1BTQ9	147	0.821		K	Enoyl-CoA hydratase domain-containing protein 2, mitochondrial [Zootermopsis nevadensis]	AUH	1	MHSSEVGSFVSK(1)AR	0.821	0.055805
A0A1I7Q3Y7	112	0.941		K	GTP-binding nuclear protein Ran	RAN	1	VCENIPIVLCGNK(1)VDIK	0.941	0.56414
E1BZ74	482	1.18		K	AFG3-like protein 2 [Zootermopsis nevadensis]	AFG3L2	1	QIYIGPPDIK(1)GR	1.18	0.024178
A0A1D5PKR5	33	0.836		K	Renalase [Stylophora pistillata]	RNLS	1	VSVWDK(1)AR	0.836	0.084677
F1NW39	126			K	Acyl-coenzyme A thioesterase 13, partial [Stegodyphus mimosarum]	ACOT13	1	NIAFASVDLTNK(1)ATGK
A0A1D5PG15	768	1.067		K	Sarcosine dehydrogenase, mitochondrial [Stylophora pistillata]	SARDH	1	AIDSLSIEK(1)GYR	1.067	0.52096
Q5ZL37	214	1.047		K	Succinate--CoA ligase [GDP-forming] subunit beta, mitochondrial	SUCLG2	1	NLGFK(1)GPLQQQAADQIK	1.047	0.48776
A0A1D5PDF1	204	0.933		K	Glutathione S-transferase	GST2L	1	FQK(1)MPINNK	0.933	0.234
A0A1D5PE19	125			K	Sulfide:quinone oxidoreductase, mitochondrial [Stylophora pistillata]	SQRDL	1	VTALDPDK(1)NCVR
A0A1D5PRG4	117			K	platelet glycoprotein 4 [Capra hircus]	LOC107055574	1	TAIIESYK(1)NK
F1NIL3	58	0.903		K	ATP synthase subunit g, mitochondrial [Zootermopsis nevadensis]	ATP5L	1	AIDSMK(1)AMVR	0.903	0.12402
A0A1D5PLS2	374	0.976		K	Citrate synthase	CS	1	HLPK(1)DPMFK	0.976	0.84834
P11029	319	1.032		K	Acetyl-CoA carboxylase	ACAC	1	ASEGGGGK(1)GIR	1.032	0.79542
E1C1T9	338	1.14		K	Trifunctional enzyme subunit alpha, mitochondrial [Stylophora pistillata]	EHHADH	1	K(1)AVMLLLER	1.14	0.142941
A0A1L1RY35	63			K	ATP synthase subunit alpha	---	1	VVDALGNPIDGK(1)GPITSK(1)TR
F1NY37	314	1.023		K	Acyl-coenzyme A oxidase	ACOX1	1	HQSELK(1)PGAPEPQILDYQTQQYK	1.023	0.85698
F1NAD9	740	0.977		K	Alpha-1,4 glucan phosphorylase	PYGL	1	LPELK(1)QAVDQIR	0.977	0.59296
A0A1D5PYM1	117			K	Mothers against decapentaplegic homolog	SMAD3	1	K(1)DEVCVNPYHYQR
A0A1L1RVY1	113	1.043		K	Methylmalonyl-CoA epimerase, mitochondrial [Stylophora pistillata]	MCEE	1	NK(1)TGGMHHICIEVDDIK	1.043	0.3894
A0A1D5NX66	296	0.69	Q2	K	Serine/threonine-protein kinase 4	STK4	1	DLINEAMDIK(1)LK	0.69	0.025077
A0A1D5PU43	266	0.757	Q2	K	3,2-trans-enoyl-CoA isomerase, mitochondrial [Zootermopsis nevadensis]	ECI1	1	K(1)AVLDHMLAHREEDIQNFVK	0.757	0.012595
Q9PSW9	16	1.1		K	Histone H2B 8	H2B-VIII	1	SAPAPK(1)K(1)GSK(1)K(1)AVTK	1.1	0.105943
F1NK96	90	1.134		K	Protein disulfide-isomerase A6 [Zootermopsis nevadensis]	PDIA6	1	VGAVDADK(1)HQSLGGQYGVR	1.134	0.55282
A0A1D5PRY9	68			K	PEST proteolytic signal-containing nuclear protein, partial [Stegodyphus mimosarum]	PCNPL	1	LAANK(1)PK
A0A1L1RKQ9	110			K	5'-nucleotidase domain-containing protein 2 [Stylophora pistillata]	NT5DC2	1	GMK(1)HMVGK
A0A1D5PML2	452			K	Vigilin	HDLBP	1	HLIGK(1)NGANINR
E1BSA7	729	0.951		K	Protein transport protein Sec24B [Stylophora pistillata]	SEC24A	1	YSAGSVYYYQSYHHK(1)HNPVQVEK	0.951	0.82736
P27042	151	1.007		K	Lysozyme g	---	1	ILIDMVK(1)K	1.007	0.90602
A0A1D5NX39	1568			K	CREB-binding protein, partial [Stegodyphus mimosarum]	EP300	1	TSK(1)NK(1)SSLSR
A0A1D5NZA9	5			K	GTP-binding protein 128up, partial [Stegodyphus mimosarum]	DRG1	1	IHK(1)NLIK
E1BY32	199			K	cytochrome P450 2E1 [Sus scrofa]	CYP2AC1	1	RFEYEDPTFK(1)R
A0A1D5P1U2	135			K	pyruvate dehydrogenase E1 component subunit beta, mitochondrial precursor [Bos taurus]	PDHB	1	VVSPWSSEDAK(1)GLLK
A0A1D5P6C0	179			K	1,5-anhydro-D-fructose reductase [Sus scrofa]	AKR1B10L4	1	YK(1)PANNQIECHPYLIQEK
A0A1D5PIB2	195			K	Cystathionine gamma-lyase, partial [Zootermopsis nevadensis]	CTH	1	VIYPGLPSHPQHELAK(1)R
F1NT58	84			K	diablo homolog, mitochondrial [Sus scrofa]	DIABLO	1	AETK(1)LAEAQTEELLK
A0A1L1RXE9	122			K	Cytochrome b-c1 complex subunit 2, mitochondrial [Stylophora pistillata]	UQCRC2	1	PWEVTDLQPQLK(1)VDK
A0A1D5PQY1	71			K	Ubiquitin-conjugating enzyme E2 variant 1	UBE2V1	1	IECGPK(1)YPEAPPFVR
[truncated: 1,925 more rows]
