# Supplementary material for: A Comprehensive Proteome and Acetyl-Proteome Atlas Reveals Molecular Mechanisms Adapting to the Physiological Changes From Pre-laying to Peak-Laying Stage in Liver of Hens (Gallus gallus)
Source: Front Vet Sci. 2021 Oct 21;8:700669. doi: 10.3389/fvets.2021.700669 (PMC8566343; doi:10.3389/fvets.2021.700669)
Supplement: Supplementary file 4 [file Table_4.xlsx]

## Sheet: DPAc_vs_DEPs
Protein accession	Position	Amino acid	Protein description	Gene name	L30w1	L30w2	L30w3	L20w1	L20w2	L20w3	Site type	Protein type	L30w/L20w Ratio	L30w/L20w P value	s_up/p_up Ratio	s_up/p_up P value	s_up/p_not Ratio	s_up/p_not P value	s_up/p_down Ratio	s_up/p_down P value	s_down/p_up Ratio	s_down/p_up P value	s_down/p_not Ratio	s_down/p_not P value	s_down/p_down Ratio	s_down/p_down P value	s_not/p_up Ratio	s_not/p_up P value	s_not/p_not Ratio	s_not/p_not P value	s_not/p_down Ratio	s_not/p_down P value
A0A140T8F6	16	K	Thymocyte nuclear protein 1	THYN1
A0A140T8F6	171	K	Thymocyte nuclear protein 1	THYN1
A0A140T8F6	48	K	Thymocyte nuclear protein 1	THYN1
A0A140T8G0	93	K	gastrotropin [Danio rerio]	LBFABP
A0A140T8G0	77	K	gastrotropin [Danio rerio]	LBFABP
A0A140T8G0	53	K	gastrotropin [Danio rerio]	LBFABP
A0A140T8G0	36	K	gastrotropin [Danio rerio]	LBFABP
A0A140T8G0	30	K	gastrotropin [Danio rerio]	LBFABP
A0A140T8G0	89	K	gastrotropin [Danio rerio]	LBFABP
A0A140T8G0	96	K	gastrotropin [Danio rerio]	LBFABP
A0A1D5NT56	41	K	UPF0568 protein C14orf166-like [Stylophora pistillata]	C5H14orf166
A0A1D5NT61	182	K	Glutamate dehydrogenase 1, mitochondrial	GLUD1	0.983	0.967	0.908	1.134	0.982	1.032			0.908	0.121298															0.908	0.121298
A0A1D5NT61	206	K	Glutamate dehydrogenase 1, mitochondrial	GLUD1	0.966	1.056	0.894	1.156	0.936	1.003			0.942	0.50152															0.942	0.50152
A0A1D5NT61	452	K	Glutamate dehydrogenase 1, mitochondrial	GLUD1	1.156	0.972	1.119	1.075	0.945	0.749			1.173	0.23012															1.173	0.23012
A0A1D5NT61	385	K	Glutamate dehydrogenase 1, mitochondrial	GLUD1	0.853	0.896	0.919	1.322	0.979	1.002			0.808	0.107719															0.808	0.107719
A0A1D5NT61	390	K	Glutamate dehydrogenase 1, mitochondrial	GLUD1	0.781	0.81	0.867	1.413	1.012	1.068	Down		0.704	0.034061									0.704	0.034061
A0A1D5NT61	540	K	Glutamate dehydrogenase 1, mitochondrial	GLUD1	0.892	0.997	0.927	1.227	0.965	0.986			0.886	0.23662															0.886	0.23662
A0A1D5NT61	347	K	Glutamate dehydrogenase 1, mitochondrial	GLUD1	0.888	1.082	0.909	1.166	0.977	0.986			0.92	0.37862															0.92	0.37862
A0A1D5NT61	543	K	Glutamate dehydrogenase 1, mitochondrial	GLUD1	0.783	1.162	1.177	1.118	0.901	0.895			1.071	0.72572															1.071	0.72572
A0A1D5NT61	475	K	Glutamate dehydrogenase 1, mitochondrial	GLUD1	0.997	1.082	1.052	0.969	0.926	1.021			1.074	0.126321															1.074	0.126321
A0A1D5NT61	358	K	Glutamate dehydrogenase 1, mitochondrial	GLUD1	0.866	1.035	0.947	1.187	0.971	0.996			0.903	0.28426															0.903	0.28426
A0A1D5NT61	79	K	Glutamate dehydrogenase 1, mitochondrial	GLUD1	0.834	1.123	0.93	1.184	0.946	0.996			0.924	0.496															0.924	0.496
A0A1D5NT61	392	K	Glutamate dehydrogenase 1, mitochondrial	GLUD1	0.78	0.812	0.885	1.398	0.992	1.089	Down		0.712	0.038719									0.712	0.038719
A0A1D5NT61	498	K	Glutamate dehydrogenase 1, mitochondrial	GLUD1	0.895	0.925	0.941	1.206	0.942	1.09			0.853	0.102456															0.853	0.102456
A0A1D5NT61	186	K	Glutamate dehydrogenase 1, mitochondrial	GLUD1	0.863	0.881	0.91	1.252	1.023	1.049			0.798	0.027737															0.798	0.027737
A0A1D5NT61	522	K	Glutamate dehydrogenase 1, mitochondrial	GLUD1	0.917	0.951	0.976	1.165	0.962	1.033			0.9	0.155718															0.9	0.155718
A0A1D5NT61	105	K	Glutamate dehydrogenase 1, mitochondrial	GLUD1	0.704	1.774	0.747	1.113	0.811	0.926			1.132	0.91234															1.132	0.91234
A0A1D5NT61	195	K	Glutamate dehydrogenase 1, mitochondrial	GLUD1	0.83	1.261	0.947	1.024	0.892	1.102			1.007	0.97208															1.007	0.97208
A0A1D5NT70	152	K	glutathione S-transferase, alpha tandem duplicate 1 [Danio rerio]	GSTAL1	0.747	1.222	0.825	1.141	1.288	1.076			0.797	0.195604															0.797	0.195604
A0A1D5NT70	127	K	glutathione S-transferase, alpha tandem duplicate 1 [Danio rerio]	GSTAL1	0.736	0.984	0.784	1.213	1.241	1.318	Down		0.664	0.0103848									0.664	0.0103848
A0A1D5NT70	141	K	glutathione S-transferase, alpha tandem duplicate 1 [Danio rerio]	GSTAL1
A0A1D5NT70	138	K	glutathione S-transferase, alpha tandem duplicate 1 [Danio rerio]	GSTAL1	0.89	1.015	0.856	1.127	1.107	1.166			0.812	0.0172584															0.812	0.0172584
A0A1D5NT70	196	K	glutathione S-transferase, alpha tandem duplicate 1 [Danio rerio]	GSTAL1	0.874	0.961	0.852	1.276	1.263	0.983	Down		0.763	0.046237									0.763	0.046237
A0A1D5NT70	195	K	glutathione S-transferase, alpha tandem duplicate 1 [Danio rerio]	GSTAL1	0.963	1.031	0.939	1.087	1.051	1.028			0.926	0.075698															0.926	0.075698
A0A1D5NTB7	137	K	Zinc finger Ran-binding domain-containing protein 2	ZRANB2	0.925	1.042	1.006	1.011	0.974	1.024			0.988	0.751															0.988	0.751
A0A1D5NTN6	94	K	D-aspartate oxidase [Zootermopsis nevadensis]	DAO
A0A1D5NTT1	104	K	5-demethoxyubiquinone hydroxylase, mitochondrial	COQ7
A0A1D5NTT1	173	K	5-demethoxyubiquinone hydroxylase, mitochondrial	COQ7
A0A1D5NTT1	171	K	5-demethoxyubiquinone hydroxylase, mitochondrial	COQ7
A0A1D5NTU9	156	K	---	GNE
A0A1D5NTV4	58	K	Proteasome endopeptidase complex	PSMA1
A0A1D5NTX1	319	K	Alkaline phosphatase	ALPL
A0A1D5NTX8	113	K	Cyclic pyranopterin monophosphate synthase accessory protein, mitochondrial [Stylophora pistillata]	---
A0A1D5NTZ8	652	K	Leucine--tRNA ligase [Stylophora pistillata]	LARS2	1.215	1.081	1.122	0.972	0.856	0.836			1.283	0.0125954															1.283	0.0125954
A0A1D5NTZ8	594	K	Leucine--tRNA ligase [Stylophora pistillata]	LARS2	0.74	0.987	0.708	1.433	1.205	0.839			0.7	0.143378															0.7	0.143378
A0A1D5NTZ9	29	K	U1 small nuclear ribonucleoprotein, partial [Stegodyphus mimosarum]	LOC107051070	1.073	1.088	1.068	1.104	0.742	0.95			1.155	0.30822															1.155	0.30822
A0A1D5NUC9	53	K	RecName: Full=60S ribosomal protein L21	RPL21
A0A1D5NUC9	16	K	RecName: Full=60S ribosomal protein L21	RPL21
A0A1D5NUE2	166	K	Ethanolamine-phosphate cytidylyltransferase, partial [Stegodyphus mimosarum]	PCYT2
A0A1D5NUJ3	93	K	2-oxoisovalerate dehydrogenase subunit alpha	BCKDHA	0.837	1.25	1.106	0.929	0.877	1.05			1.118	0.48188															1.118	0.48188
A0A1D5NUL5	266	K	Septin-2, partial [Zootermopsis nevadensis]	SEPT11
A0A1D5NUN3	524	K	acetyl-coenzyme A synthetase, cytoplasmic [Mus musculus]	ACSS2	0.977	1.332	1.108	0.923	0.867	1.012		Down	1.219	0.128482																	1.219	0.128482
A0A1D5NUN3	253	K	acetyl-coenzyme A synthetase, cytoplasmic [Mus musculus]	ACSS2	1.231	1.264	1.994	0.702	0.813	0.772	Up	Down	1.963	0.0160237					1.963	0.0160237
A0A1D5NUN3	400	K	acetyl-coenzyme A synthetase, cytoplasmic [Mus musculus]	ACSS2	1.214	1.145	1.183	0.854	0.892	1.003		Down	1.288	0.0073991																	1.288	0.0073991
A0A1D5NUN3	525	K	acetyl-coenzyme A synthetase, cytoplasmic [Mus musculus]	ACSS2	0.679	0.688	0.794	1.236	0.983	1.219	Down	Down	0.629	0.0067048											0.629	0.0067048
A0A1D5NUN3	614	K	acetyl-coenzyme A synthetase, cytoplasmic [Mus musculus]	ACSS2	1.035	1.138	1.022	1.148	0.869	0.905		Down	1.093	0.36188																	1.093	0.36188
A0A1D5NUQ6	100	K	---	C7H2ORF47	0.851	1.05	0.939	1.099	0.966	1.08			0.903	0.22662															0.903	0.22662
A0A1D5NUS2	1069	K	---	---
A0A1D5NUV3	55	K	Choline/ethanolaminephosphotransferase 1	CEPT1
A0A1D5NUW9	141	K	Glycine cleavage system H protein	GCSH	0.75	1.114	0.896	1.111	0.941	1.091			0.878	0.32742															0.878	0.32742
A0A1D5NUY5	426	K	Spectrin beta chain	SPTBN1
A0A1D5NUY5	1841	K	Spectrin beta chain	SPTBN1
A0A1D5NUY5	1743	K	Spectrin beta chain	SPTBN1
A0A1D5NUY5	1917	K	Spectrin beta chain	SPTBN1
A0A1D5NV39	90	K	Ras-related protein Rab-22A, partial [Stegodyphus mimosarum]	RAB22A
A0A1D5NV73	74	K	regulator of microtubule dynamics protein 1-like isoform X2 [Stylophora pistillata]	RMDN1	1.062	1.04	1.071	1.019	1.026	0.844		Down	1.098	0.26946																	1.098	0.26946
A0A1D5NV73	69	K	regulator of microtubule dynamics protein 1-like isoform X2 [Stylophora pistillata]	RMDN1	0.976	1.026	1.121	1.026	0.961	0.929		Down	1.071	0.24588																	1.071	0.24588
A0A1D5NV94	854	K	AP-2 complex subunit alpha	AP2A2
A0A1D5NVD7	32	K	60S ribosomal protein L28 [Zootermopsis nevadensis]	RPL28
A0A1D5NVM2	74	K	NADH dehydrogenase [ubiquinone] 1 alpha subcomplex subunit 2	NDUFA2	1.005	0.969	0.886	1.108	1.039	0.992			0.911	0.130902															0.911	0.130902
A0A1D5NVM2	97	K	NADH dehydrogenase [ubiquinone] 1 alpha subcomplex subunit 2	NDUFA2	0.914	0.969	0.897	1.104	1.037	1.066			0.867	0.0083036															0.867	0.0083036
A0A1D5NVM2	76	K	NADH dehydrogenase [ubiquinone] 1 alpha subcomplex subunit 2	NDUFA2	0.99	0.966	0.933	1.13	1.009	0.98			0.926	0.183741															0.926	0.183741
A0A1D5NVU4	122	K	Sulfotransferase	SULT1B1
A0A1D5NVU4	107	K	Sulfotransferase	SULT1B1
A0A1D5NW12	168	K	phenazine biosynthesis-like domain-containing protein isoform X1 [Stylophora pistillata]	PBLD
A0A1D5NW12	20	K	phenazine biosynthesis-like domain-containing protein isoform X1 [Stylophora pistillata]	PBLD
A0A1D5NW68	564	K	Serum albumin	ALB	0.862	1.037	0.905	1.409	0.899	1.014		Up	0.844	0.3485													0.844	0.3485
A0A1D5NW68	304	K	Serum albumin	ALB	0.859	1.251	1.017	1.128	0.726	1.059		Up	1.073	0.68292													1.073	0.68292
A0A1D5NW68	309	K	Serum albumin	ALB	0.886	1.162	0.989	1.24	0.769	1.004		Up	1.008	0.90352													1.008	0.90352
A0A1D5NW68	417	K	Serum albumin	ALB	0.927	1.02	0.935	1.231	0.855	1.116		Up	0.9	0.44946													0.9	0.44946
A0A1D5NW68	341	K	Serum albumin	ALB	0.843	1.252	0.949	1.212	0.793	1.015		Up	1.008	0.9612													1.008	0.9612
A0A1D5NW68	491	K	Serum albumin	ALB	0.727	1.143	0.91	1.593	0.571	1.334		Up	0.795	0.66922													0.795	0.66922
A0A1D5NW68	456	K	Serum albumin	ALB	0.791	0.938	0.987	1.422	0.863	1.206		Up	0.778	0.21998													0.778	0.21998
A0A1D5NW68	42	K	Serum albumin	ALB	0.975	1.08	0.918	1.283	0.833	0.932		Up	0.975	0.94568													0.975	0.94568
A0A1D5NW68	464	K	Serum albumin	ALB	0.743	0.855	0.847	1.402	0.997	1.489	Down	Up	0.629	0.027422							0.629	0.027422
A0A1D5NW68	379	K	Serum albumin	ALB	1.025	1.021	0.941	1.017	0.88	1.112		Up	0.993	0.9643													0.993	0.9643
A0A1D5NW68	31	K	Serum albumin	ALB	1.024	1.072	0.932	1.05	0.864	1.037		Up	1.026	0.72918													1.026	0.72918
A0A1D5NW68	223	K	Serum albumin	ALB	0.703	0.85	0.783	1.551	1.078	1.406	Down	Up	0.579	0.0115219							0.579	0.0115219
A0A1D5NW93	158	K	ATP synthase subunit delta, mitochondrial [Zootermopsis nevadensis]	ATP5D	0.685	1.407	0.759	1.083	0.995	1.159			0.881	0.47984															0.881	0.47984
A0A1D5NWA1	44	K	Myotubularin-related protein 10, partial [Stegodyphus mimosarum]	---
A0A1D5NWC9	142	K	T-complex protein 1 subunit alpha, partial [Stegodyphus mimosarum]	TCP1
A0A1D5NWC9	229	K	T-complex protein 1 subunit alpha, partial [Stegodyphus mimosarum]	TCP1
A0A1D5NWC9	357	K	T-complex protein 1 subunit alpha, partial [Stegodyphus mimosarum]	TCP1
A0A1D5NWE8	273	K	General transcription factor IIE subunit 1, partial [Stegodyphus mimosarum]	GTF2E1	1.052	1.12	0.966	0.974	0.909	0.978			1.097	0.136383															1.097	0.136383
A0A1D5NWL9	274	K	Peroxisomal multifunctional enzyme type 2 [Stylophora pistillata]	HSD17B4	0.962	1.07	0.948	1.084	0.942	1.039			0.972	0.6471															0.972	0.6471
A0A1D5NWL9	625	K	Peroxisomal multifunctional enzyme type 2 [Stylophora pistillata]	HSD17B4	0.975	1.043	1.042	1.045	0.805	1.106			1.035	0.6879															1.035	0.6879
A0A1D5NWL9	74	K	Peroxisomal multifunctional enzyme type 2 [Stylophora pistillata]	HSD17B4	0.983	1.256	1.387	0.781	0.659	0.826	Up		1.6	0.0194014			1.6	0.0194014
A0A1D5NWL9	40	K	Peroxisomal multifunctional enzyme type 2 [Stylophora pistillata]	HSD17B4	1.151	0.954	1.546	0.722	0.692	0.737			1.697	0.069436															1.697	0.069436
A0A1D5NWL9	326	K	Peroxisomal multifunctional enzyme type 2 [Stylophora pistillata]	HSD17B4	0.911	1.053	1.127	1.037	0.859	0.99			1.071	0.46688															1.071	0.46688
A0A1D5NWL9	250	K	Peroxisomal multifunctional enzyme type 2 [Stylophora pistillata]	HSD17B4
A0A1D5NWL9	129	K	Peroxisomal multifunctional enzyme type 2 [Stylophora pistillata]	HSD17B4	1.205	0.976	1.437	0.816	0.638	0.77	Up		1.627	0.023318			1.627	0.023318
A0A1D5NWL9	579	K	Peroxisomal multifunctional enzyme type 2 [Stylophora pistillata]	HSD17B4	1.243	0.866	1.613	0.667	0.635	0.746	Up		1.817	0.038218			1.817	0.038218
A0A1D5NWL9	555	K	Peroxisomal multifunctional enzyme type 2 [Stylophora pistillata]	HSD17B4	1.081	1.045	1.457	0.767	0.702	0.793	Up		1.584	0.0157754			1.584	0.0157754
A0A1D5NWL9	47	K	Peroxisomal multifunctional enzyme type 2 [Stylophora pistillata]	HSD17B4	1.083	0.9	1.414	0.862	0.781	0.81			1.385	0.082743															1.385	0.082743
A0A1D5NWL9	265	K	Peroxisomal multifunctional enzyme type 2 [Stylophora pistillata]	HSD17B4	1.122	0.907	1.306	0.911	0.807	0.835			1.306	0.08252															1.306	0.08252
A0A1D5NWL9	174	K	Peroxisomal multifunctional enzyme type 2 [Stylophora pistillata]	HSD17B4	1.11	1.104	1.319	0.8	0.693	0.879	Up		1.489	0.0115448			1.489	0.0115448
A0A1D5NWL9	696	K	Peroxisomal multifunctional enzyme type 2 [Stylophora pistillata]	HSD17B4	1.201	0.869	1.484	0.771	0.724	0.767			1.571	0.111962															1.571	0.111962
A0A1D5NWM9	122	K	Argininosuccinate synthase	ASS1	1.211	0.916	1.645	1.027	0.702	0.931			1.418	0.177458															1.418	0.177458
A0A1D5NWM9	58	K	Argininosuccinate synthase	ASS1	1.118	0.946	1.578	0.953	0.841	0.899			1.352	0.144982															1.352	0.144982
A0A1D5NWM9	407	K	Argininosuccinate synthase	ASS1	1.173	0.907	1.481	1.079	0.708	0.992			1.281	0.27136															1.281	0.27136
A0A1D5NWQ8	4	K	Histone H2A	H2AFV	1.047	0.867	1.04	0.963	1.007	1.063			0.974	0.68896															0.974	0.68896
A0A1D5NWQ8	11	K	Histone H2A	H2AFV	1.034	0.843	1.034	0.941	1.053	1.087			0.945	0.5037															0.945	0.5037
A0A1D5NWQ8	7	K	Histone H2A	H2AFV	1.048	0.858	1.04	0.955	1.02	1.066			0.969	0.65672															0.969	0.65672
A0A1D5NWQ8	13	K	Histone H2A	H2AFV
A0A1D5NX11	163	K	Bleomycin hydrolase	BLMH
A0A1D5NX11	68	K	Bleomycin hydrolase	BLMH
A0A1D5NX39	1561	K	CREB-binding protein, partial [Stegodyphus mimosarum]	EP300
A0A1D5NX39	1552	K	CREB-binding protein, partial [Stegodyphus mimosarum]	EP300
A0A1D5NX39	1565	K	CREB-binding protein, partial [Stegodyphus mimosarum]	EP300
A0A1D5NX39	1559	K	CREB-binding protein, partial [Stegodyphus mimosarum]	EP300
A0A1D5NX39	1190	K	CREB-binding protein, partial [Stegodyphus mimosarum]	EP300
A0A1D5NX39	1568	K	CREB-binding protein, partial [Stegodyphus mimosarum]	EP300
A0A1D5NX39	1560	K	CREB-binding protein, partial [Stegodyphus mimosarum]	EP300
A0A1D5NX39	1714	K	CREB-binding protein, partial [Stegodyphus mimosarum]	EP300
A0A1D5NX39	1564	K	CREB-binding protein, partial [Stegodyphus mimosarum]	EP300
A0A1D5NX39	1556	K	CREB-binding protein, partial [Stegodyphus mimosarum]	EP300
A0A1D5NX39	1570	K	CREB-binding protein, partial [Stegodyphus mimosarum]	EP300
A0A1D5NX44	932	K	Centrosomal protein of 110 kDa [Zootermopsis nevadensis]	CCP110
A0A1D5NX66	296	K	Serine/threonine-protein kinase 4	STK4	0.877	0.688	0.857	1.346	1.102	1.064	Down		0.69	0.025077									0.69	0.025077
A0A1D5NXA0	183	K	NADPH:adrenodoxin oxidoreductase, mitochondrial	FDXR	0.978	0.883	0.911	1.244	0.912	1.063			0.861	0.20664															0.861	0.20664
A0A1D5NXA0	198	K	NADPH:adrenodoxin oxidoreductase, mitochondrial	FDXR
A0A1D5NXA0	266	K	NADPH:adrenodoxin oxidoreductase, mitochondrial	FDXR
A0A1D5NXB3	159	K	RNA-binding protein lark [Zootermopsis nevadensis]	LOC100859276	1.046	1.007	0.96	1.038	0.915	1.062			0.999	0.98806															0.999	0.98806
A0A1D5NXI2	84	K	Long-chain-fatty-acid--CoA ligase ACSBG2	ACSBG2
A0A1D5NXI2	328	K	Long-chain-fatty-acid--CoA ligase ACSBG2	ACSBG2
A0A1D5NXI2	618	K	Long-chain-fatty-acid--CoA ligase ACSBG2	ACSBG2
A0A1D5NXQ1	101	K	Myeloid protein 1 [Stylophora pistillata]	LECT2
A0A1D5NXQ8	159	K	Xylulose kinase [Stylophora pistillata]	XYLB
A0A1D5NXQ8	231	K	Xylulose kinase [Stylophora pistillata]	XYLB
A0A1D5NXW8	145	K	Androgen-induced proliferation inhibitor [Zootermopsis nevadensis]	PDS5AL
A0A1D5NY58	70	K	28S ribosomal protein S7, mitochondrial	MRPS7
A0A1D5NY58	132	K	28S ribosomal protein S7, mitochondrial	MRPS7
A0A1D5NYA7	1436	K	Plexin-A4, partial [Zootermopsis nevadensis]	PLXNB2
A0A1D5NYB2	93	K	Polyadenylate-binding protein	PABPC1	0.918	1.004	0.98	1.139	0.916	1.009			0.947	0.49738															0.947	0.49738
A0A1D5NYB2	106	K	Polyadenylate-binding protein	PABPC1	0.896	0.919	0.859	1.115	1.021	1.146			0.815	0.0069834															0.815	0.0069834
A0A1D5NYD8	51	K	Vacuolar protein sorting-associated protein 4A [Zootermopsis nevadensis]	VPS4A
A0A1D5NYI2	166	K	NAD-dependent protein deacetylase	SIRT3	0.879	1.036	0.929	1.157	1.106	0.869			0.908	0.41842															0.908	0.41842
A0A1D5NYJ2	873	K	Lon protease homolog, mitochondrial	LONP1	1.087	0.966	0.973	1.047	0.898	1.015			1.022	0.72588															1.022	0.72588
A0A1D5NYJ2	400	K	Lon protease homolog, mitochondrial	LONP1	0.934	1.056	0.924	1.178	0.958	0.908			0.957	0.68714															0.957	0.68714
A0A1D5NYJ2	121	K	Lon protease homolog, mitochondrial	LONP1	0.797	0.893	1.023	1.218	1.067	0.937			0.842	0.176538															0.842	0.176538
A0A1D5NYJ2	875	K	Lon protease homolog, mitochondrial	LONP1	1.005	0.951	1.057	1.082	0.858	1.035			1.013	0.83958															1.013	0.83958
A0A1D5NYJ2	354	K	Lon protease homolog, mitochondrial	LONP1	0.907	0.98	0.94	1.096	0.958	1.073			0.904	0.103342															0.904	0.103342
A0A1D5NYJ2	894	K	Lon protease homolog, mitochondrial	LONP1	0.886	0.988	0.937	1.095	0.98	1.067			0.895	0.072837															0.895	0.072837
A0A1D5NYJ2	792	K	Lon protease homolog, mitochondrial	LONP1	0.956	1.094	1.119	1.021	0.9	0.925			1.113	0.16228															1.113	0.16228
A0A1D5NYJ2	539	K	Lon protease homolog, mitochondrial	LONP1
A0A1D5NYJ2	126	K	Lon protease homolog, mitochondrial	LONP1	0.861	0.979	0.914	1.208	0.958	1.017			0.865	0.1475															0.865	0.1475
A0A1D5NYK3	186	K	Glutaryl-CoA dehydrogenase	GCDH	1.117	0.926	1.176	0.947	0.975	0.903			1.139	0.1729															1.139	0.1729
A0A1D5NYK3	51	K	Glutaryl-CoA dehydrogenase	GCDH	0.767	0.627	0.843	1.554	1.278	1.128	Down		0.565	0.0111446									0.565	0.0111446
A0A1D5NYK3	223	K	Glutaryl-CoA dehydrogenase	GCDH	0.922	0.978	1.091	1.074	1.011	1.01			0.966	0.53434															0.966	0.53434
A0A1D5NYK3	54	K	Glutaryl-CoA dehydrogenase	GCDH	0.767	0.627	0.843	1.554	1.278	1.128	Down		0.565	0.0111446									0.565	0.0111446
A0A1D5NYM0	123	K	methylcrotonoyl-CoA carboxylase beta chain, mitochondrial-like isoform X1 [Stylophora pistillata]	MCCC2
A0A1D5NYM0	315	K	methylcrotonoyl-CoA carboxylase beta chain, mitochondrial-like isoform X1 [Stylophora pistillata]	MCCC2
A0A1D5NYM0	392	K	methylcrotonoyl-CoA carboxylase beta chain, mitochondrial-like isoform X1 [Stylophora pistillata]	MCCC2
A0A1D5NYM0	527	K	methylcrotonoyl-CoA carboxylase beta chain, mitochondrial-like isoform X1 [Stylophora pistillata]	MCCC2
A0A1D5NYM0	471	K	methylcrotonoyl-CoA carboxylase beta chain, mitochondrial-like isoform X1 [Stylophora pistillata]	MCCC2
A0A1D5NYM9	60	K	60S ribosomal protein L35a-like [Stylophora pistillata]	RPL35A	0.806	1.025	0.829	1.441	0.956	1.178		Up	0.744	0.11042													0.744	0.11042
A0A1D5NYP3	27	K	Cofilin-2	CFL2	1.01	1.19	0.921	1.122	0.794	0.972			1.081	0.54892															1.081	0.54892
A0A1D5NYP3	13	K	Cofilin-2	CFL2	0.956	0.968	0.965	1.28	0.872	0.984			0.921	0.60482															0.921	0.60482
A0A1D5NYP6	283	K	zinc finger protein 143-like isoform X1 [Stylophora pistillata]	ZNF148
A0A1D5NYP6	282	K	zinc finger protein 143-like isoform X1 [Stylophora pistillata]	ZNF148
A0A1D5NYR0	34	K	putative N-acetyltransferase san [Zootermopsis nevadensis]	NAA50
A0A1D5NYT2	403	K	NAD(P) transhydrogenase, mitochondrial, partial [Stegodyphus mimosarum]	NNT	0.89	0.904	0.918	1.182	0.991	1.053			0.841	0.031124															0.841	0.031124
A0A1D5NYT2	1079	K	NAD(P) transhydrogenase, mitochondrial, partial [Stegodyphus mimosarum]	NNT	1.067	1.044	1.073	0.93	0.8	1.041			1.149	0.2001															1.149	0.2001
A0A1D5NYT2	70	K	NAD(P) transhydrogenase, mitochondrial, partial [Stegodyphus mimosarum]	NNT	0.784	1.086	0.782	1.183	0.971	1.123			0.809	0.150121															0.809	0.150121
A0A1D5NYT2	394	K	NAD(P) transhydrogenase, mitochondrial, partial [Stegodyphus mimosarum]	NNT	0.905	0.951	1.06	1.097	0.967	0.963			0.963	0.58348															0.963	0.58348
A0A1D5NYT2	331	K	NAD(P) transhydrogenase, mitochondrial, partial [Stegodyphus mimosarum]	NNT	0.902	0.973	0.924	1.106	0.964	1.073			0.891	0.072363															0.891	0.072363
A0A1D5NYT2	956	K	NAD(P) transhydrogenase, mitochondrial, partial [Stegodyphus mimosarum]	NNT	1.087	0.997	0.998	0.993	0.887	0.982			1.077	0.180161															1.077	0.180161
A0A1D5NYT2	112	K	NAD(P) transhydrogenase, mitochondrial, partial [Stegodyphus mimosarum]	NNT	0.855	0.982	0.885	1.12	0.979	1.12			0.846	0.052064															0.846	0.052064
A0A1D5NYT2	1071	K	NAD(P) transhydrogenase, mitochondrial, partial [Stegodyphus mimosarum]	NNT	1.002	1.103	1.079	1.022	0.821	0.915			1.154	0.102504															1.154	0.102504
A0A1D5NYT2	55	K	NAD(P) transhydrogenase, mitochondrial, partial [Stegodyphus mimosarum]	NNT
A0A1D5NYT5	265	K	placental and ovary 20alpha hydroxysteroid dehydrogenase protein [Bos taurus]	AKR1D1
A0A1D5NYT5	34	K	placental and ovary 20alpha hydroxysteroid dehydrogenase protein [Bos taurus]	AKR1D1
A0A1D5NYT5	125	K	placental and ovary 20alpha hydroxysteroid dehydrogenase protein [Bos taurus]	AKR1D1
A0A1D5NYX6	24	K	Cytochrome b5	CYB5A
A0A1D5NYY5	261	K	PTCD3-like protein, mitochondrial [Zootermopsis nevadensis]	PTCD3	0.942	0.92	1.147	0.86	0.882	1.288			0.993	0.9708															0.993	0.9708
A0A1D5NYY5	242	K	PTCD3-like protein, mitochondrial [Zootermopsis nevadensis]	PTCD3	0.88	0.946	1.197	0.976	0.967	1.047			1.011	0.9782															1.011	0.9782
A0A1D5NYY5	110	K	PTCD3-like protein, mitochondrial [Zootermopsis nevadensis]	PTCD3	0.958	0.999	1.257	0.828	0.914	1.094			1.133	0.34848															1.133	0.34848
A0A1D5NZ09	106	K	Polyribonucleotide nucleotidyltransferase 1, mitochondrial [Zootermopsis nevadensis]	PNPT1	0.992	0.926	0.999	1.044	0.943	1.059			0.958	0.38666															0.958	0.38666
A0A1D5NZ09	305	K	Polyribonucleotide nucleotidyltransferase 1, mitochondrial [Zootermopsis nevadensis]	PNPT1	0.877	1.067	0.836	1.176	0.945	1.011			0.888	0.28878															0.888	0.28878
A0A1D5NZ11	218	K	PAX-interacting protein 1, partial [Stegodyphus mimosarum]	PAXIP1
A0A1D5NZ30	627	K	Nucleolin	NCL	0.946	1.069	0.921	1.123	0.89	1.029			0.965	0.7071															0.965	0.7071
A0A1D5NZ30	213	K	Nucleolin	NCL	1.032	1.021	0.957	0.972	1.087	0.909			1.014	0.79072															1.014	0.79072
A0A1D5NZ30	80	K	Nucleolin	NCL
A0A1D5NZ30	160	K	Nucleolin	NCL	1.045	0.961	1.08	0.973	0.975	0.959			1.062	0.2374															1.062	0.2374
A0A1D5NZ30	22	K	Nucleolin	NCL	0.96	1.014	1.018	1.043	0.91	1.039			1	0.97498															1	0.97498
A0A1D5NZ30	59	K	Nucleolin	NCL	1.02	1.004	1.103	0.902	0.894	1.076			1.089	0.25952															1.089	0.25952
A0A1D5NZ30	103	K	Nucleolin	NCL	1.052	1.159	1.056	0.99	0.778	0.98			1.189	0.103823															1.189	0.103823
A0A1D5NZ30	66	K	Nucleolin	NCL	1.055	1.046	0.95	0.99	0.846	1.106			1.037	0.65172															1.037	0.65172
A0A1D5NZ30	264	K	Nucleolin	NCL	1.007	0.983	1.188	0.973	0.826	1.029			1.124	0.25698															1.124	0.25698
A0A1D5NZ30	686	K	Nucleolin	NCL	0.788	1.15	0.811	1.025	1.114	1.07			0.857	0.24312															0.857	0.24312
A0A1D5NZ30	96	K	Nucleolin	NCL	1.106	1.022	0.948	0.985	0.955	0.972			1.056	0.30874															1.056	0.30874
A0A1D5NZA9	5	K	GTP-binding protein 128up, partial [Stegodyphus mimosarum]	DRG1
A0A1D5NZB8	634	K	Mediator of RNA polymerase II transcription subunit 13	MED13L
A0A1D5NZG8	69	K	Alanine--glyoxylate aminotransferase 2-like, partial [Zootermopsis nevadensis]	ETNPPL	1.044	0.944	0.822	1.042	0.99	1.078		Down	0.904	0.22462																	0.904	0.22462
A0A1D5NZI1	6	K	Phosphodiesterase	PDE4D
A0A1D5NZK9	96	K	glutathione S-transferase A4 [Mus musculus]	GSTAL2
A0A1D5NZN6	503	K	Cyclin-dependent kinase 12, partial [Stegodyphus mimosarum]	CDK13
A0A1D5NZQ0	1049	K	bromodomain-containing protein 2 [Ciconia boyciana]	BRD4L
A0A1D5NZQ0	349	K	bromodomain-containing protein 2 [Ciconia boyciana]	BRD4L
A0A1D5NZQ6	139	K	AP complex subunit beta	AP1B1	0.887	0.999	0.979	1.098	0.941	1.089			0.916	0.23546															0.916	0.23546
A0A1D5NZQ6	318	K	AP complex subunit beta	AP1B1	0.992	0.932	0.955	1.052	0.973	1.091			0.924	0.110617															0.924	0.110617
A0A1D5NZW6	126	K	Liprin-beta-1, partial [Stegodyphus mimosarum]	PPFIBP2
A0A1D5NZY3	335	K	---	KIAA0408
A0A1D5P010	448	K	Hypoxia up-regulated protein 1	HYOU1	0.933	0.998	0.819	1.396	0.805	1.058			0.844	0.43098															0.844	0.43098
A0A1D5P081	413	K	Delta-1-pyrroline-5-carboxylate synthase	ALDH18A1
A0A1D5P081	353	K	Delta-1-pyrroline-5-carboxylate synthase	ALDH18A1
A0A1D5P081	64	K	Delta-1-pyrroline-5-carboxylate synthase	ALDH18A1
A0A1D5P081	352	K	Delta-1-pyrroline-5-carboxylate synthase	ALDH18A1
A0A1D5P081	414	K	Delta-1-pyrroline-5-carboxylate synthase	ALDH18A1
A0A1D5P081	73	K	Delta-1-pyrroline-5-carboxylate synthase	ALDH18A1
A0A1D5P081	76	K	Delta-1-pyrroline-5-carboxylate synthase	ALDH18A1
A0A1D5P081	576	K	Delta-1-pyrroline-5-carboxylate synthase	ALDH18A1
A0A1D5P0D3	35	K	Aminoacyl tRNA synthetase complex interacting multifunctional protein 1	AIMP1	1.041	1.007	0.993	1.022	0.961	0.972			1.029	0.28728															1.029	0.28728
A0A1D5P0E3	60	K	Epithelial cell adhesion molecule	EPCAM
A0A1D5P0F8	81	K	---	FAM185A	0.75	0.899	1.078	1.085	1.183	0.935		Down	0.851	0.25292																	0.851	0.25292
A0A1D5P0F8	201	K	---	FAM185A	0.944	0.97	1.174	0.962	1.004	0.967		Down	1.053	0.53924																	1.053	0.53924
A0A1D5P0F8	40	K	---	FAM185A	0.934	0.993	0.922	1.104	0.947	1.023		Down	0.927	0.20892																	0.927	0.20892
A0A1D5P0F8	57	K	---	FAM185A	1.027	0.977	1.199	0.958	0.883	1.002		Down	1.127	0.179765																	1.127	0.179765
A0A1D5P0F8	78	K	---	FAM185A	0.978	1.028	0.987	1.036	0.978	0.958		Down	1.007	0.80564																	1.007	0.80564
A0A1D5P0F8	54	K	---	FAM185A	0.975	1.028	1.015	1.033	0.978	0.945		Down	1.021	0.52492																	1.021	0.52492
A0A1D5P0U5	155	K	RecName: Full=Calreticulin; AltName: Full=CRP55; AltName: Full=Calregulin; AltName: Full=Endoplasmic reticulum resident protein 60; Short=ERp60; AltName:Full=HACBP; Flags: Precursor	CALR	1.055	1.045	0.852	1.109	0.986	0.963			0.965	0.66736															0.965	0.66736
A0A1D5P0U5	161	K	RecName: Full=Calreticulin; AltName: Full=CRP55; AltName: Full=Calregulin; AltName: Full=Endoplasmic reticulum resident protein 60; Short=ERp60; AltName:Full=HACBP; Flags: Precursor	CALR	1.069	1.127	0.902	1.071	0.806	1.01			1.073	0.53974															1.073	0.53974
A0A1D5P0U5	57	K	RecName: Full=Calreticulin; AltName: Full=CRP55; AltName: Full=Calregulin; AltName: Full=Endoplasmic reticulum resident protein 60; Short=ERp60; AltName:Full=HACBP; Flags: Precursor	CALR	0.726	0.719	2.244	0.754	0.68	0.754			1.686	0.43276															1.686	0.43276
A0A1D5P0U5	64	K	RecName: Full=Calreticulin; AltName: Full=CRP55; AltName: Full=Calregulin; AltName: Full=Endoplasmic reticulum resident protein 60; Short=ERp60; AltName:Full=HACBP; Flags: Precursor	CALR	0.826	0.889	0.818	1.668	0.929	0.926			0.719	0.27922															0.719	0.27922
A0A1D5P0U5	66	K	RecName: Full=Calreticulin; AltName: Full=CRP55; AltName: Full=Calregulin; AltName: Full=Endoplasmic reticulum resident protein 60; Short=ERp60; AltName:Full=HACBP; Flags: Precursor	CALR	1.051	1.043	0.858	1.247	0.796	1.005			0.969	0.8993															0.969	0.8993
A0A1D5P0U5	45	K	RecName: Full=Calreticulin; AltName: Full=CRP55; AltName: Full=Calregulin; AltName: Full=Endoplasmic reticulum resident protein 60; Short=ERp60; AltName:Full=HACBP; Flags: Precursor	CALR	1.007	0.841	1.187	1.197	0.886	0.868			1.028	0.84834															1.028	0.84834
A0A1D5P0U5	43	K	RecName: Full=Calreticulin; AltName: Full=CRP55; AltName: Full=Calregulin; AltName: Full=Endoplasmic reticulum resident protein 60; Short=ERp60; AltName:Full=HACBP; Flags: Precursor	CALR	0.827	1.332	0.88	1.106	0.876	0.981			1.026	0.96996															1.026	0.96996
A0A1D5P0X3	141	K	Tudor-interacting repair regulator protein	NUDT16L1
A0A1D5P0X3	138	K	Tudor-interacting repair regulator protein	NUDT16L1
A0A1D5P0Z0	657	K	ATP-dependent 6-phosphofructokinase	PFKP	0.992	1.186	0.919	0.96	1.015	0.917			1.071	0.4769															1.071	0.4769
A0A1D5P0Z0	679	K	ATP-dependent 6-phosphofructokinase	PFKP	0.997	0.811	1.156	1.064	0.96	0.98			0.987	0.84206															0.987	0.84206
A0A1D5P0Z0	477	K	ATP-dependent 6-phosphofructokinase	PFKP	0.89	1.009	0.969	1.083	0.917	1.083			0.93	0.3491															0.93	0.3491
A0A1D5P135	359	K	---	---
A0A1D5P155	59	K	Heterogeneous nuclear ribonucleoprotein Q, partial [Stegodyphus mimosarum]	HNRNPR
A0A1D5P155	233	K	Heterogeneous nuclear ribonucleoprotein Q, partial [Stegodyphus mimosarum]	HNRNPR
A0A1D5P179	7	K	NADH dehydrogenase [ubiquinone] 1 alpha subcomplex subunit 13 [Stylophora pistillata]	NDUFA13	0.943	1.151	0.957	1.03	0.868	0.978			1.061	0.52108															1.061	0.52108
A0A1D5P185	993	K	Coatomer subunit alpha	COPA
A0A1D5P185	4	K	Coatomer subunit alpha	COPA
A0A1D5P185	1028	K	Coatomer subunit alpha	COPA
A0A1D5P185	607	K	Coatomer subunit alpha	COPA
A0A1D5P185	1082	K	Coatomer subunit alpha	COPA
A0A1D5P185	441	K	Coatomer subunit alpha	COPA
A0A1D5P1D0	518	K	Bifunctional 3'-phosphoadenosine 5'-phosphosulfate synthase, partial [Stegodyphus mimosarum]	PAPSS2
A0A1D5P1D0	346	K	Bifunctional 3'-phosphoadenosine 5'-phosphosulfate synthase, partial [Stegodyphus mimosarum]	PAPSS2
A0A1D5P1D0	227	K	Bifunctional 3'-phosphoadenosine 5'-phosphosulfate synthase, partial [Stegodyphus mimosarum]	PAPSS2
A0A1D5P1D0	388	K	Bifunctional 3'-phosphoadenosine 5'-phosphosulfate synthase, partial [Stegodyphus mimosarum]	PAPSS2
A0A1D5P1I5	164	K	Anoctamin	ANO1	0.752	0.844	0.673	1.581	1.711	1.421	Down	Up	0.481	0.00098115							0.481	0.00098115
A0A1D5P1J7	12	K	putative ATP synthase subunit f, mitochondrial, partial [Stegodyphus mimosarum]	ATP5J2	1.014	0.846	0.884	1.151	1.108	1.043			0.831	0.03844															0.831	0.03844
A0A1D5P1M0	578	K	Myosin-11	MYH11
A0A1D5P1M0	887	K	Myosin-11	MYH11
A0A1D5P1M0	1454	K	Myosin-11	MYH11
A0A1D5P1U2	178	K	pyruvate dehydrogenase E1 component subunit beta, mitochondrial precursor [Bos taurus]	PDHB
A0A1D5P1U2	305	K	pyruvate dehydrogenase E1 component subunit beta, mitochondrial precursor [Bos taurus]	PDHB
A0A1D5P1U2	135	K	pyruvate dehydrogenase E1 component subunit beta, mitochondrial precursor [Bos taurus]	PDHB
A0A1D5P209	106	K	28S ribosomal protein S31, mitochondrial [Zootermopsis nevadensis]	MRPS31
A0A1D5P209	184	K	28S ribosomal protein S31, mitochondrial [Zootermopsis nevadensis]	MRPS31
A0A1D5P2A5	597	K	Cullin-associated NEDD8-dissociated protein 1, partial [Stegodyphus mimosarum]	CAND2	0.986	0.905	0.856	1.209	1.054	0.999			0.842	0.072159															0.842	0.072159
A0A1D5P2D9	141	K	T-complex protein 1 subunit gamma	CCT3	0.831	0.913	0.965	1.31	0.918	1.054			0.825	0.178683															0.825	0.178683
A0A1D5P2D9	140	K	T-complex protein 1 subunit gamma	CCT3	0.95	0.995	0.927	1.119	0.986	1.016			0.92	0.131821															0.92	0.131821
A0A1D5P2D9	288	K	T-complex protein 1 subunit gamma	CCT3	0.912	0.652	0.974	1.357	1.112	0.976			0.737	0.118481															0.737	0.118481
A0A1D5P2F0	267	K	COP9 signalosome complex subunit 1, partial [Stegodyphus mimosarum]	GPS1
A0A1D5P2F9	738	K	solute carrier family 12 member 7-like [Stylophora pistillata]	SLC12A4	0.977	1.176	1.05	0.954	0.908	0.961			1.135	0.095118															1.135	0.095118
A0A1D5P2G1	152	K	Alcohol dehydrogenase [NADP(+)]	AKR1A1
A0A1D5P2G1	84	K	Alcohol dehydrogenase [NADP(+)]	AKR1A1
A0A1D5P2G1	201	K	Alcohol dehydrogenase [NADP(+)]	AKR1A1
A0A1D5P2G1	234	K	Alcohol dehydrogenase [NADP(+)]	AKR1A1
A0A1D5P2G1	96	K	Alcohol dehydrogenase [NADP(+)]	AKR1A1
A0A1D5P2G1	126	K	Alcohol dehydrogenase [NADP(+)]	AKR1A1
A0A1D5P2P4	4969	K	Spectrin beta chain, non-erythrocytic 1 [Stylophora pistillata]	SYNE2	0.973	0.964	0.829	1.255	0.955	0.97			0.87	0.26164															0.87	0.26164
A0A1D5P330	304	K	histidine--tRNA ligase, cytoplasmic-like isoform X1 [Stylophora pistillata]	HARS2
A0A1D5P330	349	K	histidine--tRNA ligase, cytoplasmic-like isoform X1 [Stylophora pistillata]	HARS2
A0A1D5P359	84	K	RNA-binding motif protein, X chromosome-like isoform X3 [Stylophora pistillata]	CIRBP	0.989	1.028	0.966	1.051	0.928	1.044			0.987	0.79928															0.987	0.79928
A0A1D5P388	180	K	Acyl-coenzyme A oxidase	ACOX2
A0A1D5P3B1	154	K	RecName: Full=60S ribosomal protein L11	RPL11	1.011	0.723	1.054	1.146	1.143	0.91			0.872	0.36258															0.872	0.36258
A0A1D5P3B1	144	K	RecName: Full=60S ribosomal protein L11	RPL11	1.178	0.629	0.899	1.202	0.925	1.147			0.827	0.33738															0.827	0.33738
A0A1D5P3B1	78	K	RecName: Full=60S ribosomal protein L11	RPL11	0.897	1.007	0.903	1.065	1.022	1.084			0.885	0.040925															0.885	0.040925
A0A1D5P3E5	215	K	ESF1-like protein [Zootermopsis nevadensis]	ESF1
A0A1D5P3K3	77	K	Heterogeneous nuclear ribonucleoprotein A1, A2/B1-like protein, partial [Stegodyphus mimosarum]	HNRNPA3
A0A1D5P3K3	165	K	Heterogeneous nuclear ribonucleoprotein A1, A2/B1-like protein, partial [Stegodyphus mimosarum]	HNRNPA3
A0A1D5P3K3	177	K	Heterogeneous nuclear ribonucleoprotein A1, A2/B1-like protein, partial [Stegodyphus mimosarum]	HNRNPA3
A0A1D5P3K3	96	K	Heterogeneous nuclear ribonucleoprotein A1, A2/B1-like protein, partial [Stegodyphus mimosarum]	HNRNPA3
A0A1D5P3K3	126	K	Heterogeneous nuclear ribonucleoprotein A1, A2/B1-like protein, partial [Stegodyphus mimosarum]	HNRNPA3
A0A1D5P3Q3	182	K	Guanidinoacetate N-methyltransferase	GAMT	1.024	0.933	0.989	1.154	0.883	1.045			0.956	0.6552															0.956	0.6552
A0A1D5P3W4	391	K	Long-chain fatty acid transport protein 1, partial [Stegodyphus mimosarum]	SLC27A2
A0A1D5P3W4	404	K	Long-chain fatty acid transport protein 1, partial [Stegodyphus mimosarum]	SLC27A2
A0A1D5P3Z6	49	K	Cyclin-dependent kinase 9	CDK9
A0A1D5P407	247	K	Serine/arginine-rich splicing factor 4, partial [Stegodyphus mimosarum]	SRSF5A	1.133	0.958	0.863	0.995	0.893	1.096			0.99	0.90214															0.99	0.90214
A0A1D5P470	74	K	Glutathione S-transferase	LOC107050491
A0A1D5P470	104	K	Glutathione S-transferase	LOC107050491
A0A1D5P470	63	K	Glutathione S-transferase	LOC107050491
A0A1D5P470	30	K	Glutathione S-transferase	LOC107050491
A0A1D5P490	1215	K	eukaryotic translation initiation factor 4 gamma 1-like [Stylophora pistillata]	EIF4G1	0.8	1.033	0.917	1.116	0.976	1.118			0.857	0.141464															0.857	0.141464
A0A1D5P492	62	K	Cohesin subunit SA-1, partial [Stegodyphus mimosarum]	STAG2	1.163	1.001	0.848	0.876	1.045	1.046			1.015	0.92986															1.015	0.92986
A0A1D5P492	55	K	Cohesin subunit SA-1, partial [Stegodyphus mimosarum]	STAG2	1.068	0.942	0.736	1.111	1.138	1.004			0.844	0.196036															0.844	0.196036
A0A1D5P4K3	139	K	39S ribosomal protein L38, mitochondrial [Zootermopsis nevadensis]	MRPL38
A0A1D5P4K6	50	K	Stress-induced-phosphoprotein 1 [Zootermopsis nevadensis]	STIP1	0.993	1.033	1.075	0.979	0.894	1.018			1.073	0.187682															1.073	0.187682
A0A1D5P4K6	100	K	Stress-induced-phosphoprotein 1 [Zootermopsis nevadensis]	STIP1	0.947	0.949	1.095	1.134	1.058	0.827			0.991	0.9808															0.991	0.9808
A0A1D5P4Q1	42	K	Pterin-4-alpha-carbinolamine dehydratase 2	PCBD2
A0A1D5P4Q6	308	K	Insulin-degrading enzyme [Zootermopsis nevadensis]	IDE	0.966	1.112	0.905	1.084	0.952	0.962			0.995	0.92896															0.995	0.92896
A0A1D5P4W0	143	K	Regulator of chromosome condensation [Stylophora pistillata]	RCC1	0.829	1.091	0.959	1.043	0.898	1.119			0.941	0.57146															0.941	0.57146
A0A1D5P4Y1	426	K	helicase SKI2W-like [Stylophora pistillata]	SKIV2L
A0A1D5P522	371	K	Alpha-actinin-4	ACTN4
A0A1D5P522	130	K	Alpha-actinin-4	ACTN4
A0A1D5P522	333	K	Alpha-actinin-4	ACTN4
A0A1D5P522	434	K	Alpha-actinin-4	ACTN4
A0A1D5P522	24	K	Alpha-actinin-4	ACTN4
A0A1D5P548	143	K	Plasminogen activator inhibitor 1 RNA-binding protein, partial [Stegodyphus mimosarum]	SERBP1
A0A1D5P594	310	K	atrial natriuretic peptide receptor 2 isoform 2 precursor [Mus musculus]	NPR3
A0A1D5P5A8	52	K	F-actin-capping protein subunit beta isoforms 1 and 2	CAPZB	0.896	1.084	1.058	1.022	0.99	0.959			1.023	0.77524															1.023	0.77524
A0A1D5P5A8	154	K	F-actin-capping protein subunit beta isoforms 1 and 2	CAPZB	0.986	0.977	1.01	0.983	1.028	1.028			0.978	0.28976															0.978	0.28976
A0A1D5P5A8	232	K	F-actin-capping protein subunit beta isoforms 1 and 2	CAPZB
A0A1D5P5A8	230	K	F-actin-capping protein subunit beta isoforms 1 and 2	CAPZB	0.915	1.102	0.883	1.044	1.087	0.979			0.932	0.38168															0.932	0.38168
A0A1D5P5B2	74	K	isovaleryl-CoA dehydrogenase, mitochondrial-like [Exaiptasia pallida]	IVD	1.086	0.782	0.997	0.923	1.166	1.025			0.92	0.50098															0.92	0.50098
A0A1D5P5B2	182	K	isovaleryl-CoA dehydrogenase, mitochondrial-like [Exaiptasia pallida]	IVD	1.102	0.718	0.933	0.872	1.301	1.039			0.857	0.4112															0.857	0.4112
A0A1D5P5B2	145	K	isovaleryl-CoA dehydrogenase, mitochondrial-like [Exaiptasia pallida]	IVD	1.129	0.739	0.916	0.801	1.239	1.143			0.875	0.5083															0.875	0.5083
A0A1D5P5B2	267	K	isovaleryl-CoA dehydrogenase, mitochondrial-like [Exaiptasia pallida]	IVD	0.908	0.951	0.876	1.044	1.153	1.055			0.841	0.0119169															0.841	0.0119169
A0A1D5P5B2	54	K	isovaleryl-CoA dehydrogenase, mitochondrial-like [Exaiptasia pallida]	IVD	1.014	0.954	1.009	1.097	0.976	0.951			0.984	0.78406															0.984	0.78406
A0A1D5P5D4	38	K	putative glucosamine 6-phosphate N-acetyltransferase [Zootermopsis nevadensis]	GNPNAT1
A0A1D5P5D4	83	K	putative glucosamine 6-phosphate N-acetyltransferase [Zootermopsis nevadensis]	GNPNAT1
A0A1D5P5D4	75	K	putative glucosamine 6-phosphate N-acetyltransferase [Zootermopsis nevadensis]	GNPNAT1
A0A1D5P5D4	89	K	putative glucosamine 6-phosphate N-acetyltransferase [Zootermopsis nevadensis]	GNPNAT1
A0A1D5P5D9	112	K	Constitutive coactivator of PPAR-gamma-like protein 1 [Zootermopsis nevadensis]	FAM120A
A0A1D5P5F5	147	K	keratin, type II cytoskeletal 8 [Danio rerio]	---	0.903	0.997	0.966	1.432	0.847	0.871		Up	0.91	0.7269													0.91	0.7269
A0A1D5P5F5	167	K	keratin, type II cytoskeletal 8 [Danio rerio]	---	0.995	0.956	0.934	1.179	0.873	1.092		Up	0.918	0.44232													0.918	0.44232
A0A1D5P5K7	67	K	Omega-amidase NIT2, partial [Stegodyphus mimosarum]	NIT2
A0A1D5P5K7	116	K	Omega-amidase NIT2, partial [Stegodyphus mimosarum]	NIT2
A0A1D5P5K7	75	K	Omega-amidase NIT2, partial [Stegodyphus mimosarum]	NIT2
A0A1D5P5L8	286	K	NADH dehydrogenase (ubiquinone) 1 alpha subcomplex, 9, 39kDa, partial [Bos taurus]	NDUFA9
A0A1D5P5L8	253	K	NADH dehydrogenase (ubiquinone) 1 alpha subcomplex, 9, 39kDa, partial [Bos taurus]	NDUFA9
A0A1D5P5L8	176	K	NADH dehydrogenase (ubiquinone) 1 alpha subcomplex, 9, 39kDa, partial [Bos taurus]	NDUFA9
A0A1D5P5P0	183	K	---	LOC415758
A0A1D5P5P0	176	K	---	LOC415758
A0A1D5P5Q3	322	K	Mitochondrial ribonuclease P protein 3, partial [Stegodyphus mimosarum]	MRPP3
A0A1D5P5Q3	341	K	Mitochondrial ribonuclease P protein 3, partial [Stegodyphus mimosarum]	MRPP3
A0A1D5P5R0	74	K	Heat shock protein HSP 90-alpha	HSP90AA1	0.984	1.031	1.02	1.179	0.813	0.986			1.019	0.80634															1.019	0.80634
A0A1D5P5R0	67	K	Heat shock protein HSP 90-alpha	HSP90AA1	1.02	0.978	0.97	1.266	0.847	0.928			0.976	0.94628															0.976	0.94628
A0A1D5P5R0	476	K	Heat shock protein HSP 90-alpha	HSP90AA1	1.033	1.043	0.86	1.098	0.935	1.019			0.962	0.63168															0.962	0.63168
A0A1D5P5R0	563	K	Heat shock protein HSP 90-alpha	HSP90AA1	0.988	1.02	0.96	1.034	0.874	1.118			0.981	0.85594															0.981	0.85594
A0A1D5P5R0	554	K	Heat shock protein HSP 90-alpha	HSP90AA1	0.98	1.055	0.953	1.204	0.796	1.021			0.989	0.98606															0.989	0.98606
A0A1D5P5R0	486	K	Heat shock protein HSP 90-alpha	HSP90AA1	1.041	1.145	1.004	1.071	0.87	0.898			1.124	0.189784															1.124	0.189784
A0A1D5P5R0	64	K	Heat shock protein HSP 90-alpha	HSP90AA1	1.032	0.899	1.029	1.059	0.874	1.103			0.975	0.80546															0.975	0.80546
A0A1D5P5R0	102	K	Heat shock protein HSP 90-alpha	HSP90AA1	1.203	1.052	0.767	1.115	0.836	1.029			1.014	0.9812															1.014	0.9812
A0A1D5P5R0	618	K	Heat shock protein HSP 90-alpha	HSP90AA1	1.04	0.98	1.089	1.076	0.807	1.029			1.068	0.48672															1.068	0.48672
A0A1D5P5R0	394	K	Heat shock protein HSP 90-alpha	HSP90AA1	1.013	1.046	1.023	1.053	0.9	0.977			1.052	0.32006															1.052	0.32006
A0A1D5P5R0	619	K	Heat shock protein HSP 90-alpha	HSP90AA1	0.974	1.123	1.12	1.148	0.781	0.896			1.139	0.31358															1.139	0.31358
A0A1D5P5R0	433	K	Heat shock protein HSP 90-alpha	HSP90AA1
A0A1D5P5R0	175	K	Heat shock protein HSP 90-alpha	HSP90AA1
A0A1D5P5R0	423	K	Heat shock protein HSP 90-alpha	HSP90AA1	0.998	1.049	0.976	1.1	0.861	1.022			1.013	0.82318															1.013	0.82318
A0A1D5P5T8	655	K	Poly(A) polymerase alpha [Zootermopsis nevadensis]	PAPOLA	0.987	0.848	0.904	1.132	1.129	0.952			0.852	0.093481															0.852	0.093481
A0A1D5P5X8	125	K	putative 39S ribosomal protein L45, mitochondrial, partial [Stegodyphus mimosarum]	MRPL45
A0A1D5P5X8	55	K	putative 39S ribosomal protein L45, mitochondrial, partial [Stegodyphus mimosarum]	MRPL45	0.892	1.041	0.75	1.148	1.026	1.132			0.812	0.098896															0.812	0.098896
A0A1D5P605	251	K	Sideroflexin-2 [Stylophora pistillata]	SFXN2	1.004	0.973	0.834	1.275	0.849	1.023			0.893	0.47774															0.893	0.47774
A0A1D5P607	57	K	mitochondrial ribosomal protein S9 [Bos taurus]	MRPS9
A0A1D5P631	284	K	Neurobeachin, partial [Stegodyphus mimosarum]	LRBA
A0A1D5P631	731	K	Neurobeachin, partial [Stegodyphus mimosarum]	LRBA
A0A1D5P648	235	K	microsomal NAD+-dependent retinol dehydrogenase 4 [Bos taurus]	RDH16	1.427	1.001	0.852	0.986	0.718	0.896		Up	1.262	0.29164													1.262	0.29164
A0A1D5P650	1759	K	Clathrin heavy chain	CLTCL1	1.072	1.02	0.837	1.055	1.029	0.937			0.97	0.69572															0.97	0.69572
A0A1D5P650	1768	K	Clathrin heavy chain	CLTCL1	1.072	1.031	0.859	1.061	0.95	0.977			0.991	0.88016															0.991	0.88016
A0A1D5P650	1707	K	Clathrin heavy chain	CLTCL1	0.811	0.998	0.762	1.269	1.11	1.032	Down		0.754	0.048136									0.754	0.048136
A0A1D5P650	1675	K	Clathrin heavy chain	CLTCL1	0.923	0.953	0.846	1.142	1.075	1.029			0.839	0.0194562															0.839	0.0194562
A0A1D5P650	1887	K	Clathrin heavy chain	CLTCL1	0.916	0.851	0.758	1.248	1.164	1.043	Down		0.731	0.014442									0.731	0.014442
A0A1D5P650	737	K	Clathrin heavy chain	CLTCL1	1.015	0.973	0.998	1.046	0.828	1.097			1.005	0.90194															1.005	0.90194
A0A1D5P650	1820	K	Clathrin heavy chain	CLTCL1	0.982	1.004	0.845	1.078	1.022	1.032			0.904	0.140938															0.904	0.140938
A0A1D5P650	907	K	Clathrin heavy chain	CLTCL1	0.88	1.175	0.983	1.088	0.788	1.048			1.039	0.77132															1.039	0.77132
A0A1D5P650	1865	K	Clathrin heavy chain	CLTCL1	0.83	0.908	0.797	1.167	1.084	1.202	Down		0.734	0.0032785									0.734	0.0032785
A0A1D5P650	1770	K	Clathrin heavy chain	CLTCL1	1.046	0.941	0.79	1.075	1.099	1.008			0.873	0.173277															0.873	0.173277
A0A1D5P650	1501	K	Clathrin heavy chain	CLTCL1	0.987	0.992	1.046	1.036	0.907	0.985			1.033	0.4763															1.033	0.4763
A0A1D5P697	152	K	---	LOC107053497
A0A1D5P697	153	K	---	LOC107053497
A0A1D5P6C0	90	K	1,5-anhydro-D-fructose reductase [Sus scrofa]	AKR1B10L4
A0A1D5P6C0	179	K	1,5-anhydro-D-fructose reductase [Sus scrofa]	AKR1B10L4
A0A1D5P6F4	1664	K	mucin-5AC-like [Stylophora pistillata]	FCGBPL	0.784	0.872	0.881	1.789	0.97	1.229		Up	0.636	0.081597													0.636	0.081597
A0A1D5P6L2	25	K	Tubulin alpha chain	TUBA1A1	1.156	0.925	1.012	1.208	1.088	0.592			1.071	0.6597															1.071	0.6597
A0A1D5P6L2	120	K	Tubulin alpha chain	TUBA1A1	1.031	1.042	0.978	1.042	0.928	0.947			1.046	0.32374															1.046	0.32374
A0A1D5P6L2	351	K	Tubulin alpha chain	TUBA1A1	1.01	0.925	0.961	1.108	1.03	0.965			0.933	0.22368															0.933	0.22368
A0A1D5P6L2	293	K	Tubulin alpha chain	TUBA1A1	1.144	0.925	1.004	0.902	1.006	0.992			1.06	0.47838															1.06	0.47838
A0A1D5P6L2	358	K	Tubulin alpha chain	TUBA1A1	1.142	0.913	1.019	1.052	0.86	0.984			1.061	0.5382															1.061	0.5382
A0A1D5P6P0	7	K	Glyceraldehyde-3-phosphate dehydrogenase	GAPDH
A0A1D5P6Q7	329	K	Rho GTPase-activating protein [Zootermopsis nevadensis]	ARHGAP35	0.981	0.998	1.096	0.884	0.958	1.09			1.049	0.51354															1.049	0.51354
A0A1D5P765	304	K	2-oxoisovalerate dehydrogenase subunit beta, mitochondrial, partial [Stegodyphus mimosarum]	BCKDHB	0.802	1.073	0.933	1.131	1.081	0.998		Up	0.875	0.2027													0.875	0.2027
A0A1D5P765	228	K	2-oxoisovalerate dehydrogenase subunit beta, mitochondrial, partial [Stegodyphus mimosarum]	BCKDHB	0.979	0.864	0.753	1.095	1.137	1.262	Down	Up	0.743	0.025716							0.743	0.025716
A0A1D5P780	920	K	Vitellogenin-2	VTG2
A0A1D5P780	139	K	Vitellogenin-2	VTG2
A0A1D5P780	887	K	Vitellogenin-2	VTG2
A0A1D5P780	1012	K	Vitellogenin-2	VTG2
A0A1D5P780	216	K	Vitellogenin-2	VTG2
A0A1D5P780	1586	K	Vitellogenin-2	VTG2
A0A1D5P780	1767	K	Vitellogenin-2	VTG2
A0A1D5P780	351	K	Vitellogenin-2	VTG2
A0A1D5P780	297	K	Vitellogenin-2	VTG2
A0A1D5P7A5	262	K	Transcription factor VBP	TEF
A0A1D5P7F3	546	K	Cytosolic phospholipase A2	PLA2G4A	1.101	1.105	1.039	1.06	0.802	0.897			1.176	0.113678															1.176	0.113678
A0A1D5P7K3	61	K	Translationally-controlled tumor protein homolog	TPT1
A0A1D5P7K3	66	K	Translationally-controlled tumor protein homolog	TPT1
A0A1D5P7K3	47	K	Translationally-controlled tumor protein homolog	TPT1
A0A1D5P7L6	309	K	Septin-2, partial [Stegodyphus mimosarum]	SEPT8	0.908	1.095	0.878	1.154	0.966	0.959			0.936	0.50162															0.936	0.50162
A0A1D5P7L6	138	K	Septin-2, partial [Stegodyphus mimosarum]	SEPT8	0.989	0.95	0.899	1.167	0.971	0.994			0.906	0.20858															0.906	0.20858
A0A1D5P7L6	321	K	Septin-2, partial [Stegodyphus mimosarum]	SEPT8	0.982	0.883	1.009	1.16	0.922	1.017			0.927	0.40478															0.927	0.40478
A0A1D5P7L6	133	K	Septin-2, partial [Stegodyphus mimosarum]	SEPT8	0.994	1.001	0.932	1.025	0.989	1.029			0.962	0.20586															0.962	0.20586
A0A1D5P7M4	123	K	4-hydroxyphenylpyruvate dioxygenase	HPD
A0A1D5P7M4	286	K	4-hydroxyphenylpyruvate dioxygenase	HPD
A0A1D5P7M4	217	K	4-hydroxyphenylpyruvate dioxygenase	HPD
A0A1D5P7M4	97	K	4-hydroxyphenylpyruvate dioxygenase	HPD
A0A1D5P7M4	102	K	4-hydroxyphenylpyruvate dioxygenase	HPD
A0A1D5P7M4	100	K	4-hydroxyphenylpyruvate dioxygenase	HPD
A0A1D5P7Q3	129	K	28S ribosomal protein S35, mitochondrial, partial [Stegodyphus mimosarum]	MRPS35
A0A1D5P7V7	128	K	Cysteine desulfurase, mitochondrial, partial [Stegodyphus mimosarum]	NFS1
A0A1D5P7V7	412	K	Cysteine desulfurase, mitochondrial, partial [Stegodyphus mimosarum]	NFS1
A0A1D5P7V7	138	K	Cysteine desulfurase, mitochondrial, partial [Stegodyphus mimosarum]	NFS1
A0A1D5P7V7	229	K	Cysteine desulfurase, mitochondrial, partial [Stegodyphus mimosarum]	NFS1
A0A1D5P7X0	120	K	catenin alpha-1 [Mus musculus]	CTNNA1	1.006	0.928	0.845	1.158	1.034	1.028			0.863	0.080016															0.863	0.080016
A0A1D5P7X9	88	K	Cytochrome b-c1 complex subunit 7	UQCRB	0.799	0.884	0.865	1.262	0.984	1.154	Down		0.749	0.022803									0.749	0.022803
A0A1D5P7X9	72	K	Cytochrome b-c1 complex subunit 7	UQCRB	0.887	1.058	0.796	0.929	1.1	1.164			0.858	0.2211															0.858	0.2211
A0A1D5P7X9	19	K	Cytochrome b-c1 complex subunit 7	UQCRB	0.771	0.846	0.811	1.257	1.023	1.215	Down		0.695	0.0064367									0.695	0.0064367
A0A1D5P7X9	78	K	Cytochrome b-c1 complex subunit 7	UQCRB	0.858	0.94	0.886	1.174	0.997	1.104			0.82	0.022478															0.82	0.022478
A0A1D5P806	540	K	basement membrane-specific heparan sulfate proteoglycan core protein-like, partial [Numida meleagris]	HSPG2
A0A1D5P810	50	K	ATP synthase subunit O, mitochondrial [Stylophora pistillata]	ATP5O
A0A1D5P810	67	K	ATP synthase subunit O, mitochondrial [Stylophora pistillata]	ATP5O	0.859	0.811	0.941	1.216	1.004	1.165			0.771	0.023464															0.771	0.023464
A0A1D5P810	95	K	ATP synthase subunit O, mitochondrial [Stylophora pistillata]	ATP5O	0.943	0.926	0.909	1.035	1.109	1.07			0.864	0.0029829															0.864	0.0029829
A0A1D5P810	70	K	ATP synthase subunit O, mitochondrial [Stylophora pistillata]	ATP5O
A0A1D5P810	57	K	ATP synthase subunit O, mitochondrial [Stylophora pistillata]	ATP5O	0.737	0.866	0.949	1.339	0.974	1.144			0.738	0.063403															0.738	0.063403
A0A1D5P810	169	K	ATP synthase subunit O, mitochondrial [Stylophora pistillata]	ATP5O	0.85	0.907	0.899	1.165	1.094	1.085			0.794	0.00160365															0.794	0.00160365
A0A1D5P810	51	K	ATP synthase subunit O, mitochondrial [Stylophora pistillata]	ATP5O	0.717	0.865	0.886	1.484	0.892	1.168			0.696	0.099682															0.696	0.099682
A0A1D5P810	26	K	ATP synthase subunit O, mitochondrial [Stylophora pistillata]	ATP5O	0.769	0.883	0.969	1.258	0.958	1.168			0.775	0.07406															0.775	0.07406
A0A1D5P810	48	K	ATP synthase subunit O, mitochondrial [Stylophora pistillata]	ATP5O	0.942	0.897	0.872	1.157	0.975	1.151			0.826	0.03558															0.826	0.03558
A0A1D5P835	55	K	Adaptin ear-binding coat-associated protein 2 [Stylophora pistillata]	NECAP1
A0A1D5P892	102	K	Serine/arginine-rich splicing factor 4, partial [Stegodyphus mimosarum]	SRSF6
A0A1D5P892	144	K	Serine/arginine-rich splicing factor 4, partial [Stegodyphus mimosarum]	SRSF6	0.772	1.279	0.887	0.984	1.016	1.052			0.963	0.72662															0.963	0.72662
A0A1D5P899	221	K	39S ribosomal protein L19, mitochondrial, partial [Stegodyphus mimosarum]	MRPL19	0.878	0.984	0.934	1.13	1.048	0.994			0.881	0.064476															0.881	0.064476
A0A1D5P899	259	K	39S ribosomal protein L19, mitochondrial, partial [Stegodyphus mimosarum]	MRPL19	0.84	0.787	1.074	1.153	1.074	1.032			0.829	0.121843															0.829	0.121843
A0A1D5P899	255	K	39S ribosomal protein L19, mitochondrial, partial [Stegodyphus mimosarum]	MRPL19	0.953	0.891	0.955	1.075	1.013	1.075			0.885	0.0154185															0.885	0.0154185
A0A1D5P899	230	K	39S ribosomal protein L19, mitochondrial, partial [Stegodyphus mimosarum]	MRPL19	0.9	1.001	0.88	1.212	0.941	1.03			0.874	0.193836															0.874	0.193836
A0A1D5P899	224	K	39S ribosomal protein L19, mitochondrial, partial [Stegodyphus mimosarum]	MRPL19	1.227	0.87	0.921	1.189	0.845	0.945			1.013	0.94048															1.013	0.94048
A0A1D5P8D3	169	K	Histone acetyltransferase	KAT7
A0A1D5P8G6	158	K	Acetolactate synthase-like protein [Zootermopsis nevadensis]	---	2.142	0.752	0.808	0.822	0.569	0.734			1.742	0.27864															1.742	0.27864
A0A1D5P8H7	103	K	Exportin-1, partial [Stegodyphus mimosarum]	XPO1	1.047	1.167	0.995	0.928	0.851	1.027			1.144	0.133583															1.144	0.133583
A0A1D5P8H7	122	K	Exportin-1, partial [Stegodyphus mimosarum]	XPO1
A0A1D5P8H8	1504	K	CREB-binding protein [Zootermopsis nevadensis]	CREBBP	0.915	1.057	1.02	1.03	1.014	0.954			0.998	0.9495															0.998	0.9495
A0A1D5P8H8	1507	K	CREB-binding protein [Zootermopsis nevadensis]	CREBBP	0.899	1.047	1.012	1.029	1.017	0.983			0.977	0.62284															0.977	0.62284
A0A1D5P8H8	1499	K	CREB-binding protein [Zootermopsis nevadensis]	CREBBP	0.929	1.103	1.035	1.016	0.952	0.96			1.047	0.4589															1.047	0.4589
A0A1D5P8H8	1519	K	CREB-binding protein [Zootermopsis nevadensis]	CREBBP	0.956	1.081	0.915	1.055	0.947	1.032			0.973	0.65476															0.973	0.65476
A0A1D5P8H8	1539	K	CREB-binding protein [Zootermopsis nevadensis]	CREBBP	0.954	1.076	0.918	1.019	0.999	1.019			0.971	0.57552															0.971	0.57552
A0A1D5P8H8	1495	K	CREB-binding protein [Zootermopsis nevadensis]	CREBBP	0.995	1.193	0.991	1.035	0.803	0.987			1.125	0.2918															1.125	0.2918
A0A1D5P8H8	1718	K	CREB-binding protein [Zootermopsis nevadensis]	CREBBP	1.034	1.141	1.031	0.943	0.983	0.876			1.144	0.046755															1.144	0.046755
A0A1D5P8H8	1498	K	CREB-binding protein [Zootermopsis nevadensis]	CREBBP	0.981	1.151	1.021	1.054	0.794	1.001			1.107	0.34484															1.107	0.34484
A0A1D5P8H8	1503	K	CREB-binding protein [Zootermopsis nevadensis]	CREBBP	0.92	1.068	1.023	1.021	1	0.959			1.01	0.86434															1.01	0.86434
A0A1D5P8H8	1128	K	CREB-binding protein [Zootermopsis nevadensis]	CREBBP	0.956	1.234	1	0.962	0.9	0.957			1.132	0.22206															1.132	0.22206
A0A1D5P8H8	1500	K	CREB-binding protein [Zootermopsis nevadensis]	CREBBP	0.975	1.062	1.032	0.995	0.956	0.974			1.049	0.160459															1.049	0.160459
A0A1D5P8H8	1509	K	CREB-binding protein [Zootermopsis nevadensis]	CREBBP	0.876	1.052	0.992	1.031	1.031	1.004			0.952	0.39892															0.952	0.39892
A0A1D5P8H8	1743	K	CREB-binding protein [Zootermopsis nevadensis]	CREBBP	0.844	1.118	1.015	1.035	1.049	0.933			0.987	0.84632															0.987	0.84632
A0A1D5P8H8	1653	K	CREB-binding protein [Zootermopsis nevadensis]	CREBBP	0.925	1.087	0.925	1.057	0.99	1			0.964	0.53202															0.964	0.53202
A0A1D5P8H8	1623	K	CREB-binding protein [Zootermopsis nevadensis]	CREBBP	0.943	1.116	1.101	0.996	0.933	0.914			1.112	0.159118															1.112	0.159118
A0A1D5P8I3	149	K	Splicing factor, proline- and glutamine-rich, partial [Stegodyphus mimosarum]	SFPQ
A0A1D5P8I3	175	K	Splicing factor, proline- and glutamine-rich, partial [Stegodyphus mimosarum]	SFPQ
A0A1D5P8I7	271	K	Isocitrate dehydrogenase [NADP]	IDH2	0.87	0.915	0.943	1.329	0.991	1.012		Up	0.819	0.120898													0.819	0.120898
A0A1D5P8I7	274	K	Isocitrate dehydrogenase [NADP]	IDH2	0.951	0.783	0.811	1.467	1.024	1.066		Up	0.715	0.064678													0.715	0.064678
A0A1D5P8I7	104	K	Isocitrate dehydrogenase [NADP]	IDH2	0.85	0.839	0.891	1.314	1.084	1.132	Down	Up	0.731	0.0070641							0.731	0.0070641
A0A1D5P8I7	90	K	Isocitrate dehydrogenase [NADP]	IDH2	0.829	0.841	0.88	1.344	1.07	1.155	Down	Up	0.714	0.0087394							0.714	0.0087394
A0A1D5P8I7	446	K	Isocitrate dehydrogenase [NADP]	IDH2	0.892	0.855	0.932	1.255	1.071	1.077		Up	0.787	0.0146587													0.787	0.0146587
A0A1D5P8I7	198	K	Isocitrate dehydrogenase [NADP]	IDH2	0.939	0.883	0.914	1.217	1.049	1.059		Up	0.823	0.0196382													0.823	0.0196382
A0A1D5P8I7	129	K	Isocitrate dehydrogenase [NADP]	IDH2	0.773	0.789	0.821	1.406	1.193	1.183	Down	Up	0.63	0.00146282							0.63	0.00146282
A0A1D5P8I7	281	K	Isocitrate dehydrogenase [NADP]	IDH2	0.865	0.897	0.985	1.121	1.081	1.118		Up	0.827	0.0091638													0.827	0.0091638
A0A1D5P8I7	154	K	Isocitrate dehydrogenase [NADP]	IDH2	0.854	0.918	0.882	1.247	1.055	1.132		Up	0.773	0.0083638													0.773	0.0083638
A0A1D5P8I7	179	K	Isocitrate dehydrogenase [NADP]	IDH2	0.961	0.656	0.908	1.364	1.092	1.145		Up	0.701	0.05642													0.701	0.05642
A0A1D5P8I7	399	K	Isocitrate dehydrogenase [NADP]	IDH2	0.806	0.978	1.061	1.035	1.097	1.068		Up	0.889	0.21104													0.889	0.21104
A0A1D5P8I7	383	K	Isocitrate dehydrogenase [NADP]	IDH2	0.852	0.903	0.925	1.307	1.022	1.067		Up	0.789	0.043858													0.789	0.043858
A0A1D5P8I7	255	K	Isocitrate dehydrogenase [NADP]	IDH2	0.838	0.814	0.999	1.284	1.089	1.066		Up	0.771	0.039836													0.771	0.039836
A0A1D5P8I7	105	K	Isocitrate dehydrogenase [NADP]	IDH2	0.979	0.872	0.931	1.17	1.077	1.02		Up	0.852	0.037095													0.852	0.037095
A0A1D5P8I7	44	K	Isocitrate dehydrogenase [NADP]	IDH2	0.81	1.01	0.862	1.174	1.106	1.12		Up	0.789	0.024018													0.789	0.024018
A0A1D5P8I7	192	K	Isocitrate dehydrogenase [NADP]	IDH2	0.931	0.791	0.917	1.212	1.14	1.104	Down	Up	0.764	0.0098582							0.764	0.0098582
A0A1D5P8I7	279	K	Isocitrate dehydrogenase [NADP]	IDH2	0.876	0.798	0.864	1.431	1.046	1.097	Down	Up	0.71	0.030598							0.71	0.030598
A0A1D5P8I7	392	K	Isocitrate dehydrogenase [NADP]	IDH2	0.883	0.955	0.791	1.579	0.819	1.04		Up	0.765	0.30626													0.765	0.30626
A0A1D5P8I7	132	K	Isocitrate dehydrogenase [NADP]	IDH2	0.805	0.882	0.893	1.282	1.099	1.153	Down	Up	0.73	0.0050025							0.73	0.0050025
A0A1D5P8I7	187	K	Isocitrate dehydrogenase [NADP]	IDH2	0.922	0.67	0.95	1.301	1.136	1.147	Down	Up	0.709	0.042095							0.709	0.042095
A0A1D5P8I7	242	K	Isocitrate dehydrogenase [NADP]	IDH2	0.924	0.871	0.941	1.24	1.042	1.044		Up	0.823	0.036463													0.823	0.036463
A0A1D5P8I8	46	K	Collagen alpha-1(XII) chain	COL12A1
A0A1D5P8L6	291	K	Transitional endoplasmic reticulum ATPase TER94, partial [Stegodyphus mimosarum]	TERAL2
A0A1D5P8L6	480	K	Transitional endoplasmic reticulum ATPase TER94, partial [Stegodyphus mimosarum]	TERAL2
A0A1D5P8L6	14	K	Transitional endoplasmic reticulum ATPase TER94, partial [Stegodyphus mimosarum]	TERAL2
A0A1D5P8M1	272	K	ankyrin-3 isoform d [Mus musculus]	ANK3
A0A1D5P8M1	1152	K	ankyrin-3 isoform d [Mus musculus]	ANK3
A0A1D5P8M1	256	K	ankyrin-3 isoform d [Mus musculus]	ANK3
A0A1D5P8P5	371	K	Translation initiation factor eIF-2B subunit gamma [Stylophora pistillata]	EIF2B3
A0A1D5P8P5	94	K	Translation initiation factor eIF-2B subunit gamma [Stylophora pistillata]	EIF2B3
A0A1D5P8Q8	330	K	von Willebrand factor A domain-containing protein 8 [Stylophora pistillata]	VWA8	0.902	1.039	0.788	1.136	1.032	1.015		Down	0.857	0.142317																	0.857	0.142317
A0A1D5P8Q8	102	K	von Willebrand factor A domain-containing protein 8 [Stylophora pistillata]	VWA8								Down
A0A1D5P8Q8	1019	K	von Willebrand factor A domain-containing protein 8 [Stylophora pistillata]	VWA8	0.914	1.066	0.801	1.152	0.986	1.009		Down	0.884	0.25204																	0.884	0.25204
A0A1D5P8Q8	323	K	von Willebrand factor A domain-containing protein 8 [Stylophora pistillata]	VWA8	0.853	0.923	0.712	1.267	1.069	1.022	Down	Down	0.741	0.040503											0.741	0.040503
A0A1D5P8Q8	188	K	von Willebrand factor A domain-containing protein 8 [Stylophora pistillata]	VWA8	0.936	1.219	0.892	1.016	0.986	0.954		Down	1.031	0.84222																	1.031	0.84222
A0A1D5P8Q8	360	K	von Willebrand factor A domain-containing protein 8 [Stylophora pistillata]	VWA8	0.922	1.02	0.952	1.157	0.9	1.004		Down	0.945	0.54664																	0.945	0.54664
A0A1D5P8Q8	532	K	von Willebrand factor A domain-containing protein 8 [Stylophora pistillata]	VWA8	0.766	0.922	0.85	1.26	1.087	0.971	Down	Down	0.765	0.045724											0.765	0.045724
A0A1D5P8Q8	963	K	von Willebrand factor A domain-containing protein 8 [Stylophora pistillata]	VWA8	1.017	1.322	1.065	1.168	0.755	0.776		Down	1.261	0.20472																	1.261	0.20472
A0A1D5P8Q8	587	K	von Willebrand factor A domain-containing protein 8 [Stylophora pistillata]	VWA8								Down
A0A1D5P8W3	197	K	Glycine N-methyltransferase	GNMT	0.934	0.822	0.842	1.178	1.138	1.071	Down		0.767	0.0052164									0.767	0.0052164
A0A1D5P8W3	104	K	Glycine N-methyltransferase	GNMT
A0A1D5P8W3	156	K	Glycine N-methyltransferase	GNMT	0.832	0.974	0.918	1.339	0.924	1.013			0.832	0.22292															0.832	0.22292
A0A1D5P8W3	192	K	Glycine N-methyltransferase	GNMT	0.941	0.908	0.872	1.115	0.913	1.246			0.831	0.131019															0.831	0.131019
A0A1D5P927	1034	K	Remodeling and spacing factor 1, partial [Stegodyphus mimosarum]	RSF1	0.939	1.002	0.968	0.975	0.963	1.177			0.934	0.3941															0.934	0.3941
A0A1D5P927	1045	K	Remodeling and spacing factor 1, partial [Stegodyphus mimosarum]	RSF1	0.942	1.023	1.074	0.992	1.01	0.993			1.015	0.76628															1.015	0.76628
A0A1D5P927	1370	K	Remodeling and spacing factor 1, partial [Stegodyphus mimosarum]	RSF1	0.861	1.209	0.994	1.05	0.904	1.02			1.03	0.84826															1.03	0.84826
A0A1D5P930	223	K	Isopentenyl-diphosphate Delta-isomerase 1, partial [Stegodyphus mimosarum]	IDI1	0.646	0.574	0.699	1.719	1.528	1.377	Down	Up	0.415	0.00051783							0.415	0.00051783
A0A1D5P975	395	K	2-oxoglutarate dehydrogenase, mitochondrial, partial [Stegodyphus mimosarum]	OGDH	1.105	1.338	1.079	0.926	0.824	0.761	Up		1.403	0.0192013			1.403	0.0192013
A0A1D5P975	962	K	2-oxoglutarate dehydrogenase, mitochondrial, partial [Stegodyphus mimosarum]	OGDH	0.944	0.923	1.143	1.113	0.909	0.959			1.01	0.92834															1.01	0.92834
A0A1D5P975	641	K	2-oxoglutarate dehydrogenase, mitochondrial, partial [Stegodyphus mimosarum]	OGDH
A0A1D5P975	290	K	2-oxoglutarate dehydrogenase, mitochondrial, partial [Stegodyphus mimosarum]	OGDH	1.08	1.102	1.053	1.029	0.821	0.927			1.165	0.078124															1.165	0.078124
A0A1D5P9D7	860	K	SWI/SNF complex subunit SMARCC2 isoform 3 [Mus musculus]	SMARCC2	1.063	0.966	1.052	1.005	0.917	0.963			1.068	0.178842															1.068	0.178842
A0A1D5P9D7	590	K	SWI/SNF complex subunit SMARCC2 isoform 3 [Mus musculus]	SMARCC2	1.107	0.997	1.003	1.042	0.931	0.89			1.085	0.22558															1.085	0.22558
A0A1D5P9K6	84	K	Short/branched chain specific acyl-CoA dehydrogenase, mitochondrial [Zootermopsis nevadensis]	ACADSB	0.783	0.888	0.875	1.244	1.148	1.123	Down		0.724	0.0030558									0.724	0.0030558
A0A1D5P9K6	191	K	Short/branched chain specific acyl-CoA dehydrogenase, mitochondrial [Zootermopsis nevadensis]	ACADSB	0.959	0.915	1.016	0.94	1.197	0.987			0.925	0.41052															0.925	0.41052
A0A1D5P9K6	155	K	Short/branched chain specific acyl-CoA dehydrogenase, mitochondrial [Zootermopsis nevadensis]	ACADSB	0.992	0.985	1.035	1.014	1.013	0.955			1.01	0.70674															1.01	0.70674
A0A1D5P9K6	244	K	Short/branched chain specific acyl-CoA dehydrogenase, mitochondrial [Zootermopsis nevadensis]	ACADSB	0.899	0.876	0.844	1.243	1.168	1.026	Down		0.762	0.0105979									0.762	0.0105979
A0A1D5P9K6	357	K	Short/branched chain specific acyl-CoA dehydrogenase, mitochondrial [Zootermopsis nevadensis]	ACADSB	0.838	0.869	0.828	1.256	1.199	1.079	Down		0.717	0.0021979									0.717	0.0021979
A0A1D5P9N5	174	K	Vitellogenin-1	VTG1	0.659	0.67	0.674	8.021	6.64	10.735	Down	Up	0.079	0.0030634							0.079	0.0030634
A0A1D5P9N5	487	K	Vitellogenin-1	VTG1	0.822	0.939	0.742	4.186	4.05	5.853	Down	Up	0.178	0.00022282							0.178	0.00022282
A0A1D5P9P3	680	K	Alpha-actinin-1	ACTN1
A0A1D5PA28	115	K	methyltransferase-like protein 7A [Stylophora pistillata]	METTL7A	0.833	0.892	0.977	1.059	1.129	1.154		Up	0.808	0.0155151													0.808	0.0155151
A0A1D5PAB0	605	K	Unconventional myosin-Va	MYO5A	1.119	1.17	0.992	0.954	0.891	0.895			1.197	0.029901															1.197	0.029901
A0A1D5PAB4	53	K	40S ribosomal protein S4-like [Stylophora pistillata]	RPS4X
A0A1D5PAB4	71	K	40S ribosomal protein S4-like [Stylophora pistillata]	RPS4X
A0A1D5PAB4	134	K	40S ribosomal protein S4-like [Stylophora pistillata]	RPS4X
A0A1D5PAB4	37	K	40S ribosomal protein S4-like [Stylophora pistillata]	RPS4X
A0A1D5PAB4	16	K	40S ribosomal protein S4-like [Stylophora pistillata]	RPS4X
A0A1D5PAB4	62	K	40S ribosomal protein S4-like [Stylophora pistillata]	RPS4X
A0A1D5PAC2	16	K	Stress-associated endoplasmic reticulum protein	SERP1
A0A1D5PAC2	13	K	Stress-associated endoplasmic reticulum protein	SERP1
A0A1D5PAD0	60	K	putative acyl-CoA dehydrogenase 6 [Stylophora pistillata]	ACAD6L	0.844	0.829	0.994	0.819	1.353	1.083		Down	0.819	0.30928																	0.819	0.30928
A0A1D5PAD2	450	K	RNA-binding protein 5, partial [Stegodyphus mimosarum]	RBM6	0.901	1.104	1.08	0.947	1.006	0.976			1.053	0.51042															1.053	0.51042
A0A1D5PAE4	105	K	hepatoma-derived growth factor [Bos taurus]	HDGF	0.954	1.108	1.023	1.004	0.959	0.951			1.059	0.29818															1.059	0.29818
A0A1D5PAH4	269	K	LOW QUALITY PROTEIN: calcium/calmodulin-dependent protein kinase type II delta chain-like[Stylophora pistillata]	CAMK2A
A0A1D5PAH4	56	K	LOW QUALITY PROTEIN: calcium/calmodulin-dependent protein kinase type II delta chain-like[Stylophora pistillata]	CAMK2A
A0A1D5PAJ1	63	K	Mitochondrial carrier-like protein, partial [Stegodyphus mimosarum]	MTCH2
A0A1D5PAU7	8	K	aminoacylase-1-like [Stylophora pistillata]	ACY1L	0.865	0.84	0.991	1.079	0.987	1.178			0.831	0.06224															0.831	0.06224
A0A1D5PAU7	33	K	aminoacylase-1-like [Stylophora pistillata]	ACY1L	1.078	1.196	0.896	1.026	0.81	0.989			1.122	0.36804															1.122	0.36804
A0A1D5PAU7	344	K	aminoacylase-1-like [Stylophora pistillata]	ACY1L	1.111	1.165	1.072	0.981	0.807	0.881			1.254	0.020215															1.254	0.020215
A0A1D5PAU7	138	K	aminoacylase-1-like [Stylophora pistillata]	ACY1L	0.869	0.864	0.825	1.151	1.055	1.145	Down		0.763	0.001177									0.763	0.001177
A0A1D5PAU7	340	K	aminoacylase-1-like [Stylophora pistillata]	ACY1L	0.781	0.957	0.88	1.185	1.019	1.089			0.795	0.034603															0.795	0.034603
A0A1D5PAU7	5	K	aminoacylase-1-like [Stylophora pistillata]	ACY1L	0.992	0.952	1.076	0.974	0.895	1.096			1.019	0.78036															1.019	0.78036
A0A1D5PAV1	658	K	Membrane-associated protein Hem [Zootermopsis nevadensis]	NCKAP1L
A0A1D5PB50	23	K	LIM and SH3 domain protein 1-like isoform X1 [Stylophora pistillata]	LASP1	0.885	1.166	1.117	1.099	0.711	1.06			1.104	0.53794															1.104	0.53794
A0A1D5PB89	159	K	Serine hydroxymethyltransferase	SHMT1
A0A1D5PB89	381	K	Serine hydroxymethyltransferase	SHMT1
A0A1D5PB89	441	K	Serine hydroxymethyltransferase	SHMT1
A0A1D5PB89	451	K	Serine hydroxymethyltransferase	SHMT1
A0A1D5PB89	281	K	Serine hydroxymethyltransferase	SHMT1
A0A1D5PB89	179	K	Serine hydroxymethyltransferase	SHMT1
A0A1D5PB89	432	K	Serine hydroxymethyltransferase	SHMT1
A0A1D5PB89	187	K	Serine hydroxymethyltransferase	SHMT1
A0A1D5PBD2	89	K	RecName: Full=ATPase inhibitor, mitochondrial; AltName: Full=ATP synthase F1 subunit epsilon;AltName: Full=Inhibitor of F(1)F(o)-ATPase; Short=IF(1);Short=IF1; Flags: Precursor	ATPIF1	0.943	1.246	1.09	1.073	0.96	0.923			1.109	0.34222															1.109	0.34222
A0A1D5PBD8	1612	K	Nuclear pore complex protein Nup98-Nup96 [Zootermopsis nevadensis]	NUP98	0.86	0.94	0.915	1.089	0.965	1.224			0.828	0.066143															0.828	0.066143
A0A1D5PBG4	74	K	Galectin	CG-16	0.816	0.818	0.783	1.341	1.091	1.129	Down		0.679	0.0042192									0.679	0.0042192
A0A1D5PBG4	99	K	Galectin	CG-16	0.711	0.839	0.805	1.2	1.211	1.214	Down		0.65	0.0129601									0.65	0.0129601
A0A1D5PBJ0	1213	K	Tyrosine-protein kinase BAZ1B [Stylophora pistillata]	BAZ1B	0.88	0.929	0.906	1.14	0.933	1.205			0.828	0.082385															0.828	0.082385
A0A1D5PBN9	219	K	Purine rich element binding protein A	---	0.856	0.954	0.96	1.079	0.965	1.187			0.857	0.097601															0.857	0.097601
A0A1D5PBQ8	154	K	Transmembrane emp24 domain-containing protein 4 [Stylophora pistillata]	---
A0A1D5PBQ8	160	K	Transmembrane emp24 domain-containing protein 4 [Stylophora pistillata]	---
A0A1D5PBT7	128	K	Tectonin beta-propeller repeat-containing protein 1 [Larimichthys crocea]	BAIAP2
A0A1D5PBT7	136	K	Tectonin beta-propeller repeat-containing protein 1 [Larimichthys crocea]	BAIAP2
A0A1D5PBW4	25	K	LYR motif-containing protein 5 [Zootermopsis nevadensis]	ETFRF1
A0A1D5PC23	286	K	Transaldolase	TALDO1	1.011	0.782	1.033	1.128	0.978	1.011			0.907	0.35442															0.907	0.35442
A0A1D5PC23	225	K	Transaldolase	TALDO1	0.922	1.191	0.973	1.09	0.835	0.954			1.072	0.56202															1.072	0.56202
A0A1D5PC23	204	K	Transaldolase	TALDO1	0.923	1.014	0.969	1.12	0.875	1.043			0.957	0.63708															0.957	0.63708
A0A1D5PC23	70	K	Transaldolase	TALDO1	0.875	1.004	0.996	0.957	0.981	1.133			0.936	0.3987															0.936	0.3987
A0A1D5PC23	314	K	Transaldolase	TALDO1	1.028	0.965	0.992	1.106	0.845	1.013			1.007	0.88164															1.007	0.88164
A0A1D5PC23	215	K	Transaldolase	TALDO1	1.163	1.055	0.794	1.223	0.792	0.916			1.028	0.86464															1.028	0.86464
A0A1D5PC23	219	K	Transaldolase	TALDO1	0.892	1.092	0.922	1.113	0.895	1.029			0.957	0.64782															0.957	0.64782
A0A1D5PC23	292	K	Transaldolase	TALDO1	0.788	1.193	1.021	1.297	0.763	0.896			1.016	0.90042															1.016	0.90042
A0A1D5PC23	321	K	Transaldolase	TALDO1	0.894	0.998	1.033	1.069	0.935	1.025			0.966	0.5813															0.966	0.5813
A0A1D5PC56	430	K	Leukotriene A(4) hydrolase	LTA4H	0.985	1.138	0.91	1.199	0.802	1.009			1.008	0.90666															1.008	0.90666
A0A1D5PC56	574	K	Leukotriene A(4) hydrolase	LTA4H	1.048	1.087	0.83	1.103	0.961	1.016			0.963	0.66674															0.963	0.66674
A0A1D5PC67	693	K	complement C3 [Gallus gallus]	C5
A0A1D5PC90	289	K	histidine--tRNA ligase, cytoplasmic-like isoform X1 [Stylophora pistillata]	HARS	0.532	0.824	0.563	1.401	1.189	1.344	Down		0.488	0.0072998									0.488	0.0072998
A0A1D5PC90	102	K	histidine--tRNA ligase, cytoplasmic-like isoform X1 [Stylophora pistillata]	HARS	0.884	0.999	0.949	1.029	0.986	1.104			0.908	0.116444															0.908	0.116444
A0A1D5PC90	47	K	histidine--tRNA ligase, cytoplasmic-like isoform X1 [Stylophora pistillata]	HARS	1.039	0.97	1.03	0.921	0.959	1.059			1.034	0.49894															1.034	0.49894
A0A1D5PC92	6	K	Histone H2B	HIST1H2B5L
A0A1D5PC92	21	K	Histone H2B	HIST1H2B5L
A0A1D5PC92	16	K	Histone H2B	HIST1H2B5L
A0A1D5PC92	13	K	Histone H2B	HIST1H2B5L
A0A1D5PC92	17	K	Histone H2B	HIST1H2B5L
A0A1D5PCB5	221	K	interferon-induced guanylate-binding protein 1 [Sus scrofa]	GBP4L	1.17	1.265	1.092	0.882	0.933	0.838	Up		1.329	0.0056997			1.329	0.0056997
A0A1D5PCD2	270	K	CD109 antigen [Stylophora pistillata]	A2M	0.945	1.22	0.874	1.279	0.865	0.823			1.024	0.85384															1.024	0.85384
A0A1D5PCD6	179	K	acyl-coenzyme A thioesterase 11-like [Stylophora pistillata]	ACOT11
A0A1D5PCF1	219	K	Acyl-CoA dehydrogenase family member 10 [Stylophora pistillata]	ACAD10	1.057	0.92	0.923	1.083	0.975	1.015			0.944	0.34314															0.944	0.34314
A0A1D5PCG1	314	K	Tyrosine--tRNA ligase, cytoplasmic	YARS
A0A1D5PCG1	146	K	Tyrosine--tRNA ligase, cytoplasmic	YARS
A0A1D5PCG2	366	K	Septin-7, partial [Stegodyphus mimosarum]	SEPT7
A0A1D5PCG2	68	K	Septin-7, partial [Stegodyphus mimosarum]	SEPT7
A0A1D5PCG2	187	K	Septin-7, partial [Stegodyphus mimosarum]	SEPT7
A0A1D5PCK1	362	K	Propionyl-CoA carboxylase beta subunit	PCCB
A0A1D5PCK1	18	K	Propionyl-CoA carboxylase beta subunit	PCCB
A0A1D5PCK1	165	K	Propionyl-CoA carboxylase beta subunit	PCCB
A0A1D5PCW9	597	K	2-5A-dependent ribonuclease [Equus caballus]	RNASEL	0.89	0.777	0.882	1.061	0.999	1.287	Down		0.762	0.038178									0.762	0.038178
A0A1D5PD86	194	K	2,4-dienoyl-CoA reductase, mitochondrial [Sus scrofa]	DECR1
A0A1D5PD86	210	K	2,4-dienoyl-CoA reductase, mitochondrial [Sus scrofa]	DECR1
A0A1D5PD86	135	K	2,4-dienoyl-CoA reductase, mitochondrial [Sus scrofa]	DECR1
A0A1D5PD86	47	K	2,4-dienoyl-CoA reductase, mitochondrial [Sus scrofa]	DECR1
A0A1D5PD86	211	K	2,4-dienoyl-CoA reductase, mitochondrial [Sus scrofa]	DECR1
A0A1D5PD86	42	K	2,4-dienoyl-CoA reductase, mitochondrial [Sus scrofa]	DECR1
A0A1D5PD86	180	K	2,4-dienoyl-CoA reductase, mitochondrial [Sus scrofa]	DECR1
A0A1D5PD86	60	K	2,4-dienoyl-CoA reductase, mitochondrial [Sus scrofa]	DECR1
A0A1D5PD86	56	K	2,4-dienoyl-CoA reductase, mitochondrial [Sus scrofa]	DECR1
A0A1D5PDA1	57	K	delta(3,5)-Delta(2,4)-dienoyl-CoA isomerase, mitochondrial-like isoform X3 [Stylophora pistillata]	ECH1	0.848	0.873	0.869	1.283	1.056	1.086	Down		0.756	0.046223									0.756	0.046223
A0A1D5PDA1	138	K	delta(3,5)-Delta(2,4)-dienoyl-CoA isomerase, mitochondrial-like isoform X3 [Stylophora pistillata]	ECH1	0.8	1.088	0.823	1.317	0.939	1.029			0.825	0.24542															0.825	0.24542
A0A1D5PDA1	307	K	delta(3,5)-Delta(2,4)-dienoyl-CoA isomerase, mitochondrial-like isoform X3 [Stylophora pistillata]	ECH1	0.945	0.944	0.988	0.873	0.949	1.356			0.905	0.61204															0.905	0.61204
A0A1D5PDA1	211	K	delta(3,5)-Delta(2,4)-dienoyl-CoA isomerase, mitochondrial-like isoform X3 [Stylophora pistillata]	ECH1	0.919	0.678	0.846	1.361	1.141	1.081	Down		0.682	0.027882									0.682	0.027882
A0A1D5PDA1	297	K	delta(3,5)-Delta(2,4)-dienoyl-CoA isomerase, mitochondrial-like isoform X3 [Stylophora pistillata]	ECH1	1.075	0.776	1.43	0.935	0.831	1.072			1.156	0.56534															1.156	0.56534
A0A1D5PDF1	204	K	Glutathione S-transferase	GST2L	1.007	0.906	1.011	1.114	1.024	0.995		Up	0.933	0.234													0.933	0.234
A0A1D5PDF1	145	K	Glutathione S-transferase	GST2L	0.892	1.016	0.834	1.375	0.945	1.062		Up	0.811	0.183804													0.811	0.183804
A0A1D5PDF1	49	K	Glutathione S-transferase	GST2L	0.998	0.971	0.87	1.157	1.076	1.018		Up	0.873	0.072155													0.873	0.072155
A0A1D5PDF1	133	K	Glutathione S-transferase	GST2L								Up
A0A1D5PDF1	82	K	Glutathione S-transferase	GST2L	0.98	1.016	0.98	1.165	0.88	1.014		Up	0.973	0.82066													0.973	0.82066
A0A1D5PDJ8	111	K	cob(I)yrinic acid a,c-diamide adenosyltransferase, mitochondrial-like isoform X2 [Stylophora pistillata]	MMAB
A0A1D5PDJ8	121	K	cob(I)yrinic acid a,c-diamide adenosyltransferase, mitochondrial-like isoform X2 [Stylophora pistillata]	MMAB
A0A1D5PDK4	244	K	Adenosine deaminase	ADA	0.974	1	1.135	1.216	0.869	0.783		Up	1.084	0.53086													1.084	0.53086
A0A1D5PDL2	243	K	pyruvate carboxylase, mitochondrial precursor [Bos taurus]	PC	1.104	0.958	0.777	1.174	1.009	0.938		Down	0.91	0.45462																	0.91	0.45462
A0A1D5PDL2	59	K	pyruvate carboxylase, mitochondrial precursor [Bos taurus]	PC	1.116	0.983	0.918	1.027	0.761	1.225		Down	1.001	0.91606																	1.001	0.91606
A0A1D5PDL2	203	K	pyruvate carboxylase, mitochondrial precursor [Bos taurus]	PC	0.945	0.989	0.829	1.193	0.991	0.996		Down	0.869	0.15908																	0.869	0.15908
A0A1D5PDL2	39	K	pyruvate carboxylase, mitochondrial precursor [Bos taurus]	PC	1.066	1.056	0.956	1.07	0.896	0.98		Down	1.045	0.50562																	1.045	0.50562
A0A1D5PDL2	116	K	pyruvate carboxylase, mitochondrial precursor [Bos taurus]	PC	1.157	0.95	0.912	1.055	0.869	1.079		Down	1.005	0.96706																	1.005	0.96706
A0A1D5PDL2	250	K	pyruvate carboxylase, mitochondrial precursor [Bos taurus]	PC	1.038	0.914	0.924	1.116	0.915	1.074		Down	0.926	0.36534																	0.926	0.36534
A0A1D5PDL2	256	K	pyruvate carboxylase, mitochondrial precursor [Bos taurus]	PC	1.178	0.954	0.88	1.074	0.817	1.121		Down	1	0.98976																	1	0.98976
A0A1D5PDL7	72	K	lysophosphatidic acid phosphatase type 6-like [Stylophora pistillata]	ACP6
A0A1D5PDV6	77	K	RecName: Full=40S ribosomal protein S19	RPS19	0.906	1.043	0.84	1.178	1.081	1.028			0.848	0.089838															0.848	0.089838
A0A1D5PDV6	29	K	RecName: Full=40S ribosomal protein S19	RPS19	0.967	1.005	1.027	1.006	0.913	1.069			1.004	0.91694															1.004	0.91694
A0A1D5PDV8	182	K	Serine beta-lactamase-like protein LACTB, mitochondrial [Stylophora pistillata]	LACTB
A0A1D5PDV8	302	K	Serine beta-lactamase-like protein LACTB, mitochondrial [Stylophora pistillata]	LACTB
A0A1D5PDV8	245	K	Serine beta-lactamase-like protein LACTB, mitochondrial [Stylophora pistillata]	LACTB
A0A1D5PDV8	255	K	Serine beta-lactamase-like protein LACTB, mitochondrial [Stylophora pistillata]	LACTB
A0A1D5PE19	155	K	Sulfide:quinone oxidoreductase, mitochondrial [Stylophora pistillata]	SQRDL
A0A1D5PE19	115	K	Sulfide:quinone oxidoreductase, mitochondrial [Stylophora pistillata]	SQRDL
A0A1D5PE19	135	K	Sulfide:quinone oxidoreductase, mitochondrial [Stylophora pistillata]	SQRDL
A0A1D5PE19	180	K	Sulfide:quinone oxidoreductase, mitochondrial [Stylophora pistillata]	SQRDL
A0A1D5PE19	302	K	Sulfide:quinone oxidoreductase, mitochondrial [Stylophora pistillata]	SQRDL
A0A1D5PE19	125	K	Sulfide:quinone oxidoreductase, mitochondrial [Stylophora pistillata]	SQRDL
A0A1D5PE19	256	K	Sulfide:quinone oxidoreductase, mitochondrial [Stylophora pistillata]	SQRDL
A0A1D5PE19	177	K	Sulfide:quinone oxidoreductase, mitochondrial [Stylophora pistillata]	SQRDL
A0A1D5PE19	257	K	Sulfide:quinone oxidoreductase, mitochondrial [Stylophora pistillata]	SQRDL
A0A1D5PE33	187	K	ras-related protein Rab-1A [Gallus gallus]	RAB1B
A0A1D5PE33	58	K	ras-related protein Rab-1A [Gallus gallus]	RAB1B	0.976	1.02	0.93	1.068	0.933	1.072			0.952	0.41842															0.952	0.41842
A0A1D5PE45	70	K	dehydrogenase/reductase SDR family member 4 [Sus scrofa]	DHRS4	0.887	0.811	0.871	1.419	1.03	1.113	Down		0.721	0.03384									0.721	0.03384
A0A1D5PE45	153	K	dehydrogenase/reductase SDR family member 4 [Sus scrofa]	DHRS4	0.849	0.903	0.867	1.353	1.015	1.136	Down		0.747	0.029265									0.747	0.029265
A0A1D5PE54	133	K	PCI domain-containing protein 2 [Zootermopsis nevadensis]	PCID2	0.949	1.009	0.974	1.072	0.963	1.028			0.957	0.2966															0.957	0.2966
A0A1D5PE62	209	K	Cytosolic purine 5'-nucleotidase [Zootermopsis nevadensis]	---
A0A1D5PE62	37	K	Cytosolic purine 5'-nucleotidase [Zootermopsis nevadensis]	---
A0A1D5PE96	50	K	Plastin-2, partial [Stegodyphus mimosarum]	PLS3	0.994	1.062	0.843	1.118	1.025	0.952			0.937	0.45874															0.937	0.45874
A0A1D5PE96	89	K	Plastin-2, partial [Stegodyphus mimosarum]	PLS3	0.847	1.029	0.941	1.137	1	1.055			0.883	0.133464															0.883	0.133464
A0A1D5PE96	580	K	Plastin-2, partial [Stegodyphus mimosarum]	PLS3	0.833	0.933	0.875	1.318	1.026	1.061			0.776	0.043021															0.776	0.043021
A0A1D5PE96	543	K	Plastin-2, partial [Stegodyphus mimosarum]	PLS3	1.002	0.99	0.991	1.084	0.909	1.004			0.995	0.9708															0.995	0.9708
A0A1D5PE96	609	K	Plastin-2, partial [Stegodyphus mimosarum]	PLS3	0.77	0.931	0.807	1.58	0.945	1.058			0.7	0.113996															0.7	0.113996
A0A1D5PEE5	132	K	YTH domain-containing protein 1, partial [Stegodyphus mimosarum]	YTHDC1
A0A1D5PEJ1	146	K	CCAAT/enhancer-binding protein zeta-like isoform X2 [Stylophora pistillata]	CEBPZ
A0A1D5PEM0	183	K	NK-tumor recognition protein, partial [Stegodyphus mimosarum]	NKTR
A0A1D5PEM0	184	K	NK-tumor recognition protein, partial [Stegodyphus mimosarum]	NKTR
A0A1D5PEY0	320	K	---	ZNF644
A0A1D5PF07	12	K	Protein phosphatase 1B [Zootermopsis nevadensis]	PPM1B	1.064	1.02	1.031	0.976	1.01	1.008			1.04	0.078561															1.04	0.078561
A0A1D5PF08	130	K	calmegin-like, partial [Bos taurus]	CANX	1.105	1.122	0.927	0.96	0.852	0.96			1.138	0.157079															1.138	0.157079
A0A1D5PF08	213	K	calmegin-like, partial [Bos taurus]	CANX	0.988	0.926	0.895	1.064	0.975	1.171			0.875	0.094777															0.875	0.094777
A0A1D5PF08	236	K	calmegin-like, partial [Bos taurus]	CANX	0.916	0.919	0.919	1.253	0.952	1.077			0.839	0.167158															0.839	0.167158
A0A1D5PF08	220	K	calmegin-like, partial [Bos taurus]	CANX	1.088	1.033	1.028	1.045	0.849	0.896			1.129	0.126881															1.129	0.126881
A0A1D5PF08	223	K	calmegin-like, partial [Bos taurus]	CANX	1.102	1.089	0.892	0.851	1.007	1.008			1.076	0.46544															1.076	0.46544
A0A1D5PF79	237	K	pyruvate dehydrogenase kinase, isoenzyme 2 [Bos taurus]	PDK3
A0A1D5PF79	252	K	pyruvate dehydrogenase kinase, isoenzyme 2 [Bos taurus]	PDK3
A0A1D5PF79	134	K	pyruvate dehydrogenase kinase, isoenzyme 2 [Bos taurus]	PDK3
A0A1D5PF79	43	K	pyruvate dehydrogenase kinase, isoenzyme 2 [Bos taurus]	PDK3
A0A1D5PF79	355	K	pyruvate dehydrogenase kinase, isoenzyme 2 [Bos taurus]	PDK3
A0A1D5PF83	119	K	putative transferase CAF17-like, mitochondrial [Stylophora pistillata]	IBA57
A0A1D5PF83	233	K	putative transferase CAF17-like, mitochondrial [Stylophora pistillata]	IBA57
A0A1D5PFD2	477	K	acyl-CoA synthetase family member 3, mitochondrial-like [Stylophora pistillata]	ACSF3	0.889	1.113	1.178	0.903	0.879	1.119			1.096	0.4748															1.096	0.4748
A0A1D5PFH3	8	K	---	C14orf2	0.795	0.943	0.916	1.28	0.961	1.082			0.799	0.088617															0.799	0.088617
A0A1D5PFH3	49	K	---	C14orf2	1.093	0.826	0.621	1.347	1.184	0.9			0.74	0.19564															0.74	0.19564
A0A1D5PFP9	40	K	Pterin-4-alpha-carbinolamine dehydratase	PCBD1	0.949	0.941	0.94	1.027	1.064	1.046			0.902	0.00064159															0.902	0.00064159
A0A1D5PFP9	58	K	Pterin-4-alpha-carbinolamine dehydratase	PCBD1	0.982	1.048	0.934	0.977	0.963	1.073			0.984	0.74828															0.984	0.74828
A0A1D5PFU2	320	K	---	CARD8
A0A1D5PFY7	149	K	Succinate-semialdehyde dehydrogenase, mitochondrial, partial [Stegodyphus mimosarum]	ALDH5A1	0.916	0.996	0.961	1.2	0.91	0.992			0.926	0.45468															0.926	0.45468
A0A1D5PFY7	197	K	Succinate-semialdehyde dehydrogenase, mitochondrial, partial [Stegodyphus mimosarum]	ALDH5A1	1.017	0.949	1.113	0.969	0.952	0.997			1.055	0.34226															1.055	0.34226
A0A1D5PFY7	424	K	Succinate-semialdehyde dehydrogenase, mitochondrial, partial [Stegodyphus mimosarum]	ALDH5A1	1.045	0.961	1.03	0.94	1.056	0.966			1.025	0.59366															1.025	0.59366
A0A1D5PFY7	390	K	Succinate-semialdehyde dehydrogenase, mitochondrial, partial [Stegodyphus mimosarum]	ALDH5A1	0.959	0.79	0.923	0.873	0.951	1.517			0.8	0.34104															0.8	0.34104
A0A1D5PFY7	307	K	Succinate-semialdehyde dehydrogenase, mitochondrial, partial [Stegodyphus mimosarum]	ALDH5A1
A0A1D5PFY7	430	K	Succinate-semialdehyde dehydrogenase, mitochondrial, partial [Stegodyphus mimosarum]	ALDH5A1	1.018	0.872	0.989	1.062	0.936	1.116			0.925	0.33198															0.925	0.33198
A0A1D5PFY7	363	K	Succinate-semialdehyde dehydrogenase, mitochondrial, partial [Stegodyphus mimosarum]	ALDH5A1	0.807	1.119	0.862	1.26	0.789	1.128			0.878	0.52048															0.878	0.52048
A0A1D5PFY7	375	K	Succinate-semialdehyde dehydrogenase, mitochondrial, partial [Stegodyphus mimosarum]	ALDH5A1	0.881	0.805	0.976	1.141	1.086	1.102			0.8	0.0170176															0.8	0.0170176
A0A1D5PFY7	372	K	Succinate-semialdehyde dehydrogenase, mitochondrial, partial [Stegodyphus mimosarum]	ALDH5A1	0.905	0.931	0.881	1.185	1.014	1.062			0.833	0.020925															0.833	0.020925
A0A1D5PFY7	404	K	Succinate-semialdehyde dehydrogenase, mitochondrial, partial [Stegodyphus mimosarum]	ALDH5A1
A0A1D5PG15	905	K	Sarcosine dehydrogenase, mitochondrial [Stylophora pistillata]	SARDH	0.951	0.92	0.864	1.077	1.123	1.008			0.853	0.0195156															0.853	0.0195156
A0A1D5PG15	795	K	Sarcosine dehydrogenase, mitochondrial [Stylophora pistillata]	SARDH	0.953	0.932	0.941	1.106	1.046	0.978			0.903	0.049138															0.903	0.049138
A0A1D5PG15	245	K	Sarcosine dehydrogenase, mitochondrial [Stylophora pistillata]	SARDH	0.699	1.009	0.832	1.276	0.88	1.346			0.725	0.138196															0.725	0.138196
A0A1D5PG15	897	K	Sarcosine dehydrogenase, mitochondrial [Stylophora pistillata]	SARDH	0.977	0.991	0.859	1.148	0.992	1.005			0.899	0.1777															0.899	0.1777
A0A1D5PG15	608	K	Sarcosine dehydrogenase, mitochondrial [Stylophora pistillata]	SARDH	0.847	0.825	0.782	1.193	1.118	1.195	Down		0.7	0.00037711									0.7	0.00037711
A0A1D5PG15	461	K	Sarcosine dehydrogenase, mitochondrial [Stylophora pistillata]	SARDH	1.027	0.979	0.897	0.979	0.781	1.401			0.918	0.75912															0.918	0.75912
A0A1D5PG15	810	K	Sarcosine dehydrogenase, mitochondrial [Stylophora pistillata]	SARDH	0.901	1.074	0.917	1.148	0.881	1.092			0.927	0.50026															0.927	0.50026
A0A1D5PG15	372	K	Sarcosine dehydrogenase, mitochondrial [Stylophora pistillata]	SARDH	0.92	0.916	0.848	1.176	0.986	1.136			0.814	0.027419															0.814	0.027419
A0A1D5PG15	768	K	Sarcosine dehydrogenase, mitochondrial [Stylophora pistillata]	SARDH	1.02	1.12	0.962	1.123	0.821	0.964			1.067	0.52096															1.067	0.52096
A0A1D5PG19	127	K	CaiB/baiF CoA-transferase family protein, partial [Stegodyphus mimosarum]	SUGCT	0.967	0.797	0.863	1.262	1.029	1.069			0.782	0.043402															0.782	0.043402
A0A1D5PG19	336	K	CaiB/baiF CoA-transferase family protein, partial [Stegodyphus mimosarum]	SUGCT	0.877	0.862	1.008	1.109	1.091	1.057			0.843	0.028536															0.843	0.028536
A0A1D5PG53	377	K	Bifunctional ATP-dependent dihydroxyacetone kinase/FAD-AMP lyase (cyclizing) [Stylophora pistillata]	TKFC	0.947	0.825	0.926	1.064	0.988	1.198			0.83	0.058838															0.83	0.058838
A0A1D5PG75	145	K	Gamma-glutamyltranspeptidase 1 [Zootermopsis nevadensis]	GGT5	1.033	1.112	0.877	1.168	0.877	0.964			1.004	0.95444															1.004	0.95444
A0A1D5PG97	689	K	RNA cytidine acetyltransferase	NAT10
A0A1D5PGB1	426	K	N-acetylgalactosamine kinase [Stylophora pistillata]	GALK2	1.064	0.984	0.962	1.066	0.974	0.924			1.016	0.76956															1.016	0.76956
A0A1D5PGB1	177	K	N-acetylgalactosamine kinase [Stylophora pistillata]	GALK2	1.041	0.953	0.916	1.097	1.007	0.959			0.95	0.4015															0.95	0.4015
A0A1D5PGB8	66	K	Oxidoreductase NAD-binding domain-containing protein 1 [Stylophora pistillata]	OXNAD1
A0A1D5PGB8	19	K	Oxidoreductase NAD-binding domain-containing protein 1 [Stylophora pistillata]	OXNAD1
A0A1D5PGB8	20	K	Oxidoreductase NAD-binding domain-containing protein 1 [Stylophora pistillata]	OXNAD1
A0A1D5PGC2	11	K	sorting and assembly machinery component 50 homolog [Bos taurus]	SAMM50
A0A1D5PGD5	1731	K	Collagen alpha-3(VI) chain	COL6A3
A0A1D5PGH1	375	K	Basigin	BSG
A0A1D5PGH1	175	K	Basigin	BSG
A0A1D5PGH1	236	K	Basigin	BSG
A0A1D5PGH3	121	K	[Pyruvate dehydrogenase [acetyl-transferring]]-phosphatase 1, mitochondrial [Zootermopsis nevadensis]	PDP1	0.678	0.861	0.707	1.198	1.261	1.199	Down		0.614	0.0028569									0.614	0.0028569
A0A1D5PGI3	72	K	Sideroflexin	SFXN1	1.02	1.008	0.807	1.144	0.872	1.083			0.915	0.47816															0.915	0.47816
A0A1D5PGM3	116	K	Translin	TSN
A0A1D5PGP6	151	K	M-phase phosphoprotein 6	MPHOSPH6
A0A1D5PGQ5	154	K	Adenosylhomocysteinase	AHCYL1	0.968	1.079	0.901	1.128	1.06	1.072			0.904	0.138598															0.904	0.138598
A0A1D5PGY9	775	K	Eukaryotic translation initiation factor 3 subunit A	EIF3A	0.95	1.053	1.03	1.012	0.857	1.051			1.039	0.59108															1.039	0.59108
A0A1D5PH03	66	K	phosphatidylinositol transfer protein beta isoform-like [Stylophora pistillata]	PITPNB
A0A1D5PH32	408	K	Gelsolin	GSN	0.688	1.038	1.141	1.178	0.886	1.081			0.912	0.5725															0.912	0.5725
A0A1D5PH32	201	K	Gelsolin	GSN	0.807	0.88	0.831	1.378	0.905	1.174			0.728	0.07272															0.728	0.07272
A0A1D5PHH8	31	K	m7GpppX diphosphatase [Stylophora pistillata]	DCPS	0.997	0.982	0.911	1.111	0.968	1.054			0.922	0.177439															0.922	0.177439
A0A1D5PHJ8	273	K	Dynactin subunit 2	---
A0A1D5PHJ9	564	K	1,4-alpha-glucan-branching enzyme [Zootermopsis nevadensis]	GBE1	1	0.939	0.833	1.112	0.935	1.109		Down	0.878	0.174678																	0.878	0.174678
A0A1D5PHJ9	633	K	1,4-alpha-glucan-branching enzyme [Zootermopsis nevadensis]	GBE1	0.984	1.194	1.13	1.026	0.889	0.855		Down	1.194	0.090638																	1.194	0.090638
A0A1D5PHJ9	598	K	1,4-alpha-glucan-branching enzyme [Zootermopsis nevadensis]	GBE1	1.103	0.942	1.008	0.988	0.973	0.989		Down	1.035	0.55584																	1.035	0.55584
A0A1D5PHJ9	428	K	1,4-alpha-glucan-branching enzyme [Zootermopsis nevadensis]	GBE1	0.922	1.133	0.773	1.06	0.929	1.118		Down	0.91	0.44964																	0.91	0.44964
A0A1D5PHJ9	631	K	1,4-alpha-glucan-branching enzyme [Zootermopsis nevadensis]	GBE1	1.002	1.072	0.967	0.987	0.93	1.037		Down	1.029	0.54148																	1.029	0.54148
A0A1D5PHJ9	40	K	1,4-alpha-glucan-branching enzyme [Zootermopsis nevadensis]	GBE1	0.893	1.067	1.004	1.112	0.86	1.045		Down	0.982	0.88366																	0.982	0.88366
A0A1D5PHJ9	43	K	1,4-alpha-glucan-branching enzyme [Zootermopsis nevadensis]	GBE1	0.93	0.889	0.831	1.063	1.024	1.161		Down	0.816	0.0148573																	0.816	0.0148573
A0A1D5PHJ9	288	K	1,4-alpha-glucan-branching enzyme [Zootermopsis nevadensis]	GBE1	1.304	1.014	1.129	0.875	0.775	0.981		Down	1.31	0.053965																	1.31	0.053965
A0A1D5PHJ9	54	K	1,4-alpha-glucan-branching enzyme [Zootermopsis nevadensis]	GBE1	0.757	0.918	0.857	1.169	0.971	1.2	Down	Down	0.758	0.034257											0.758	0.034257
A0A1D5PHL0	53	K	Proteasome subunit alpha type	PSMA2	0.89	0.976	0.871	1.361	0.834	1.079			0.836	0.33226															0.836	0.33226
A0A1D5PHL0	171	K	Proteasome subunit alpha type	PSMA2
A0A1D5PHN5	31	K	40S ribosomal protein S10b, partial [Stegodyphus mimosarum]	RPS10
A0A1D5PHS2	203	K	keratin, type I cytoskeletal 18 [Bos taurus]	KRT18	0.931	0.981	0.887	1.405	0.902	0.902		Up	0.872	0.48832													0.872	0.48832
A0A1D5PHS2	80	K	keratin, type I cytoskeletal 18 [Bos taurus]	KRT18	0.889	1.038	0.909	1.151	0.98	1.051		Up	0.891	0.161015													0.891	0.161015
A0A1D5PHS2	311	K	keratin, type I cytoskeletal 18 [Bos taurus]	KRT18	0.985	0.939	0.994	1.027	0.896	1.135		Up	0.954	0.5804													0.954	0.5804
A0A1D5PHS2	313	K	keratin, type I cytoskeletal 18 [Bos taurus]	KRT18	0.763	0.968	0.966	1.245	1.081	1.064		Up	0.796	0.067837													0.796	0.067837
A0A1D5PHU5	759	K	Dolichyl-diphosphooligosaccharide--protein glycosyltransferase subunit STT3B [Zootermopsis nevadensis]	STT3B	0.776	0.685	0.768	1.56	1.176	1.234	Down		0.561	0.0040038									0.561	0.0040038
A0A1D5PHU5	654	K	Dolichyl-diphosphooligosaccharide--protein glycosyltransferase subunit STT3B [Zootermopsis nevadensis]	STT3B	0.762	0.922	0.917	1.284	1.042	1.166	Down		0.745	0.027557									0.745	0.027557
A0A1D5PHU5	485	K	Dolichyl-diphosphooligosaccharide--protein glycosyltransferase subunit STT3B [Zootermopsis nevadensis]	STT3B	0.797	1	0.919	1.4	0.988	0.961			0.811	0.22336															0.811	0.22336
A0A1D5PHY8	367	K	Lissencephaly-1 homolog	PAFAH1B1
A0A1D5PHY8	52	K	Lissencephaly-1 homolog	PAFAH1B1
A0A1D5PHY8	359	K	Lissencephaly-1 homolog	PAFAH1B1
A0A1D5PI06	56	K	NADH dehydrogenase [ubiquinone] flavoprotein 2, mitochondrial [Stylophora pistillata]	NDUFV2	1.027	0.987	0.876	1	1.04	1.021			0.944	0.29158															0.944	0.29158
A0A1D5PI06	150	K	NADH dehydrogenase [ubiquinone] flavoprotein 2, mitochondrial [Stylophora pistillata]	NDUFV2	0.752	2.067	0.823	0.848	0.769	0.837			1.484	0.47388															1.484	0.47388
A0A1D5PI83	398	K	ATP-dependent RNA helicase SUPV3L1, mitochondrial	SUPV3L1	0.834	1.024	0.754	1.221	1.081	1.008			0.789	0.084699															0.789	0.084699
A0A1D5PI87	8	K	3-hydroxyacyl-CoA dehydrogenase type-2 [Zootermopsis nevadensis]	HSD17B10	0.887	1.499	0.853	1.193	0.695	0.898			1.163	0.5896															1.163	0.5896
A0A1D5PI87	106	K	3-hydroxyacyl-CoA dehydrogenase type-2 [Zootermopsis nevadensis]	HSD17B10	0.966	0.981	0.972	1.046	1.08	0.953			0.948	0.3027															0.948	0.3027
A0A1D5PIB2	69	K	Cystathionine gamma-lyase, partial [Zootermopsis nevadensis]	CTH
A0A1D5PIB2	214	K	Cystathionine gamma-lyase, partial [Zootermopsis nevadensis]	CTH
A0A1D5PIB2	30	K	Cystathionine gamma-lyase, partial [Zootermopsis nevadensis]	CTH
A0A1D5PIB2	17	K	Cystathionine gamma-lyase, partial [Zootermopsis nevadensis]	CTH
A0A1D5PIB2	195	K	Cystathionine gamma-lyase, partial [Zootermopsis nevadensis]	CTH
A0A1D5PIF4	52	K	Protein henna, partial [Stegodyphus mimosarum]	PAH
A0A1D5PIF4	189	K	Protein henna, partial [Stegodyphus mimosarum]	PAH
A0A1D5PIF4	87	K	Protein henna, partial [Stegodyphus mimosarum]	PAH
A0A1D5PIF4	178	K	Protein henna, partial [Stegodyphus mimosarum]	PAH
A0A1D5PIJ7	228	K	Sorting nexin	SNX6
A0A1D5PIL5	49	K	14-3-3 protein theta	YWHAQ
A0A1D5PIL5	9	K	14-3-3 protein theta	YWHAQ
A0A1D5PIN0	714	K	Nipped-B protein	NIPBLL
A0A1D5PIP3	270	K	calpain-1 catalytic subunit [Gallus gallus]	CAPN1	0.98	1.081	0.938	0.962	0.947	1.07			1.007	0.9157															1.007	0.9157
A0A1D5PIZ1	625	K	thimet oligopeptidase 1 [Bos taurus]	THOP1
A0A1D5PIZ1	664	K	thimet oligopeptidase 1 [Bos taurus]	THOP1	0.832	1.266	0.945	1.085	0.855	1.028			1.025	0.92564															1.025	0.92564
A0A1D5PIZ1	136	K	thimet oligopeptidase 1 [Bos taurus]	THOP1	0.878	1.147	0.946	1.029	0.932	1.066			0.981	0.80508															0.981	0.80508
A0A1D5PIZ1	314	K	thimet oligopeptidase 1 [Bos taurus]	THOP1	0.883	1.084	0.92	1.09	0.932	1.084			0.929	0.4095															0.929	0.4095
A0A1D5PIZ1	305	K	thimet oligopeptidase 1 [Bos taurus]	THOP1	0.912	0.94	1.018	1.057	0.902	1.155			0.922	0.38424															0.922	0.38424
A0A1D5PJ47	415	K	Alpha-1,6-mannosyl-glycoprotein 2-beta-N-acetylglucosaminyltransferase [Stylophora pistillata]	MGAT2	1.003	0.938	1.096	0.885	1.103	1.058		Up	0.997	0.9951													0.997	0.9951
A0A1D5PJF2	161	K	acyl-coenzyme A synthetase ACSM3, mitochondrial-like [Stylophora pistillata]	ACSM5	1.069	0.902	1.019	0.982	1.03	1.03		Up	0.983	0.7314													0.983	0.7314
A0A1D5PJF2	357	K	acyl-coenzyme A synthetase ACSM3, mitochondrial-like [Stylophora pistillata]	ACSM5	0.987	0.806	0.961	1.237	1.142	1.061		Up	0.801	0.044277													0.801	0.044277
A0A1D5PJF2	188	K	acyl-coenzyme A synthetase ACSM3, mitochondrial-like [Stylophora pistillata]	ACSM5	0.986	0.859	1.048	1.184	1.009	1.02		Up	0.9	0.2484													0.9	0.2484
A0A1D5PJF2	100	K	acyl-coenzyme A synthetase ACSM3, mitochondrial-like [Stylophora pistillata]	ACSM5	0.972	0.844	1.047	1.092	1.106	1.071		Up	0.876	0.166203													0.876	0.166203
A0A1D5PJF2	193	K	acyl-coenzyme A synthetase ACSM3, mitochondrial-like [Stylophora pistillata]	ACSM5								Up
A0A1D5PJF2	541	K	acyl-coenzyme A synthetase ACSM3, mitochondrial-like [Stylophora pistillata]	ACSM5	1.066	1.094	0.878	1.013	1.014	0.916		Up	1.032	0.73336													1.032	0.73336
A0A1D5PJF2	336	K	acyl-coenzyme A synthetase ACSM3, mitochondrial-like [Stylophora pistillata]	ACSM5	0.964	0.832	1.015	0.999	1.187	1.168		Up	0.838	0.094201													0.838	0.094201
A0A1D5PJX2	93	K	F-actin-capping protein subunit alpha-1	CAPZA1	0.887	1.063	0.87	1.118	1.033	1.085			0.871	0.105822															0.871	0.105822
A0A1D5PJZ3	453	K	scavenger receptor class A member 5 isoform 1 [Mus musculus]	MARCO	0.904	1.112	0.94	1.047	0.964	0.986			0.986	0.81244															0.986	0.81244
A0A1D5PK20	30	K	nuclear receptor coactivator 2 [Sus scrofa]	NCOA2
A0A1D5PK24	156	K	60S ribosomal protein L5-A, partial [Stegodyphus mimosarum]	RPL5L
A0A1D5PK24	239	K	60S ribosomal protein L5-A, partial [Stegodyphus mimosarum]	RPL5L
A0A1D5PK24	43	K	60S ribosomal protein L5-A, partial [Stegodyphus mimosarum]	RPL5L
A0A1D5PK24	218	K	60S ribosomal protein L5-A, partial [Stegodyphus mimosarum]	RPL5L
A0A1D5PK24	5	K	60S ribosomal protein L5-A, partial [Stegodyphus mimosarum]	RPL5L
A0A1D5PK24	195	K	60S ribosomal protein L5-A, partial [Stegodyphus mimosarum]	RPL5L
A0A1D5PK24	110	K	60S ribosomal protein L5-A, partial [Stegodyphus mimosarum]	RPL5L
A0A1D5PK69	106	K	60S acidic ribosomal protein P0	RPLP0	0.939	1.011	1.078	0.995	0.946	1.027			1.02	0.70386															1.02	0.70386
A0A1D5PK69	10	K	60S acidic ribosomal protein P0	RPLP0
A0A1D5PK79	1894	K	neuroblastoma-amplified sequence-like isoform X2 [Stylophora pistillata]	NBAS	0.928	0.98	0.952	1.162	0.932	1.04			0.913	0.25224															0.913	0.25224
A0A1D5PKA3	476	K	D-2-hydroxyglutarate dehydrogenase [Bos taurus]	D2HGDH	0.835	0.827	1.005	1.342	0.925	1.038			0.807	0.179585															0.807	0.179585
A0A1D5PKA3	291	K	D-2-hydroxyglutarate dehydrogenase [Bos taurus]	D2HGDH	0.93	1.018	1.093	1.067	1.008	0.9			1.022	0.7615															1.022	0.7615
A0A1D5PKA3	73	K	D-2-hydroxyglutarate dehydrogenase [Bos taurus]	D2HGDH	0.875	0.92	0.87	1.179	1.074	1.055			0.806	0.0051418															0.806	0.0051418
A0A1D5PKA9	119	K	puromycin-sensitive aminopeptidase-like [Stylophora pistillata]	NPEPPS	1.047	0.945	0.956	0.934	0.934	1.171			0.97	0.77022															0.97	0.77022
A0A1D5PKB1	243	K	alcohol dehydrogenase class-3 isoform 1 [Mus musculus]	ADH1C
A0A1D5PKB1	134	K	alcohol dehydrogenase class-3 isoform 1 [Mus musculus]	ADH1C
A0A1D5PKB1	329	K	alcohol dehydrogenase class-3 isoform 1 [Mus musculus]	ADH1C
A0A1D5PKB1	322	K	alcohol dehydrogenase class-3 isoform 1 [Mus musculus]	ADH1C
A0A1D5PKB1	336	K	alcohol dehydrogenase class-3 isoform 1 [Mus musculus]	ADH1C
A0A1D5PKB9	144	K	SAC1 like phosphatidylinositide phosphatase	---
A0A1D5PKC8	237	K	ezrin [Bos taurus]	MSN
A0A1D5PKC8	253	K	ezrin [Bos taurus]	MSN	1.011	1.003	0.898	1.163	0.894	1.037			0.941	0.54484															0.941	0.54484
A0A1D5PKC8	79	K	ezrin [Bos taurus]	MSN	1.082	1.18	0.928	0.978	0.909	0.975			1.115	0.2329															1.115	0.2329
A0A1D5PKG6	55	K	ubiquitin-conjugating enzyme E2L 3, partial [Bos taurus]	UBE2L3	0.9	1.06	1.003	1.168	0.88	1.008			0.97	0.7937															0.97	0.7937
A0A1D5PKN8	21	K	Sulfurtransferase	MPST	1.001	0.835	0.892	1.08	1.24	0.987			0.825	0.087876															0.825	0.087876
A0A1D5PKN8	40	K	Sulfurtransferase	MPST	0.946	0.847	0.904	1.326	1.044	0.984			0.804	0.094957															0.804	0.094957
A0A1D5PKN8	236	K	Sulfurtransferase	MPST	1.195	1.012	0.969	1.072	0.9	0.905			1.104	0.31714															1.104	0.31714
A0A1D5PKN8	160	K	Sulfurtransferase	MPST	1.056	0.903	0.98	1.222	0.917	0.976			0.943	0.62174															0.943	0.62174
A0A1D5PKN8	78	K	Sulfurtransferase	MPST	0.83	1.001	0.8	1.153	1.058	1.198			0.772	0.028718															0.772	0.028718
A0A1D5PKN8	14	K	Sulfurtransferase	MPST	0.937	0.886	0.886	1.265	1.067	1.006			0.812	0.045419															0.812	0.045419
A0A1D5PKN8	46	K	Sulfurtransferase	MPST	0.975	1.016	0.913	1.225	0.95	0.967			0.924	0.45266															0.924	0.45266
A0A1D5PKN8	164	K	Sulfurtransferase	MPST	0.981	1.126	1.036	1.088	0.84	0.967			1.086	0.36738															1.086	0.36738
A0A1D5PKN8	293	K	Sulfurtransferase	MPST	0.979	0.821	0.904	1.269	1.013	1.07			0.807	0.066177															0.807	0.066177
A0A1D5PKP7	56	K	Ethylmalonyl-CoA decarboxylase	ECHDC1
A0A1D5PKR5	33	K	Renalase [Stylophora pistillata]	RNLS	1.019	0.783	0.899	1.133	1.041	1.055			0.836	0.084677															0.836	0.084677
A0A1D5PKR5	223	K	Renalase [Stylophora pistillata]	RNLS	1.019	1.046	0.932	1.02	1.014	0.966			0.999	0.96316															0.999	0.96316
A0A1D5PKU6	182	K	Ras-related protein Rab-5B	RAB5B
A0A1D5PL06	206	K	Protein TBRG4, partial [Stegodyphus mimosarum]	TBRG4	0.907	0.961	0.96	1.073	1.055	0.999			0.904	0.025225															0.904	0.025225
A0A1D5PL06	213	K	Protein TBRG4, partial [Stegodyphus mimosarum]	TBRG4	0.971	0.964	1.001	0.978	1.085	0.965			0.97	0.488															0.97	0.488
A0A1D5PL36	240	K	acetyl-coenzyme A acyltransferase 2 [Bos taurus]	ACAA2	0.893	0.964	0.837	1.166	1.041	1.068			0.823	0.021398															0.823	0.021398
A0A1D5PL36	25	K	acetyl-coenzyme A acyltransferase 2 [Bos taurus]	ACAA2	0.983	1.336	1.075	0.928	0.604	1.106			1.287	0.24494															1.287	0.24494
A0A1D5PL36	306	K	acetyl-coenzyme A acyltransferase 2 [Bos taurus]	ACAA2	0.975	0.854	1.001	1.176	0.987	1.007			0.893	0.20252															0.893	0.20252
A0A1D5PL36	185	K	acetyl-coenzyme A acyltransferase 2 [Bos taurus]	ACAA2	0.953	0.846	0.951	1.189	1.005	1.046			0.849	0.064124															0.849	0.064124
A0A1D5PL36	241	K	acetyl-coenzyme A acyltransferase 2 [Bos taurus]	ACAA2	1.016	0.953	0.915	1.278	0.838	1.001			0.925	0.6407															0.925	0.6407
A0A1D5PL36	269	K	acetyl-coenzyme A acyltransferase 2 [Bos taurus]	ACAA2	0.859	0.912	0.88	1.152	0.988	1.178			0.799	0.0186837															0.799	0.0186837
A0A1D5PL36	209	K	acetyl-coenzyme A acyltransferase 2 [Bos taurus]	ACAA2	1.092	1.13	0.951	0.927	0.881	1.032			1.117	0.192035															1.117	0.192035
A0A1D5PL36	219	K	acetyl-coenzyme A acyltransferase 2 [Bos taurus]	ACAA2	0.815	0.86	0.792	1.319	1.056	1.113	Down		0.707	0.0086434									0.707	0.0086434
A0A1D5PL36	214	K	acetyl-coenzyme A acyltransferase 2 [Bos taurus]	ACAA2	0.928	0.846	0.868	1.199	1.055	1.077			0.793	0.0087762															0.793	0.0087762
A0A1D5PL36	13	K	acetyl-coenzyme A acyltransferase 2 [Bos taurus]	ACAA2	0.882	0.814	1.069	1.247	0.88	1.109			0.854	0.30418															0.854	0.30418
A0A1D5PL36	224	K	acetyl-coenzyme A acyltransferase 2 [Bos taurus]	ACAA2	0.865	0.936	0.841	1.234	1.022	1.072			0.794	0.024525															0.794	0.024525
A0A1D5PL36	340	K	acetyl-coenzyme A acyltransferase 2 [Bos taurus]	ACAA2	0.82	0.908	1.038	1.089	1.045	1.087			0.859	0.087301															0.859	0.087301
A0A1D5PL36	270	K	acetyl-coenzyme A acyltransferase 2 [Bos taurus]	ACAA2	0.862	0.974	0.904	1.293	0.999	0.951			0.845	0.189599															0.845	0.189599
A0A1D5PL36	171	K	acetyl-coenzyme A acyltransferase 2 [Bos taurus]	ACAA2	0.959	0.945	0.97	1.106	1.002	1.014			0.921	0.062938															0.921	0.062938
A0A1D5PLB9	443	K	Nucleoporin 50 kDa [Zootermopsis nevadensis]	NUP50	0.911	1.069	0.887	1.03	1.055	1.016			0.925	0.23994															0.925	0.23994
A0A1D5PLH9	147	K	Malate dehydrogenase	MDH1
A0A1D5PLH9	21	K	Malate dehydrogenase	MDH1
A0A1D5PLH9	75	K	Malate dehydrogenase	MDH1
A0A1D5PLH9	14	K	Malate dehydrogenase	MDH1
A0A1D5PLH9	18	K	Malate dehydrogenase	MDH1
A0A1D5PLH9	116	K	Malate dehydrogenase	MDH1
A0A1D5PLH9	29	K	Malate dehydrogenase	MDH1
A0A1D5PLH9	110	K	Malate dehydrogenase	MDH1
A0A1D5PLI4	234	K	Unconventional myosin-Ic	MYO1C
A0A1D5PLI5	127	K	ubiquitin-conjugating enzyme E2 D2 [Sus scrofa]	UBE2D2
A0A1D5PLK4	239	K	Collagen alpha-2(VI) chain	COL6A2	1.32	1.111	1.162	0.851	0.68	1.017	Up		1.41	0.049715			1.41	0.049715
A0A1D5PLN7	22	K	hepatocyte nuclear factor 4-gamma isoform 1 [Bos taurus]	HNF4G
A0A1D5PLP8	211	K	Isocitrate dehydrogenase [NAD] subunit, mitochondrial	IDH3B
A0A1D5PLP8	113	K	Isocitrate dehydrogenase [NAD] subunit, mitochondrial	IDH3B
A0A1D5PLQ3	67	K	26S proteasome non-ATPase regulatory subunit 1	PSMD1
A0A1D5PLS2	397	K	Citrate synthase	CS
A0A1D5PLS2	370	K	Citrate synthase	CS	0.96	1.023	0.876	1.086	1.051	0.978			0.918	0.187183															0.918	0.187183
A0A1D5PLS2	374	K	Citrate synthase	CS	0.893	1.281	0.781	1.21	0.952	0.865			0.976	0.84834															0.976	0.84834
A0A1D5PLS2	80	K	Citrate synthase	CS	0.9	1.085	0.896	1.157	0.962	0.982			0.929	0.43684															0.929	0.43684
A0A1D5PLS2	47	K	Citrate synthase	CS	0.991	0.928	1.119	1.1	0.883	0.994			1.02	0.81234															1.02	0.81234
A0A1D5PLS2	331	K	Citrate synthase	CS	0.883	0.947	0.883	1.185	1.032	1.025			0.837	0.028636															0.837	0.028636
A0A1D5PLS2	454	K	Citrate synthase	CS	0.964	0.854	0.878	1.145	0.969	1.154			0.825	0.048176															0.825	0.048176
A0A1D5PLU7	98	K	Peptidyl-prolyl cis-trans isomerase	PPIB	0.911	0.912	0.936	1.261	1.002	1.049			0.833	0.128761															0.833	0.128761
A0A1D5PLU7	155	K	Peptidyl-prolyl cis-trans isomerase	PPIB	1.147	1.062	0.92	0.96	0.812	1.063			1.104	0.37838															1.104	0.37838
A0A1D5PLU7	85	K	Peptidyl-prolyl cis-trans isomerase	PPIB	1.094	1.057	0.968	1.07	0.775	1.006			1.094	0.40492															1.094	0.40492
A0A1D5PLU7	134	K	Peptidyl-prolyl cis-trans isomerase	PPIB	1.106	1.172	0.934	0.984	0.873	0.878			1.174	0.114723															1.174	0.114723
A0A1D5PLU7	100	K	Peptidyl-prolyl cis-trans isomerase	PPIB	1.089	0.984	0.813	1.094	0.946	1.1			0.919	0.4182															0.919	0.4182
A0A1D5PLU7	58	K	Peptidyl-prolyl cis-trans isomerase	PPIB	1.07	1.031	0.896	1.01	0.957	1.038			0.997	0.93696															0.997	0.93696
A0A1D5PLX0	403	K	Coatomer subunit gamma	COPG1
A0A1D5PLX0	116	K	Coatomer subunit gamma	COPG1
A0A1D5PLX0	460	K	Coatomer subunit gamma	COPG1
A0A1D5PM16	243	K	NmrA-like family domain-containing protein 1	NMRAL1
A0A1D5PM61	158	K	Metastasis associated 1 family member 2	---	0.859	0.928	0.878	1.025	1.133	1.162			0.803	0.0080567															0.803	0.0080567
A0A1D5PM72	170	K	Estradiol 17-beta-dehydrogenase 12 [Stylophora pistillata]	HSD17B12	1.408	0.977	0.824	0.882	0.877	0.919		Up	1.198	0.43048													1.198	0.43048
A0A1D5PM72	198	K	Estradiol 17-beta-dehydrogenase 12 [Stylophora pistillata]	HSD17B12	1.053	1.012	0.8	1.192	1.039	0.94		Up	0.904	0.39838													0.904	0.39838
A0A1D5PMA0	598	K	Solute carrier organic anion transporter family member	SLCO1A2
A0A1D5PMD9	35	K	Carboxylic ester hydrolase	LOC769704	0.923	0.927	0.97	1.202	0.951	1.141			0.856	0.107121															0.856	0.107121
A0A1D5PMD9	248	K	Carboxylic ester hydrolase	LOC769704	0.926	1.033	0.921	1.22	0.979	1.012			0.897	0.2481															0.897	0.2481
A0A1D5PMD9	45	K	Carboxylic ester hydrolase	LOC769704	0.911	1.049	0.894	1.163	0.979	1.102			0.88	0.14826															0.88	0.14826
A0A1D5PMD9	293	K	Carboxylic ester hydrolase	LOC769704	0.717	0.921	0.978	1.455	1.028	1.08			0.734	0.101525															0.734	0.101525
A0A1D5PME8	1726	K	Mediator of RNA polymerase II transcription subunit 12 [Zootermopsis nevadensis]	MED12	0.777	1.126	0.771	1.311	1.052	1.057			0.782	0.150141															0.782	0.150141
A0A1D5PMH6	60	K	60S ribosomal protein L3, partial [Stegodyphus mimosarum]	RPL3
A0A1D5PMH6	266	K	60S ribosomal protein L3, partial [Stegodyphus mimosarum]	RPL3
A0A1D5PMH7	8	K	Cytochrome c oxidase subunit	LOC107050681	0.991	1.026	0.946	1.187	0.905	0.969			0.968	0.7716															0.968	0.7716
A0A1D5PMH7	13	K	Cytochrome c oxidase subunit	LOC107050681	1.064	1.195	1.09	1.094	0.807	0.861			1.213	0.113383															1.213	0.113383
A0A1D5PMI8	165	K	Secernin-2 [Zootermopsis nevadensis]	SCRN3	0.763	1.021	0.859	1.207	1.102	1.114			0.772	0.041264															0.772	0.041264
A0A1D5PMJ7	57	K	3-hydroxyisobutyrate dehydrogenase, mitochondrial-like [Stylophora pistillata]	HIBADH
A0A1D5PMK7	68	K	Iron-sulfur protein NUBPL [Stylophora pistillata]	NUBPL	0.818	0.802	0.923	1.017	1.139	1.266	Down		0.743	0.0186218									0.743	0.0186218
A0A1D5PML2	516	K	Vigilin	HDLBP
A0A1D5PML2	559	K	Vigilin	HDLBP
A0A1D5PML2	452	K	Vigilin	HDLBP
A0A1D5PML2	444	K	Vigilin	HDLBP
A0A1D5PMT0	130	K	---	SRSF7
A0A1D5PMY4	45	K	alanine--tRNA ligase, cytoplasmic-like [Stylophora pistillata]	AARS2
A0A1D5PND5	344	K	Phosphorylase b kinase regulatory subunit	PHKB
A0A1D5PND8	526	K	Alanine aminotransferase 2 [Zootermopsis nevadensis]	GPT2	1.194	1.056	1.105	0.995	0.906	0.706			1.287	0.073777															1.287	0.073777
A0A1D5PNG9	95	K	protein ABHD14B-like [Stylophora pistillata]	LOC107054363	0.873	0.957	0.895	1.237	0.933	1.122			0.828	0.103539															0.828	0.103539
A0A1D5PNG9	143	K	protein ABHD14B-like [Stylophora pistillata]	LOC107054363	0.972	1.135	0.653	1.059	1	1.168			0.855	0.35084															0.855	0.35084
A0A1D5PNH6	584	K	Connector enhancer of kinase suppressor of ras 2, partial [Stegodyphus mimosarum]	CNKSR2
A0A1D5PNH6	585	K	Connector enhancer of kinase suppressor of ras 2, partial [Stegodyphus mimosarum]	CNKSR2
A0A1D5PNK3	173	K	Mitochondrial 2-oxoglutarate/malate carrier protein [Zootermopsis nevadensis]	SLC25A11	1.03	0.945	0.945	0.969	0.95	1.125			0.959	0.5498															0.959	0.5498
A0A1D5PNK6	28	K	Protein disulfide-isomerase A5, partial [Stegodyphus mimosarum]	PDIA5
A0A1D5PNL1	283	K	Asparagine synthetase [glutamine-hydrolyzing]	ASNS
A0A1D5PNM0	130	K	NADH dehydrogenase [ubiquinone] 1 beta subcomplex subunit 9 [Zootermopsis nevadensis]	NDUFB9
A0A1D5PNM0	50	K	NADH dehydrogenase [ubiquinone] 1 beta subcomplex subunit 9 [Zootermopsis nevadensis]	NDUFB9
A0A1D5PNM0	116	K	NADH dehydrogenase [ubiquinone] 1 beta subcomplex subunit 9 [Zootermopsis nevadensis]	NDUFB9
A0A1D5PNM0	45	K	NADH dehydrogenase [ubiquinone] 1 beta subcomplex subunit 9 [Zootermopsis nevadensis]	NDUFB9
A0A1D5PNM0	133	K	NADH dehydrogenase [ubiquinone] 1 beta subcomplex subunit 9 [Zootermopsis nevadensis]	NDUFB9
A0A1D5PNM0	54	K	NADH dehydrogenase [ubiquinone] 1 beta subcomplex subunit 9 [Zootermopsis nevadensis]	NDUFB9
A0A1D5PNS0	42	K	Serrate RNA effector molecule-like protein, partial [Stegodyphus mimosarum]	---	0.973	0.882	0.92	1.132	1.091	1.036			0.851	0.0137184															0.851	0.0137184
A0A1D5PNS2	807	K	Lysine-specific demethylase 6A, partial [Stegodyphus mimosarum]	KDM6A
A0A1D5PNW0	66	K	60S ribosomal protein L30	RPL30
A0A1D5PNX0	72	K	Hydroxyacid-oxoacid transhydrogenase, mitochondrial, partial [Stegodyphus mimosarum]	ADHFE1	0.998	0.891	1.03	1.119	0.921	1.033			0.95	0.5224															0.95	0.5224
A0A1D5PNX0	289	K	Hydroxyacid-oxoacid transhydrogenase, mitochondrial, partial [Stegodyphus mimosarum]	ADHFE1	0.925	0.938	0.863	1.182	1.043	1.027			0.838	0.02716															0.838	0.02716
A0A1D5PNX0	432	K	Hydroxyacid-oxoacid transhydrogenase, mitochondrial, partial [Stegodyphus mimosarum]	ADHFE1	0.921	0.92	0.956	1.061	1.023	1.098			0.879	0.0058422															0.879	0.0058422
A0A1D5PNX0	394	K	Hydroxyacid-oxoacid transhydrogenase, mitochondrial, partial [Stegodyphus mimosarum]	ADHFE1
A0A1D5PP05	1715	K	Histone-lysine N-methyltransferase 2C [Stylophora pistillata]	KMT2D
A0A1D5PP05	1609	K	Histone-lysine N-methyltransferase 2C [Stylophora pistillata]	KMT2D
A0A1D5PP05	1785	K	Histone-lysine N-methyltransferase 2C [Stylophora pistillata]	KMT2D
A0A1D5PP57	103	K	V-type proton ATPase subunit B [Stylophora pistillata]	ATP6V1B2	0.99	1.211	0.976	0.988	0.802	0.978			1.148	0.23078															1.148	0.23078
A0A1D5PPA8	149	K	Adenosylhomocysteinase	AHCY	0.884	0.988	0.783	1.267	0.902	1.176			0.794	0.141197															0.794	0.141197
A0A1D5PPA8	189	K	Adenosylhomocysteinase	AHCY	0.98	1.173	0.94	0.957	0.948	1.004			1.063	0.4629															1.063	0.4629
A0A1D5PPA8	389	K	Adenosylhomocysteinase	AHCY	0.997	0.874	0.933	1.17	0.952	1.085			0.874	0.137144															0.874	0.137144
A0A1D5PPA8	167	K	Adenosylhomocysteinase	AHCY	0.949	0.927	0.9	1.164	1.034	1.038			0.858	0.021961															0.858	0.021961
A0A1D5PPA8	427	K	Adenosylhomocysteinase	AHCY	0.917	1.007	1.101	1.304	0.737	0.959			1.008	0.85932															1.008	0.85932
A0A1D5PPA8	205	K	Adenosylhomocysteinase	AHCY	0.779	0.867	0.943	1.156	1.23	1.039	Down		0.756	0.0193204									0.756	0.0193204
A0A1D5PPA8	416	K	Adenosylhomocysteinase	AHCY	1.048	0.947	0.964	1.104	0.954	0.995			0.969	0.60058															0.969	0.60058
A0A1D5PPA8	169	K	Adenosylhomocysteinase	AHCY
A0A1D5PPA8	409	K	Adenosylhomocysteinase	AHCY	0.967	0.961	0.984	1.154	0.935	1.012			0.939	0.43942															0.939	0.43942
A0A1D5PPA8	43	K	Adenosylhomocysteinase	AHCY	0.974	0.916	0.945	1.133	0.937	1.103			0.893	0.151836															0.893	0.151836
A0A1D5PPA8	187	K	Adenosylhomocysteinase	AHCY
A0A1D5PPA8	422	K	Adenosylhomocysteinase	AHCY	1.071	0.998	0.888	1.11	1.022	0.925			0.967	0.68224															0.967	0.68224
A0A1D5PPF6	935	K	ras GTPase-activating-like protein IQGAP1 isoform X3 [Exaiptasia pallida]	IQGAP2
A0A1D5PPF6	596	K	ras GTPase-activating-like protein IQGAP1 isoform X3 [Exaiptasia pallida]	IQGAP2
A0A1D5PPF6	929	K	ras GTPase-activating-like protein IQGAP1 isoform X3 [Exaiptasia pallida]	IQGAP2
A0A1D5PPF6	342	K	ras GTPase-activating-like protein IQGAP1 isoform X3 [Exaiptasia pallida]	IQGAP2
A0A1D5PPF6	1330	K	ras GTPase-activating-like protein IQGAP1 isoform X3 [Exaiptasia pallida]	IQGAP2
A0A1D5PPF6	1218	K	ras GTPase-activating-like protein IQGAP1 isoform X3 [Exaiptasia pallida]	IQGAP2
A0A1D5PPF8	477	K	heat shock 70 kDa protein 4 [Rattus norvegicus]	HSPA4	0.944	0.913	0.809	1.163	1.111	1.06			0.8	0.0140429															0.8	0.0140429
A0A1D5PPH4	43	K	serine/threonine kinase 25, partial [Bos taurus]	STK25
A0A1D5PPU9	237	K	Catalase	CAT	1.032	0.984	0.879	1.207	0.891	1.118		Up	0.9	0.38886													0.9	0.38886
A0A1D5PPU9	233	K	Catalase	CAT	1.082	1.078	0.927	1.063	0.813	1.011		Up	1.069	0.50368													1.069	0.50368
A0A1D5PPU9	476	K	Catalase	CAT	1.161	0.98	1.274	0.776	0.724	0.751	Up	Up	1.517	0.006597	1.517	0.006597
A0A1D5PPU9	480	K	Catalase	CAT	1.137	0.967	1.159	0.84	0.763	0.932		Up	1.287	0.036221													1.287	0.036221
A0A1D5PPU9	243	K	Catalase	CAT	1.237	1.011	1.16	0.738	0.715	0.845	Up	Up	1.483	0.0074432	1.483	0.0074432
A0A1D5PPU9	98	K	Catalase	CAT	1.061	0.967	0.873	1.346	0.87	0.99		Up	0.905	0.57526													0.905	0.57526
A0A1D5PPU9	506	K	Catalase	CAT	1.107	1.091	1.223	0.782	0.726	0.751	Up	Up	1.514	0.00058192	1.514	0.00058192
A0A1D5PPU9	93	K	Catalase	CAT	1.233	0.851	1.219	0.8	0.77	0.875		Up	1.351	0.086742													1.351	0.086742
A0A1D5PPU9	499	K	Catalase	CAT								Up
A0A1D5PPU9	461	K	Catalase	CAT	1.227	0.981	1.012	0.847	0.82	0.972		Up	1.22	0.087199													1.22	0.087199
A0A1D5PPU9	169	K	Catalase	CAT	0.795	0.863	0.76	1.684	1.093	1.243	Down	Up	0.601	0.020941							0.601	0.020941
A0A1D5PPU9	449	K	Catalase	CAT	1.102	0.913	1.063	0.938	0.889	1.027		Up	1.078	0.3581													1.078	0.3581
A0A1D5PPU9	105	K	Catalase	CAT	1.081	0.947	0.873	1.274	0.917	1.007		Up	0.907	0.4736													0.907	0.4736
A0A1D5PQC3	825	K	Spectrin alpha chain, non-erythrocytic 1	SPTAN1
A0A1D5PQC3	2027	K	Spectrin alpha chain, non-erythrocytic 1	SPTAN1	1.139	1.193	0.911	0.902	0.801	1.076			1.167	0.26424															1.167	0.26424
A0A1D5PQC3	2310	K	Spectrin alpha chain, non-erythrocytic 1	SPTAN1	1.028	1.159	1.072	0.928	0.871	0.946			1.187	0.0165759															1.187	0.0165759
A0A1D5PQC3	296	K	Spectrin alpha chain, non-erythrocytic 1	SPTAN1	0.999	1.42	0.848	1.172	0.611	0.961			1.191	0.49052															1.191	0.49052
A0A1D5PQC3	1679	K	Spectrin alpha chain, non-erythrocytic 1	SPTAN1	1.081	1.021	0.856	0.964	1.034	1.03			0.977	0.72642															0.977	0.72642
A0A1D5PQC3	1466	K	Spectrin alpha chain, non-erythrocytic 1	SPTAN1	1.041	1.118	0.95	1.187	0.793	0.891			1.083	0.51398															1.083	0.51398
A0A1D5PQC3	1891	K	Spectrin alpha chain, non-erythrocytic 1	SPTAN1	0.991	0.968	0.891	1.133	0.909	1.071			0.916	0.312															0.916	0.312
A0A1D5PQC3	719	K	Spectrin alpha chain, non-erythrocytic 1	SPTAN1	0.933	1.036	0.984	0.921	1.087	1.019			0.976	0.7026															0.976	0.7026
A0A1D5PQC5	153	K	NADH dehydrogenase (ubiquinone) complex I, assembly factor 6 [Stylophora pistillata]	NDUFAF6
A0A1D5PQJ5	50	K	General vesicular transport factor p115 [Zootermopsis nevadensis]	LOC107056345
A0A1D5PQJ6	25	K	Vesicle-associated membrane protein-associated protein A, partial [Stegodyphus mimosarum]	VAPA	0.862	1.232	0.811	1.241	0.891	0.994			0.929	0.64382															0.929	0.64382
A0A1D5PQJ6	180	K	Vesicle-associated membrane protein-associated protein A, partial [Stegodyphus mimosarum]	VAPA
A0A1D5PQJ6	161	K	Vesicle-associated membrane protein-associated protein A, partial [Stegodyphus mimosarum]	VAPA	0.75	1.042	0.898	1.328	0.964	1.069			0.8	0.1719															0.8	0.1719
A0A1D5PQJ6	51	K	Vesicle-associated membrane protein-associated protein A, partial [Stegodyphus mimosarum]	VAPA	1.048	0.96	0.935	1.126	1.007	0.928			0.961	0.60062															0.961	0.60062
A0A1D5PQR8	588	K	---	SUSD5
A0A1D5PQV3	145	K	dihydrolipoamide S-succinyltransferase (E2 component of 2-oxo-glutarate complex) [Bos taurus]	DLST
A0A1D5PQV3	280	K	dihydrolipoamide S-succinyltransferase (E2 component of 2-oxo-glutarate complex) [Bos taurus]	DLST
A0A1D5PQV3	275	K	dihydrolipoamide S-succinyltransferase (E2 component of 2-oxo-glutarate complex) [Bos taurus]	DLST
A0A1D5PQV3	148	K	dihydrolipoamide S-succinyltransferase (E2 component of 2-oxo-glutarate complex) [Bos taurus]	DLST
A0A1D5PQY1	71	K	Ubiquitin-conjugating enzyme E2 variant 1	UBE2V1
A0A1D5PRG4	117	K	platelet glycoprotein 4 [Capra hircus]	LOC107055574
A0A1D5PRI6	6	K	NEDD8 [Zootermopsis nevadensis]	NEDD8L
A0A1D5PRK6	13	K	Polypyrimidine tract-binding protein 2, partial [Stegodyphus mimosarum]	PTBP1
A0A1D5PRL8	826	K	Histone acetyltransferase	KAT6A	1.126	0.946	1.163	0.892	0.899	0.967			1.173	0.086664															1.173	0.086664
A0A1D5PRN9	155	K	Ribose-5-phosphate isomerase [Stylophora pistillata]	RPIA	0.88	0.86	0.843	1.264	1.09	1.087	Down		0.751	0.0051975									0.751	0.0051975
A0A1D5PRN9	134	K	Ribose-5-phosphate isomerase [Stylophora pistillata]	RPIA	0.796	0.875	0.845	1.292	1.025	1.197	Down		0.716	0.0108772									0.716	0.0108772
A0A1D5PRN9	125	K	Ribose-5-phosphate isomerase [Stylophora pistillata]	RPIA	0.896	0.874	0.972	1.132	0.998	1.145			0.837	0.03154															0.837	0.03154
A0A1D5PRN9	44	K	Ribose-5-phosphate isomerase [Stylophora pistillata]	RPIA	0.668	1.671	1.066	0.939	0.7	0.927			1.327	0.47244															1.327	0.47244
A0A1D5PRS4	240	K	Glucose-6-phosphate isomerase	GPI	0.955	1.008	0.925	1.103	0.876	1.104			0.937	0.4983															0.937	0.4983
A0A1D5PRS4	251	K	Glucose-6-phosphate isomerase	GPI	0.945	0.955	0.974	1.044	0.976	1.082			0.926	0.074563															0.926	0.074563
A0A1D5PRS4	11	K	Glucose-6-phosphate isomerase	GPI	0.812	1.022	0.903	1.178	0.992	1.056			0.848	0.116659															0.848	0.116659
A0A1D5PRS4	33	K	Glucose-6-phosphate isomerase	GPI	0.977	1.245	0.952	1.056	0.926	0.843			1.124	0.35166															1.124	0.35166
A0A1D5PRS4	437	K	Glucose-6-phosphate isomerase	GPI	1.112	0.774	0.942	1.177	0.959	1.009			0.899	0.4039															0.899	0.4039
A0A1D5PRS4	134	K	Glucose-6-phosphate isomerase	GPI	1.048	0.991	0.899	1.138	0.85	1.05			0.967	0.78858															0.967	0.78858
A0A1D5PRS4	129	K	Glucose-6-phosphate isomerase	GPI	0.992	1.023	0.911	1.073	0.916	1.066			0.958	0.5394															0.958	0.5394
A0A1D5PRS4	17	K	Glucose-6-phosphate isomerase	GPI	1.045	1.007	1.058	0.982	0.887	1.016			1.078	0.152682															1.078	0.152682
A0A1D5PRS4	72	K	Glucose-6-phosphate isomerase	GPI	0.945	1.548	0.953	0.867	0.902	0.806			1.338	0.18706															1.338	0.18706
A0A1D5PRS4	141	K	Glucose-6-phosphate isomerase	GPI	0.895	1.056	0.818	1.083	1.026	1.089			0.866	0.125061															0.866	0.125061
A0A1D5PRS4	10	K	Glucose-6-phosphate isomerase	GPI	1.081	0.864	0.92	1.038	0.997	1.077			0.921	0.28524															0.921	0.28524
A0A1D5PRS6	233	K	28S ribosomal protein S29, mitochondrial, partial [Stegodyphus mimosarum]	DAP3	0.952	0.97	0.991	1.048	0.995	0.968			0.967	0.27734															0.967	0.27734
A0A1D5PRS6	174	K	28S ribosomal protein S29, mitochondrial, partial [Stegodyphus mimosarum]	DAP3	0.897	1.023	0.921	1.089	0.889	1.12			0.917	0.37414															0.917	0.37414
A0A1D5PRS6	206	K	28S ribosomal protein S29, mitochondrial, partial [Stegodyphus mimosarum]	DAP3	0.933	0.871	0.907	1.193	0.973	1.049			0.843	0.056043															0.843	0.056043
A0A1D5PRS6	199	K	28S ribosomal protein S29, mitochondrial, partial [Stegodyphus mimosarum]	DAP3	0.967	0.95	0.865	1.045	1.005	1.092			0.885	0.043844															0.885	0.043844
A0A1D5PRS6	202	K	28S ribosomal protein S29, mitochondrial, partial [Stegodyphus mimosarum]	DAP3
A0A1D5PRY9	68	K	PEST proteolytic signal-containing nuclear protein, partial [Stegodyphus mimosarum]	PCNPL
A0A1D5PRZ0	136	K	ADP-ribosylation factor-binding protein GGA1, partial [Stegodyphus mimosarum]	GGA1
A0A1D5PS16	571	K	WD repeat-containing protein 1	WDR1
A0A1D5PS16	486	K	WD repeat-containing protein 1	WDR1
A0A1D5PS16	97	K	WD repeat-containing protein 1	WDR1
A0A1D5PS16	323	K	WD repeat-containing protein 1	WDR1
A0A1D5PS16	108	K	WD repeat-containing protein 1	WDR1
A0A1D5PS16	117	K	WD repeat-containing protein 1	WDR1
A0A1D5PS16	184	K	WD repeat-containing protein 1	WDR1
A0A1D5PSB4	1682	K	Ubiquitin protein ligase E3 component n-recognin 4	---	0.801	1.018	1.027	1.096	0.9	1.107			0.917	0.44974															0.917	0.44974
A0A1D5PSF4	456	K	Acyl-coenzyme A amino acid N-acyltransferase 2 [Stylophora pistillata]	ACOT4	0.908	0.912	0.809	1.138	1.008	1.197			0.786	0.020505															0.786	0.020505
A0A1D5PSF4	358	K	Acyl-coenzyme A amino acid N-acyltransferase 2 [Stylophora pistillata]	ACOT4
A0A1D5PSP0	180	K	Mitochondrial glutamate carrier 1 [Zootermopsis nevadensis]	SLC25A22	1.002	0.948	0.855	1.122	1.009	1.061			0.879	0.079161															0.879	0.079161
A0A1D5PSY3	360	K	Engulfment and cell motility protein 1 [Zootermopsis nevadensis]	ELMO1
A0A1D5PT04	471	K	Nucleolar protein 6	NOL6
A0A1D5PT27	138	K	diamine acetyltransferase 1 [Sus scrofa]	LOC107051219
A0A1D5PT30	57	K	39S ribosomal protein L48, mitochondrial, partial [Stegodyphus mimosarum]	MRPL48
A0A1D5PT74	183	K	Mitochondrial chaperone BCS1, partial [Stegodyphus mimosarum]	BCS1L
A0A1D5PT75	76	K	Transmembrane protein 70, mitochondrial	TMEM70
A0A1D5PT81	535	K	Calcium-binding mitochondrial carrier protein Aralar1, partial [Stegodyphus mimosarum]	SLC25A13
A0A1D5PT81	443	K	Calcium-binding mitochondrial carrier protein Aralar1, partial [Stegodyphus mimosarum]	SLC25A13
A0A1D5PT81	376	K	Calcium-binding mitochondrial carrier protein Aralar1, partial [Stegodyphus mimosarum]	SLC25A13
A0A1D5PT81	101	K	Calcium-binding mitochondrial carrier protein Aralar1, partial [Stegodyphus mimosarum]	SLC25A13
A0A1D5PT81	15	K	Calcium-binding mitochondrial carrier protein Aralar1, partial [Stegodyphus mimosarum]	SLC25A13
A0A1D5PT81	20	K	Calcium-binding mitochondrial carrier protein Aralar1, partial [Stegodyphus mimosarum]	SLC25A13
A0A1D5PTG6	180	K	Eukaryotic translation initiation factor 3 subunit B	EIF3B	1.048	0.91	0.902	1.017	1.049	1.078			0.91	0.132999															0.91	0.132999
A0A1D5PTG6	530	K	Eukaryotic translation initiation factor 3 subunit B	EIF3B
A0A1D5PTG6	619	K	Eukaryotic translation initiation factor 3 subunit B	EIF3B
A0A1D5PU15	106	K	Structural maintenance of chromosomes protein	SMC3	0.994	1.076	0.946	0.992	0.952	0.984			1.03	0.51308															1.03	0.51308
A0A1D5PU15	105	K	Structural maintenance of chromosomes protein	SMC3	0.974	1.105	0.958	0.988	0.948	0.969			1.045	0.41346															1.045	0.41346
A0A1D5PU43	237	K	3,2-trans-enoyl-CoA isomerase, mitochondrial [Zootermopsis nevadensis]	ECI1	0.779	0.88	1.031	1.204	1.005	1.064			0.822	0.108575															0.822	0.108575
A0A1D5PU43	289	K	3,2-trans-enoyl-CoA isomerase, mitochondrial [Zootermopsis nevadensis]	ECI1	0.86	0.848	0.877	1.127	1.233	1.009	Down		0.767	0.0112429									0.767	0.0112429
A0A1D5PU43	266	K	3,2-trans-enoyl-CoA isomerase, mitochondrial [Zootermopsis nevadensis]	ECI1	0.813	0.855	0.895	1.261	1.078	1.047	Down		0.757	0.012595									0.757	0.012595
A0A1D5PU43	285	K	3,2-trans-enoyl-CoA isomerase, mitochondrial [Zootermopsis nevadensis]	ECI1	0.895	0.949	0.882	1.087	1.096	1.059			0.841	0.0021376															0.841	0.0021376
A0A1D5PU56	241	K	Heterogeneous nuclear ribonucleoprotein F, partial [Stegodyphus mimosarum]	HNRNPH2
A0A1D5PU56	108	K	Heterogeneous nuclear ribonucleoprotein F, partial [Stegodyphus mimosarum]	HNRNPH2
A0A1D5PUA3	2979	K	Low-density lipoprotein receptor-related protein 1	LRP1	0.868	1.117	0.922	1.159	0.87	1.097			0.93	0.57424															0.93	0.57424
A0A1D5PUB7	248	K	1-acyl-sn-glycerol-3-phosphate acyltransferase gamma [Mus musculus]	AGPAT3	0.951	0.963	0.968	1.106	0.871	1.202			0.907	0.45432															0.907	0.45432
A0A1D5PUB7	184	K	1-acyl-sn-glycerol-3-phosphate acyltransferase gamma [Mus musculus]	AGPAT3	1.192	0.627	0.954	0.862	1.231	1.259			0.827	0.40448															0.827	0.40448
A0A1D5PUI6	90	K	cytochrome c oxidase subunit 5B, mitochondrial [Mus musculus]	LOC107049545	0.89	0.59	1.338	1.301	0.979	0.907		Down	0.884	0.55932																	0.884	0.55932
A0A1D5PUI6	53	K	cytochrome c oxidase subunit 5B, mitochondrial [Mus musculus]	LOC107049545	0.921	1.042	0.945	1.29	0.936	0.876		Down	0.937	0.70328																	0.937	0.70328
A0A1D5PUI6	17	K	cytochrome c oxidase subunit 5B, mitochondrial [Mus musculus]	LOC107049545	1.054	1.096	1.011	1.024	0.888	0.981		Down	1.093	0.135959																	1.093	0.135959
A0A1D5PUI6	41	K	cytochrome c oxidase subunit 5B, mitochondrial [Mus musculus]	LOC107049545	0.899	0.935	0.897	1.165	1.02	1.037		Down	0.848	0.02036																	0.848	0.02036
A0A1D5PUL8	461	K	Dihydrolipoamide acetyltransferase component of pyruvate dehydrogenase complex	PDHX	1.066	0.96	0.949	1.079	0.809	1.137			0.983	0.95158															0.983	0.95158
A0A1D5PUL8	320	K	Dihydrolipoamide acetyltransferase component of pyruvate dehydrogenase complex	PDHX	0.838	0.916	0.842	1.178	1.046	1.116			0.777	0.0049773															0.777	0.0049773
A0A1D5PUL8	459	K	Dihydrolipoamide acetyltransferase component of pyruvate dehydrogenase complex	PDHX	0.88	0.919	0.934	1.148	0.999	1.074			0.848	0.020604															0.848	0.020604
A0A1D5PUL8	340	K	Dihydrolipoamide acetyltransferase component of pyruvate dehydrogenase complex	PDHX
A0A1D5PUL8	449	K	Dihydrolipoamide acetyltransferase component of pyruvate dehydrogenase complex	PDHX	0.819	0.835	0.899	1.205	1.005	1.17	Down		0.755	0.0115245									0.755	0.0115245
A0A1D5PUL8	114	K	Dihydrolipoamide acetyltransferase component of pyruvate dehydrogenase complex	PDHX	0.806	1.02	0.766	1.096	1.021	1.234			0.774	0.06576															0.774	0.06576
A0A1D5PUL8	378	K	Dihydrolipoamide acetyltransferase component of pyruvate dehydrogenase complex	PDHX
A0A1D5PUU2	113	K	SRP40 protein [Fasciola hepatica]	NOLC1	1.156	1.014	1.119	0.938	0.834	0.976			1.197	0.042662															1.197	0.042662
A0A1D5PUY7	234	K	phosphoglucomutase-1 [Sus scrofa]	PGM1
A0A1D5PUY7	443	K	phosphoglucomutase-1 [Sus scrofa]	PGM1
A0A1D5PUY7	153	K	phosphoglucomutase-1 [Sus scrofa]	PGM1
A0A1D5PUY7	8	K	phosphoglucomutase-1 [Sus scrofa]	PGM1
A0A1D5PUY7	215	K	phosphoglucomutase-1 [Sus scrofa]	PGM1
A0A1D5PUY7	457	K	phosphoglucomutase-1 [Sus scrofa]	PGM1
A0A1D5PUY7	419	K	phosphoglucomutase-1 [Sus scrofa]	PGM1
A0A1D5PUY7	414	K	phosphoglucomutase-1 [Sus scrofa]	PGM1
A0A1D5PUY7	10	K	phosphoglucomutase-1 [Sus scrofa]	PGM1
A0A1D5PUY7	16	K	phosphoglucomutase-1 [Sus scrofa]	PGM1
A0A1D5PUZ2	423	K	glutaminyl-tRNA synthetase [Bos taurus]	QARS	0.887	1.12	0.944	1.026	0.937	1.084			0.968	0.68898															0.968	0.68898
A0A1D5PUZ2	735	K	glutaminyl-tRNA synthetase [Bos taurus]	QARS	0.88	0.994	1.118	1.071	0.882	1.054			0.995	0.95184															0.995	0.95184
A0A1D5PUZ6	243	K	4-aminobutyrate aminotransferase, mitochondrial [Zootermopsis nevadensis]	ABAT	1.01	0.973	0.934	1.111	1.037	1.034		Up	0.917	0.055941													0.917	0.055941
A0A1D5PUZ6	251	K	4-aminobutyrate aminotransferase, mitochondrial [Zootermopsis nevadensis]	ABAT								Up
A0A1D5PUZ6	309	K	4-aminobutyrate aminotransferase, mitochondrial [Zootermopsis nevadensis]	ABAT	0.906	0.978	0.942	1.128	1.032	1.156		Up	0.852	0.0176999													0.852	0.0176999
A0A1D5PUZ6	451	K	4-aminobutyrate aminotransferase, mitochondrial [Zootermopsis nevadensis]	ABAT	0.719	0.666	0.84	1.431	1.372	1.452	Down	Up	0.523	0.00075555							0.523	0.00075555
A0A1D5PUZ6	222	K	4-aminobutyrate aminotransferase, mitochondrial [Zootermopsis nevadensis]	ABAT	0.813	0.94	0.938	1.418	1	1.118		Up	0.761	0.080419													0.761	0.080419
A0A1D5PV15	31	K	nudix hydrolase 11-like [Stylophora pistillata]	NUDT7
A0A1D5PV21	34	K	---	COX7A2L
A0A1D5PV21	40	K	---	COX7A2L
A0A1D5PV36	22	K	Tetratricopeptide repeat protein 38, partial [Stegodyphus mimosarum]	TTC38L
A0A1D5PV36	29	K	Tetratricopeptide repeat protein 38, partial [Stegodyphus mimosarum]	TTC38L
A0A1D5PV43	176	K	Ribose-phosphate pyrophosphokinase 2	PRPS2	0.922	0.98	1.018	1.096	0.952	1.062		Up	0.939	0.29468													0.939	0.29468
A0A1D5PVA4	502	K	ATPase family AAA domain-containing protein 3-like [Stylophora pistillata]	ATAD3A	0.862	0.957	0.902	1.192	0.986	1.076			0.836	0.047684															0.836	0.047684
A0A1D5PVA4	520	K	ATPase family AAA domain-containing protein 3-like [Stylophora pistillata]	ATAD3A	0.942	0.969	1.014	1.153	1.047	0.869			0.953	0.65178															0.953	0.65178
A0A1D5PVE4	60	K	U5 small nuclear ribonucleoprotein helicase, partial [Stegodyphus mimosarum]	SNRNP200
A0A1D5PVF6	86	K	Ataxin-7-like protein 1 [Zootermopsis nevadensis]	ATXN7L1
A0A1D5PVM0	53	K	Microsomal triglyceride transfer protein large subunit [Zootermopsis nevadensis]	MTTP	1.095	1.035	0.964	1.098	0.889	0.952		Down	1.053	0.49702																	1.053	0.49702
A0A1D5PVM0	536	K	Microsomal triglyceride transfer protein large subunit [Zootermopsis nevadensis]	MTTP								Down
A0A1D5PVM0	416	K	Microsomal triglyceride transfer protein large subunit [Zootermopsis nevadensis]	MTTP								Down
A0A1D5PVM0	414	K	Microsomal triglyceride transfer protein large subunit [Zootermopsis nevadensis]	MTTP	1.01	1.02	0.955	1.039	0.901	1.077		Down	0.989	0.8953																	0.989	0.8953
A0A1D5PVM0	322	K	Microsomal triglyceride transfer protein large subunit [Zootermopsis nevadensis]	MTTP	1.036	1.178	1.093	1.05	0.831	0.928		Down	1.177	0.097243																	1.177	0.097243
A0A1D5PVM0	454	K	Microsomal triglyceride transfer protein large subunit [Zootermopsis nevadensis]	MTTP	1.073	1.197	0.969	1.027	0.893	0.936		Down	1.134	0.167577																	1.134	0.167577
A0A1D5PVN0	147	K	Proteasome endopeptidase complex	PSMA3
A0A1D5PVN0	83	K	Proteasome endopeptidase complex	PSMA3
A0A1D5PVN0	211	K	Proteasome endopeptidase complex	PSMA3
A0A1D5PVW8	280	K	---	C8orf48
A0A1D5PVW8	282	K	---	C8orf48
A0A1D5PVW8	108	K	---	C8orf48
A0A1D5PVX7	536	K	Transcription factor Sp3	SP3
A0A1D5PVX7	641	K	Transcription factor Sp3	SP3
A0A1D5PW38	263	K	KAT8 regulatory NSL complex subunit 1-like protein [Stylophora pistillata]	KANSL1L
A0A1D5PW40	44	K	Histone-lysine N-methyltransferase Suv4-20 [Zootermopsis nevadensis]	KMT5B
A0A1D5PW56	251	K	Phosphoribosylformylglycinamidine synthase, partial [Stegodyphus mimosarum]	---	1.009	0.763	0.974	1.085	1.082	1.133		Up	0.832	0.098675													0.832	0.098675
A0A1D5PW67	50	K	Quinone oxidoreductase PIG3 [Stylophora pistillata]	TP53I3	0.845	0.981	0.961	1	1.195	1.081			0.851	0.081445															0.851	0.081445
A0A1D5PWC0	63	K	Dynactin subunit 1	DCTN1
A0A1D5PWC0	24	K	Dynactin subunit 1	DCTN1
A0A1D5PWH3	96	K	pleckstrin homology domain-containing family A member 5 [Mus musculus]	PLEKHA7	1.06	1.021	1.24	0.804	0.883	0.98			1.245	0.05678															1.245	0.05678
A0A1D5PWH6	23	K	THO complex subunit 5 homolog	THOC5	0.913	1.14	0.985	1.085	0.827	0.927			1.07	0.53268															1.07	0.53268
A0A1D5PWI5	92	K	putative phenylalanine--tRNA ligase, mitochondrial, partial [Stegodyphus mimosarum]	FARS2
A0A1D5PWI5	225	K	putative phenylalanine--tRNA ligase, mitochondrial, partial [Stegodyphus mimosarum]	FARS2
A0A1D5PWN7	58	K	39S ribosomal protein L21, mitochondrial [Zootermopsis nevadensis]	MRPL21
A0A1D5PWN8	57	K	membrane-associated progesterone receptor component 2 [Mus musculus]	---
A0A1D5PWP7	403	K	Protein disulfide-isomerase A4	PDIA4	0.976	0.91	0.861	1.071	1.026	1.13			0.851	0.02424															0.851	0.02424
A0A1D5PWP7	572	K	Protein disulfide-isomerase A4	PDIA4
A0A1D5PWP7	159	K	Protein disulfide-isomerase A4	PDIA4	0.995	1.159	1.039	0.955	0.885	0.937			1.15	0.053242															1.15	0.053242
A0A1D5PWP7	387	K	Protein disulfide-isomerase A4	PDIA4	1	1.129	1.102	1.045	0.801	0.894			1.179	0.118821															1.179	0.118821
A0A1D5PWP7	517	K	Protein disulfide-isomerase A4	PDIA4	1.085	0.765	0.962	1.02	1.023	1.12			0.889	0.30102															0.889	0.30102
A0A1D5PWP7	331	K	Protein disulfide-isomerase A4	PDIA4	0.945	1.14	0.898	1.074	0.936	0.978			0.998	0.95152															0.998	0.95152
A0A1D5PWP7	258	K	Protein disulfide-isomerase A4	PDIA4	0.884	1	0.726	1.727	0.77	0.862			0.777	0.51236															0.777	0.51236
A0A1D5PWP7	362	K	Protein disulfide-isomerase A4	PDIA4	1.105	1.009	0.892	0.96	0.906	1.09			1.017	0.8563															1.017	0.8563
A0A1D5PWP7	556	K	Protein disulfide-isomerase A4	PDIA4	0.807	1.202	0.859	1.229	0.836	1.042			0.923	0.64242															0.923	0.64242
A0A1D5PWP7	633	K	Protein disulfide-isomerase A4	PDIA4	0.88	1.213	0.947	1.075	1.02	0.842			1.035	0.81688															1.035	0.81688
A0A1D5PWQ8	116	K	---	LOC107048987
A0A1D5PWQ8	144	K	---	LOC107048987
A0A1D5PWR4	990	K	complement C3 [Gallus gallus]	C3
A0A1D5PWR4	100	K	complement C3 [Gallus gallus]	C3
A0A1D5PWR4	1196	K	complement C3 [Gallus gallus]	C3
A0A1D5PWR4	1153	K	complement C3 [Gallus gallus]	C3
A0A1D5PWZ1	3954	K	Dynein heavy chain, cytoplasmic [Zootermopsis nevadensis]	DYNC1H1
A0A1D5PWZ1	821	K	Dynein heavy chain, cytoplasmic [Zootermopsis nevadensis]	DYNC1H1
A0A1D5PWZ1	980	K	Dynein heavy chain, cytoplasmic [Zootermopsis nevadensis]	DYNC1H1
A0A1D5PWZ1	2831	K	Dynein heavy chain, cytoplasmic [Zootermopsis nevadensis]	DYNC1H1
A0A1D5PX08	99	K	Mitochondrial pyruvate carrier	---
A0A1D5PX33	348	K	thimet oligopeptidase 1 [Bos taurus]	NLN	0.938	0.965	1.204	0.959	0.886	1.046			1.075	0.50242															1.075	0.50242
A0A1D5PX33	209	K	thimet oligopeptidase 1 [Bos taurus]	NLN	0.949	0.984	0.888	1.111	0.974	0.991			0.917	0.168585															0.917	0.168585
A0A1D5PX33	567	K	thimet oligopeptidase 1 [Bos taurus]	NLN	0.87	1.098	1.086	1.099	0.824	0.945			1.065	0.5991															1.065	0.5991
A0A1D5PX33	45	K	thimet oligopeptidase 1 [Bos taurus]	NLN	0.908	0.933	1.04	1.086	0.955	1.015			0.943	0.3465															0.943	0.3465
A0A1D5PX33	229	K	thimet oligopeptidase 1 [Bos taurus]	NLN
A0A1D5PX33	355	K	thimet oligopeptidase 1 [Bos taurus]	NLN	0.878	1.045	1.122	1.036	0.896	0.974			1.048	0.63408															1.048	0.63408
A0A1D5PX37	308	K	src substrate protein p85-like isoform X1 [Stylophora pistillata]	CTTN
A0A1D5PX37	119	K	src substrate protein p85-like isoform X1 [Stylophora pistillata]	CTTN
A0A1D5PXB1	299	K	Bifunctional purine biosynthesis protein PURH	ATIC
A0A1D5PXH6	25	K	ATP synthase subunit gamma	ATP5C1
A0A1D5PXH6	21	K	ATP synthase subunit gamma	ATP5C1
A0A1D5PXH6	118	K	ATP synthase subunit gamma	ATP5C1
A0A1D5PXH6	94	K	ATP synthase subunit gamma	ATP5C1
A0A1D5PXH6	97	K	ATP synthase subunit gamma	ATP5C1
A0A1D5PXH6	136	K	ATP synthase subunit gamma	ATP5C1
A0A1D5PXH6	244	K	ATP synthase subunit gamma	ATP5C1
A0A1D5PXH6	72	K	ATP synthase subunit gamma	ATP5C1
A0A1D5PXH6	179	K	ATP synthase subunit gamma	ATP5C1
A0A1D5PXH6	65	K	ATP synthase subunit gamma	ATP5C1
A0A1D5PXI1	519	K	Delta-1-pyrroline-5-carboxylate dehydrogenase, mitochondrial [Zootermopsis nevadensis]	ALDH4A1	0.803	1.17	0.851	1.04	1.062	1.045			0.897	0.40592															0.897	0.40592
A0A1D5PXI1	40	K	Delta-1-pyrroline-5-carboxylate dehydrogenase, mitochondrial [Zootermopsis nevadensis]	ALDH4A1	0.788	0.998	1.169	0.913	1.031	1.074			0.979	0.81182															0.979	0.81182
A0A1D5PXI1	134	K	Delta-1-pyrroline-5-carboxylate dehydrogenase, mitochondrial [Zootermopsis nevadensis]	ALDH4A1	0.897	1.033	0.99	1.123	0.977	0.94			0.961	0.59818															0.961	0.59818
A0A1D5PXI1	390	K	Delta-1-pyrroline-5-carboxylate dehydrogenase, mitochondrial [Zootermopsis nevadensis]	ALDH4A1	0.996	0.929	1.003	1.022	1.032	0.969			0.969	0.36294															0.969	0.36294
A0A1D5PXI1	361	K	Delta-1-pyrroline-5-carboxylate dehydrogenase, mitochondrial [Zootermopsis nevadensis]	ALDH4A1	1.026	1.049	1.031	0.999	0.968	0.874			1.093	0.090755															1.093	0.090755
A0A1D5PXI1	78	K	Delta-1-pyrroline-5-carboxylate dehydrogenase, mitochondrial [Zootermopsis nevadensis]	ALDH4A1	0.961	0.912	1.019	1.065	1.071	0.926			0.944	0.38486															0.944	0.38486
A0A1D5PXI1	107	K	Delta-1-pyrroline-5-carboxylate dehydrogenase, mitochondrial [Zootermopsis nevadensis]	ALDH4A1	0.867	0.937	1.044	1.088	1.012	1.016			0.914	0.191444															0.914	0.191444
A0A1D5PXI1	81	K	Delta-1-pyrroline-5-carboxylate dehydrogenase, mitochondrial [Zootermopsis nevadensis]	ALDH4A1	1.116	0.973	1.052	0.951	0.954	0.893			1.123	0.06428															1.123	0.06428
A0A1D5PXI1	353	K	Delta-1-pyrroline-5-carboxylate dehydrogenase, mitochondrial [Zootermopsis nevadensis]	ALDH4A1	0.966	1.019	0.992	1.013	0.972	0.993			1	0.9834															1	0.9834
A0A1D5PXI1	87	K	Delta-1-pyrroline-5-carboxylate dehydrogenase, mitochondrial [Zootermopsis nevadensis]	ALDH4A1	0.913	1.047	1	1.103	0.963	0.932			0.987	0.86712															0.987	0.86712
A0A1D5PXI1	46	K	Delta-1-pyrroline-5-carboxylate dehydrogenase, mitochondrial [Zootermopsis nevadensis]	ALDH4A1	0.882	0.947	1.01	1.071	1.042	1.013			0.908	0.082363															0.908	0.082363
A0A1D5PXI2	3	K	probable ATP-dependent RNA helicase DDX60 [Stylophora pistillata]	---								Down
A0A1D5PXQ1	549	K	nuclear pore complex protein Nup153-like isoform X1 [Stylophora pistillata]	NUP153	1.014	1.435	1.025	0.849	0.841	0.874			1.355	0.126737															1.355	0.126737
A0A1D5PXU3	262	K	Non-specific serine/threonine protein kinase	RPS6KA5
A0A1D5PY67	605	K	Annexin	ANXA6
A0A1D5PY67	61	K	Annexin	ANXA6
A0A1D5PY67	153	K	Annexin	ANXA6
A0A1D5PY67	79	K	Annexin	ANXA6
A0A1D5PY67	401	K	Annexin	ANXA6
A0A1D5PY67	312	K	Annexin	ANXA6
A0A1D5PY67	297	K	Annexin	ANXA6
A0A1D5PY67	404	K	Annexin	ANXA6
A0A1D5PY67	653	K	Annexin	ANXA6
A0A1D5PY99	27	K	nucleoside diphosphate kinase B [Sus scrofa]	NME2
A0A1D5PY99	32	K	nucleoside diphosphate kinase B [Sus scrofa]	NME2
A0A1D5PY99	101	K	nucleoside diphosphate kinase B [Sus scrofa]	NME2
A0A1D5PY99	13	K	nucleoside diphosphate kinase B [Sus scrofa]	NME2
A0A1D5PYI7	31	K	U6 snRNA-associated Sm-like protein LSm5	LSM5
A0A1D5PYM1	117	K	Mothers against decapentaplegic homolog	SMAD3
A0A1D5PYQ3	271	K	Eukaryotic peptide chain release factor GTP-binding subunit ERF3A, partial [Stegodyphus mimosarum]	GSPT1	1.019	1.151	0.949	1.264	0.662	0.91			1.1	0.55182															1.1	0.55182
A0A1D5PYQ3	327	K	Eukaryotic peptide chain release factor GTP-binding subunit ERF3A, partial [Stegodyphus mimosarum]	GSPT1
A0A1D5PYQ3	270	K	Eukaryotic peptide chain release factor GTP-binding subunit ERF3A, partial [Stegodyphus mimosarum]	GSPT1	1.036	1.053	0.969	1.008	0.94	0.948			1.056	0.181882															1.056	0.181882
A0A1D5PYS3	22	K	Replication factor C subunit 2	RFC2
A0A1D5PYU9	81	K	valacyclovir hydrolase-like [Stylophora pistillata]	BPHL	0.803	1.127	1.171	1.019	1.004	0.924		Down	1.052	0.77354																	1.052	0.77354
A0A1D5PYU9	185	K	valacyclovir hydrolase-like [Stylophora pistillata]	BPHL	0.821	0.904	0.797	1.271	1.028	1.051	Down	Down	0.753	0.02216											0.753	0.02216
A0A1D5PYU9	253	K	valacyclovir hydrolase-like [Stylophora pistillata]	BPHL	0.731	1.084	1.109	1.116	0.903	1.058		Down	0.95	0.68864																	0.95	0.68864
A0A1D5PYU9	264	K	valacyclovir hydrolase-like [Stylophora pistillata]	BPHL	0.881	1.088	0.973	1.038	1.036	0.975		Down	0.965	0.57684																	0.965	0.57684
A0A1D5PYU9	113	K	valacyclovir hydrolase-like [Stylophora pistillata]	BPHL	0.733	0.955	1.018	1.181	1.028	1.03		Down	0.835	0.165159																	0.835	0.165159
A0A1D5PYV8	64	K	Peptidyl-prolyl cis-trans isomerase	PPID
A0A1D5PYZ9	25	K	Estradiol 17-beta-dehydrogenase 8 [Stylophora pistillata]	CBR4
A0A1D5PYZ9	16	K	Estradiol 17-beta-dehydrogenase 8 [Stylophora pistillata]	CBR4
A0A1D5PZS0	192	K	Pre-mRNA-processing factor 19 [Stylophora pistillata]	PRPF19L
A0A1D5PZS1	59	K	Histone lysine demethylase PHF8, partial [Stegodyphus mimosarum]	PHF2
A0A1D5PZT8	186	K	Abhydrolase domain-containing protein 11 [Zootermopsis nevadensis]	ABHD11	1.015	1.054	0.759	1.259	0.868	1.078			0.882	0.45372															0.882	0.45372
A0A1D5PZV6	274	K	Elongation factor 2	EEF2
A0A1D5PZV6	271	K	Elongation factor 2	EEF2
A0A1D5PZV6	571	K	Elongation factor 2	EEF2
A0A1D5PZV6	251	K	Elongation factor 2	EEF2
A0A1D5PZV6	437	K	Elongation factor 2	EEF2
A0A1D5PZV6	282	K	Elongation factor 2	EEF2
A0A1D5PZV6	597	K	Elongation factor 2	EEF2
A0A1D5PZV6	307	K	Elongation factor 2	EEF2
A0A1D5PZV6	444	K	Elongation factor 2	EEF2
A0A1D5PZV6	570	K	Elongation factor 2	EEF2
A0A1D5PZX3	48	K	NADH dehydrogenase [ubiquinone] 1 alpha subcomplex subunit 12	NDUFA12
A0A1D5Q004	516	K	Carnitine O-acetyltransferase [Stylophora pistillata]	CRAT	0.848	0.89	0.893	1.217	1.092	1.058			0.781	0.0057751															0.781	0.0057751
A0A1D5Q004	662	K	Carnitine O-acetyltransferase [Stylophora pistillata]	CRAT	1.097	0.997	1.342	0.793	0.856	0.874	Up		1.362	0.030898			1.362	0.030898
A0A1D5Q004	309	K	Carnitine O-acetyltransferase [Stylophora pistillata]	CRAT	0.807	0.848	0.715	1.416	1.135	1.097	Down		0.65	0.0107241									0.65	0.0107241
A0A1D5Q004	234	K	Carnitine O-acetyltransferase [Stylophora pistillata]	CRAT	0.988	0.965	0.925	1.067	1.011	1.042			0.922	0.031057															0.922	0.031057
A0A1D5Q004	418	K	Carnitine O-acetyltransferase [Stylophora pistillata]	CRAT	0.949	0.905	0.833	1.239	1.011	1.072			0.809	0.042481															0.809	0.042481
A0A1D5Q004	458	K	Carnitine O-acetyltransferase [Stylophora pistillata]	CRAT	0.905	0.93	0.749	1.307	1.035	1.092	Down		0.752	0.044323									0.752	0.044323
A0A1D5Q004	307	K	Carnitine O-acetyltransferase [Stylophora pistillata]	CRAT	0.916	1	0.821	1.19	1.052	1.031			0.836	0.0681															0.836	0.0681
A0A1D5Q004	429	K	Carnitine O-acetyltransferase [Stylophora pistillata]	CRAT	0.841	1.018	0.831	1.253	1.039	1.028			0.81	0.083799															0.81	0.083799
A0A1D5Q004	531	K	Carnitine O-acetyltransferase [Stylophora pistillata]	CRAT	0.967	1.057	0.93	1.085	0.892	1.07			0.969	0.71784															0.969	0.71784
A0A1D5Q004	434	K	Carnitine O-acetyltransferase [Stylophora pistillata]	CRAT	0.725	0.832	0.853	1.252	1.11	1.224	Down		0.672	0.0031212									0.672	0.0031212
A0A1D5Q004	312	K	Carnitine O-acetyltransferase [Stylophora pistillata]	CRAT	0.836	0.838	0.72	1.395	1.128	1.1	Down		0.661	0.0105012									0.661	0.0105012
A0A1D5Q004	526	K	Carnitine O-acetyltransferase [Stylophora pistillata]	CRAT	0.913	0.876	0.768	1.248	1.094	1.112	Down		0.74	0.0105844									0.74	0.0105844
A0A1D5Q004	320	K	Carnitine O-acetyltransferase [Stylophora pistillata]	CRAT	0.918	1.14	0.881	1.113	0.984	0.97			0.958	0.63142															0.958	0.63142
A0A1D5Q004	462	K	Carnitine O-acetyltransferase [Stylophora pistillata]	CRAT	0.987	0.923	0.796	1.157	1.039	1.108			0.819	0.04582															0.819	0.04582
A0A1D5Q004	648	K	Carnitine O-acetyltransferase [Stylophora pistillata]	CRAT	0.884	0.932	0.836	1.277	1.035	1.044			0.79	0.03734															0.79	0.03734
A0A1D5Q004	340	K	Carnitine O-acetyltransferase [Stylophora pistillata]	CRAT	0.949	0.873	0.866	1.233	1.03	1.055			0.81	0.030583															0.81	0.030583
A0A1D5Q004	300	K	Carnitine O-acetyltransferase [Stylophora pistillata]	CRAT	0.944	0.89	0.814	1.219	1.074	1.066			0.788	0.0177843															0.788	0.0177843
A0A1D5Q032	358	K	Adenylyl cyclase-associated protein	CAP1	1.024	0.991	0.867	1.028	0.937	1.129			0.931	0.39428															0.931	0.39428
A0A1D6UPQ0	48	K	serine/threonine-protein kinase Nek6 [Gallus gallus]	NEK7
A0A1D6UPT3	73	K	Cellular nucleic acid-binding protein	CNBP	0.933	1.142	0.732	0.971	1.157	1.096			0.871	0.33384															0.871	0.33384
A0A1I7Q3Y7	112	K	GTP-binding nuclear protein Ran	RAN	0.836	1.19	0.886	1.068	0.961	1.066			0.941	0.56414															0.941	0.56414
A0A1I7Q3Y7	131	K	GTP-binding nuclear protein Ran	RAN	0.926	1.04	0.945	1.129	0.903	1.063			0.941	0.48492															0.941	0.48492
A0A1I7Q3Y7	88	K	GTP-binding nuclear protein Ran	RAN	0.979	0.828	1.009	1.071	1.113	1.005			0.883	0.136057															0.883	0.136057
A0A1I7Q3Y7	49	K	GTP-binding nuclear protein Ran	RAN
A0A1I7Q3Y7	26	K	GTP-binding nuclear protein Ran	RAN	1.009	0.993	0.861	1.169	0.921	1.048			0.912	0.35378															0.912	0.35378
A0A1I7Q3Y7	12	K	GTP-binding nuclear protein Ran	RAN	0.89	1.17	0.954	1.022	0.991	0.983			1.006	0.99376															1.006	0.99376
A0A1I7Q449	28	K	Histone H3	H3F3B	1.013	1.108	0.931	0.95	0.887	1.077			1.047	0.56908															1.047	0.56908
A0A1I7Q449	57	K	Histone H3	H3F3B	0.882	0.958	1.108	1.005	0.902	1.184			0.954	0.68242															0.954	0.68242
A0A1I7Q449	80	K	Histone H3	H3F3B	0.845	1.012	1.124	0.994	0.955	1.11			0.975	0.7625															0.975	0.7625
A0A1I7Q449	15	K	Histone H3	H3F3B	0.857	0.86	0.963	1.02	1.103	1.268			0.79	0.035098															0.79	0.035098
A0A1I7Q449	24	K	Histone H3	H3F3B	0.857	0.945	0.953	1.053	1.027	1.21			0.837	0.04552															0.837	0.04552
A0A1I7Q449	37	K	Histone H3	H3F3B	0.952	1.177	0.911	1.002	0.878	1.047			1.039	0.73708															1.039	0.73708
A0A1I7Q449	19	K	Histone H3	H3F3B	0.778	0.949	0.935	1.244	0.957	1.19			0.785	0.080963															0.785	0.080963
A0A1I7Q449	10	K	Histone H3	H3F3B	0.969	1.006	0.954	1.023	0.887	1.158			0.955	0.63192															0.955	0.63192
A0A1L1RIN5	39	K	Serine/arginine-rich-splicing factor 1	SRSF1
A0A1L1RIN7	11	K	hemoglobin subunit alpha-1/2 [Oryctolagus cuniculus]	HBA1
A0A1L1RIN9	124	K	tropomyosin alpha-3 chain isoform c [Gallus gallus]	TPM3
A0A1L1RIN9	12	K	tropomyosin alpha-3 chain isoform c [Gallus gallus]	TPM3
A0A1L1RIP0	233	K	Peroxisomal trans-2-enoyl-CoA reductase [Stylophora pistillata]	PECR
A0A1L1RIP0	225	K	Peroxisomal trans-2-enoyl-CoA reductase [Stylophora pistillata]	PECR
A0A1L1RIP0	15	K	Peroxisomal trans-2-enoyl-CoA reductase [Stylophora pistillata]	PECR
A0A1L1RIR9	111	K	Farnesyl pyrophosphate synthase	FDPS
A0A1L1RIR9	322	K	Farnesyl pyrophosphate synthase	FDPS
A0A1L1RIS4	22	K	Arp2/3 complex 34 kDa subunit	ARPC2
A0A1L1RIS4	220	K	Arp2/3 complex 34 kDa subunit	ARPC2
A0A1L1RIZ2	224	K	calpain small subunit 1 [Sus scrofa]	CAPNS2
A0A1L1RJ11	93	K	14-3-3 protein epsilon	YWHAE
A0A1L1RJ11	46	K	14-3-3 protein epsilon	YWHAE
A0A1L1RJ11	37	K	14-3-3 protein epsilon	YWHAE
A0A1L1RJ11	86	K	14-3-3 protein epsilon	YWHAE
A0A1L1RJ97	197	K	Basal body-orientation factor 1 [Stylophora pistillata]	BBOF1
A0A1L1RJA4	38	K	Receptor of-activated protein C kinase 1	RACK1
A0A1L1RJC8	218	K	Phenylalanine--tRNA ligase beta subunit, partial [Stegodyphus mimosarum]	FARSB
A0A1L1RJE6	129	K	NADH dehydrogenase [ubiquinone] 1 beta subcomplex subunit 8, mitochondrial [Zootermopsis nevadensis]	NDUFB8
A0A1L1RJE7	375	K	Integrin-linked protein kinase, partial [Stegodyphus mimosarum]	ILK
A0A1L1RJL1	523	K	Amidase [Fasciola hepatica]	FAAH
A0A1L1RJW7	52	K	Glutathione S-transferase kappa	GSTK1	1.114	1.03	1	0.952	1.014	0.825			1.126	0.152497															1.126	0.152497
A0A1L1RJW7	163	K	Glutathione S-transferase kappa	GSTK1	0.903	1.175	0.892	1.012	1.017	0.942			1	0.9355															1	0.9355
A0A1L1RJW7	191	K	Glutathione S-transferase kappa	GSTK1	0.897	1.195	0.821	1.076	0.922	1.039			0.959	0.68938															0.959	0.68938
A0A1L1RJW7	66	K	Glutathione S-transferase kappa	GSTK1	1.227	0.998	1.096	0.867	0.94	0.807			1.27	0.032796															1.27	0.032796
A0A1L1RJW7	167	K	Glutathione S-transferase kappa	GSTK1	1.023	0.783	0.91	1.03	1.053	1.137			0.843	0.102224															0.843	0.102224
A0A1L1RJW7	110	K	Glutathione S-transferase kappa	GSTK1	0.932	0.784	0.649	1.199	1.149	1.23	Down		0.661	0.0162595									0.661	0.0162595
A0A1L1RJW7	223	K	Glutathione S-transferase kappa	GSTK1	1.08	1.174	1.498	0.728	0.657	0.792	Up		1.723	0.0086649			1.723	0.0086649
A0A1L1RK25	412	K	trifunctional enzyme subunit alpha, mitochondrial-like isoform X1 [Stylophora pistillata]	HADHA	1.02	1.064	1.057	0.942	0.924	0.945			1.117	0.00173587															1.117	0.00173587
A0A1L1RK25	309	K	trifunctional enzyme subunit alpha, mitochondrial-like isoform X1 [Stylophora pistillata]	HADHA
A0A1L1RK25	546	K	trifunctional enzyme subunit alpha, mitochondrial-like isoform X1 [Stylophora pistillata]	HADHA	0.829	0.869	1.142	0.955	1.036	1.187			0.894	0.37266															0.894	0.37266
A0A1L1RK25	295	K	trifunctional enzyme subunit alpha, mitochondrial-like isoform X1 [Stylophora pistillata]	HADHA	1.119	1.019	1.044	0.891	0.921	0.95			1.152	0.0137169															1.152	0.0137169
A0A1L1RK25	420	K	trifunctional enzyme subunit alpha, mitochondrial-like isoform X1 [Stylophora pistillata]	HADHA	0.753	0.772	0.908	1.291	1.201	1.129	Down		0.672	0.0047365									0.672	0.0047365
A0A1L1RK25	537	K	trifunctional enzyme subunit alpha, mitochondrial-like isoform X1 [Stylophora pistillata]	HADHA	1.028	0.939	1.067	0.948	0.948	1.044			1.032	0.5658															1.032	0.5658
A0A1L1RK25	670	K	trifunctional enzyme subunit alpha, mitochondrial-like isoform X1 [Stylophora pistillata]	HADHA	0.883	0.938	0.954	1.275	0.946	1.007			0.86	0.20152															0.86	0.20152
A0A1L1RK25	575	K	trifunctional enzyme subunit alpha, mitochondrial-like isoform X1 [Stylophora pistillata]	HADHA	0.911	0.896	0.948	1.229	0.95	1.073			0.847	0.102862															0.847	0.102862
A0A1L1RK25	290	K	trifunctional enzyme subunit alpha, mitochondrial-like isoform X1 [Stylophora pistillata]	HADHA	0.958	1.136	0.926	0.932	0.989	1.019			1.027	0.74906															1.027	0.74906
A0A1L1RK25	301	K	trifunctional enzyme subunit alpha, mitochondrial-like isoform X1 [Stylophora pistillata]	HADHA	0.929	0.97	0.959	1.108	0.991	1.032			0.913	0.061661															0.913	0.061661
A0A1L1RK25	733	K	trifunctional enzyme subunit alpha, mitochondrial-like isoform X1 [Stylophora pistillata]	HADHA	0.963	0.95	1.005	1.074	0.959	1.035			0.951	0.25782															0.951	0.25782
A0A1L1RK25	640	K	trifunctional enzyme subunit alpha, mitochondrial-like isoform X1 [Stylophora pistillata]	HADHA	1.006	1.043	0.894	0.932	1.037	1.056			0.973	0.66726															0.973	0.66726
A0A1L1RK25	650	K	trifunctional enzyme subunit alpha, mitochondrial-like isoform X1 [Stylophora pistillata]	HADHA	0.981	1.078	0.908	1.023	0.939	1.039			0.989	0.8372															0.989	0.8372
A0A1L1RK25	738	K	trifunctional enzyme subunit alpha, mitochondrial-like isoform X1 [Stylophora pistillata]	HADHA	0.93	0.971	0.974	1.115	0.9	1.103			0.922	0.34274															0.922	0.34274
A0A1L1RK25	359	K	trifunctional enzyme subunit alpha, mitochondrial-like isoform X1 [Stylophora pistillata]	HADHA	1.014	0.956	1.144	0.962	0.933	0.957			1.092	0.187801															1.092	0.187801
A0A1L1RK25	631	K	trifunctional enzyme subunit alpha, mitochondrial-like isoform X1 [Stylophora pistillata]	HADHA	0.818	0.97	1.044	1.09	0.949	1.137			0.892	0.2665															0.892	0.2665
A0A1L1RK25	298	K	trifunctional enzyme subunit alpha, mitochondrial-like isoform X1 [Stylophora pistillata]	HADHA	1.049	0.875	0.973	0.914	1.104	1.07			0.938	0.4663															0.938	0.4663
A0A1L1RK25	236	K	trifunctional enzyme subunit alpha, mitochondrial-like isoform X1 [Stylophora pistillata]	HADHA	0.831	0.932	0.987	1.153	1.026	1.081			0.844	0.047782															0.844	0.047782
A0A1L1RK25	220	K	trifunctional enzyme subunit alpha, mitochondrial-like isoform X1 [Stylophora pistillata]	HADHA	0.762	0.993	0.959	1.26	0.975	1.064			0.823	0.155															0.823	0.155
A0A1L1RK25	417	K	trifunctional enzyme subunit alpha, mitochondrial-like isoform X1 [Stylophora pistillata]	HADHA	0.99	1.046	1.086	0.992	0.927	0.914			1.102	0.058137															1.102	0.058137
A0A1L1RK25	268	K	trifunctional enzyme subunit alpha, mitochondrial-like isoform X1 [Stylophora pistillata]	HADHA	1.175	0.863	1.101	0.933	0.982	0.901			1.115	0.35896															1.115	0.35896
A0A1L1RK25	135	K	trifunctional enzyme subunit alpha, mitochondrial-like isoform X1 [Stylophora pistillata]	HADHA	0.937	0.911	1.037	1.187	0.855	1.072			0.926	0.547															0.926	0.547
A0A1L1RK25	421	K	trifunctional enzyme subunit alpha, mitochondrial-like isoform X1 [Stylophora pistillata]	HADHA	0.879	0.937	0.985	1.101	1.057	1.041			0.876	0.022416															0.876	0.022416
A0A1L1RK25	52	K	trifunctional enzyme subunit alpha, mitochondrial-like isoform X1 [Stylophora pistillata]	HADHA	1.253	0.607	0.744	1.226	1.308	0.865			0.766	0.29982															0.766	0.29982
A0A1L1RK25	392	K	trifunctional enzyme subunit alpha, mitochondrial-like isoform X1 [Stylophora pistillata]	HADHA	1.075	0.986	1.023	1.013	0.843	1.025			1.07	0.35348															1.07	0.35348
A0A1L1RK25	265	K	trifunctional enzyme subunit alpha, mitochondrial-like isoform X1 [Stylophora pistillata]	HADHA	1.008	0.816	1.187	0.924	0.946	1.113			1.009	0.9928															1.009	0.9928
A0A1L1RK25	66	K	trifunctional enzyme subunit alpha, mitochondrial-like isoform X1 [Stylophora pistillata]	HADHA	0.961	0.958	0.898	0.993	1.133	1.046			0.888	0.056462															0.888	0.056462
A0A1L1RK25	260	K	trifunctional enzyme subunit alpha, mitochondrial-like isoform X1 [Stylophora pistillata]	HADHA	1.074	0.95	1.11	0.923	0.905	0.998			1.109	0.142181															1.109	0.142181
A0A1L1RK74	156	K	Oligoribonuclease, mitochondrial [Stylophora pistillata]	REXO2
A0A1L1RKD1	163	K	Vacuolar fusion protein CCZ1 homolog	CCZ1	0.767	1.472	1.192	1.072	0.798	0.721			1.324	0.31376															1.324	0.31376
A0A1L1RKJ2	282	K	Serine/threonine-protein phosphatase 2A activator	PTPA	1.005	1.024	1.038	1.058	0.869	1.021			1.04	0.55474															1.04	0.55474
A0A1L1RKJ7	53	K	saccharopine dehydrogenase-like oxidoreductase [Exaiptasia pallida]	SCCPDH
A0A1L1RKK0	54	K	Vesicular integral-membrane protein, partial [Stegodyphus mimosarum]	LMAN2
A0A1L1RKK0	55	K	Vesicular integral-membrane protein, partial [Stegodyphus mimosarum]	LMAN2
A0A1L1RKK1	219	K	Eukaryotic translation initiation factor 5 [Zootermopsis nevadensis]	EIF5
A0A1L1RKK7	103	K	Thioredoxin-dependent peroxide reductase, mitochondrial [Zootermopsis nevadensis]	PRDX3	0.9	0.811	0.938	1.226	1.004	1.163			0.781	0.029058															0.781	0.029058
A0A1L1RKK7	39	K	Thioredoxin-dependent peroxide reductase, mitochondrial [Zootermopsis nevadensis]	PRDX3	0.922	0.945	0.969	1.248	0.962	0.952			0.897	0.32336															0.897	0.32336
A0A1L1RKQ5	25	K	60S ribosomal protein L7	RPL7
A0A1L1RKQ5	30	K	60S ribosomal protein L7	RPL7
A0A1L1RKQ9	110	K	5'-nucleotidase domain-containing protein 2 [Stylophora pistillata]	NT5DC2
A0A1L1RKU1	590	K	NF-kappa-B-repressing factor-like [Stylophora pistillata]	NKRF
A0A1L1RKV2	33	K	ras-related C3 botulinum toxin substrate 1 [Gallus gallus]	RAC3
A0A1L1RKX1	397	K	AlaRS, partial [Bos taurus]	AARS
A0A1L1RKX1	213	K	AlaRS, partial [Bos taurus]	AARS
A0A1L1RKX8	279	K	Eukaryotic translation initiation factor 3 subunit E	EIF3E
A0A1L1RL26	10	K	cAMP-responsive element-binding protein-like 2 [Stylophora pistillata]	CREBL2
A0A1L1RL28	173	K	3 beta-hydroxysteroid dehydrogenase/Delta 5--_4-isomerase type 6 [Mus musculus]	HSD3B7	0.992	0.93	1.017	1.162	0.968	0.943			0.956	0.59494															0.956	0.59494
A0A1L1RL45	34	K	Heterogeneous nuclear ribonucleoprotein 87F, partial [Stegodyphus mimosarum]	HNRNPA1
A0A1L1RL53	51	K	rho GDP-dissociation inhibitor 3 [Mus musculus]	ARHGDIB
A0A1L1RL64	147	K	1,5-anhydro-D-fructose reductase [Sus scrofa]	AKR1B10L4
A0A1L1RL64	58	K	1,5-anhydro-D-fructose reductase [Sus scrofa]	AKR1B10L4
A0A1L1RL64	211	K	1,5-anhydro-D-fructose reductase [Sus scrofa]	AKR1B10L4
A0A1L1RL64	54	K	1,5-anhydro-D-fructose reductase [Sus scrofa]	AKR1B10L4
A0A1L1RL90	13	K	PREDICTED: LOW QUALITY PROTEIN: cadherin EGF LAG seven-pass G-type receptor 3 [Nipponia nippon]	UQCRC1	0.882	0.845	0.805	1.303	1.07	1.036	Down		0.743	0.0185389									0.743	0.0185389
A0A1L1RLF0	490	K	cytochrome P450 2E1 [Sus scrofa]	CYP2W2
A0A1L1RLJ5	197	K	Ferrochelatase	FECH
A0A1L1RLS9	156	K	V-type proton ATPase subunit E [Stylophora pistillata]	ATP6V1E1
A0A1L1RLS9	68	K	V-type proton ATPase subunit E [Stylophora pistillata]	ATP6V1E1
A0A1L1RLT1	173	K	26S proteasome non-ATPase regulatory subunit 12, partial [Stegodyphus mimosarum]	PSMD12
A0A1L1RLU1	92	K	Sulfotransferase	SULT6B1L	0.988	1.088	0.959	1.211	0.864	0.888			1.024	0.77782															1.024	0.77782
A0A1L1RLU1	221	K	Sulfotransferase	SULT6B1L	1.001	1.026	0.905	1.13	0.941	1.006			0.953	0.51596															0.953	0.51596
A0A1L1RLU1	253	K	Sulfotransferase	SULT6B1L	1.04	1.146	0.755	1.053	0.999	1.02			0.957	0.68954															0.957	0.68954
A0A1L1RLU1	249	K	Sulfotransferase	SULT6B1L	0.976	0.955	0.965	1.062	1.043	1.011			0.929	0.009615															0.929	0.009615
A0A1L1RLU1	258	K	Sulfotransferase	SULT6B1L	0.973	1.031	0.874	1.009	1.135	0.996			0.917	0.24116															0.917	0.24116
A0A1L1RLU1	242	K	Sulfotransferase	SULT6B1L	1.251	1.006	0.884	1.156	0.845	0.843			1.104	0.5294															1.104	0.5294
A0A1L1RM81	235	K	6-phosphogluconate dehydrogenase, decarboxylating	PGD
A0A1L1RMG5	35	K	Protein NipSnap-like 2 [Stylophora pistillata]	GBAS	1.028	0.852	0.994	1.011	0.944	1.142			0.928	0.40362															0.928	0.40362
A0A1L1RMG5	50	K	Protein NipSnap-like 2 [Stylophora pistillata]	GBAS	0.928	0.882	0.877	1.206	1.026	1.045			0.82	0.022321															0.82	0.022321
A0A1L1RMG5	43	K	Protein NipSnap-like 2 [Stylophora pistillata]	GBAS	0.9	0.849	0.871	1.308	0.99	1.048			0.783	0.051818															0.783	0.051818
A0A1L1RMH8	109	K	Heterogeneous nuclear ribonucleoprotein L, partial [Stegodyphus mimosarum]	HNRNPL	0.952	0.932	0.92	1.097	1.004	1.067			0.885	0.0122618															0.885	0.0122618
A0A1L1RMK9	205	K	selenium-binding protein 1-like isoform X2 [Stylophora pistillata]	SELENBP1
A0A1L1RMK9	102	K	selenium-binding protein 1-like isoform X2 [Stylophora pistillata]	SELENBP1
A0A1L1RMK9	43	K	selenium-binding protein 1-like isoform X2 [Stylophora pistillata]	SELENBP1
A0A1L1RMR8	170	K	fumarate hydratase, mitochondrial precursor [Rattus norvegicus]	FH
A0A1L1RMR8	57	K	fumarate hydratase, mitochondrial precursor [Rattus norvegicus]	FH
A0A1L1RMR8	129	K	fumarate hydratase, mitochondrial precursor [Rattus norvegicus]	FH
A0A1L1RMR8	249	K	fumarate hydratase, mitochondrial precursor [Rattus norvegicus]	FH
A0A1L1RMR8	79	K	fumarate hydratase, mitochondrial precursor [Rattus norvegicus]	FH
A0A1L1RMR8	430	K	fumarate hydratase, mitochondrial precursor [Rattus norvegicus]	FH
A0A1L1RMR8	180	K	fumarate hydratase, mitochondrial precursor [Rattus norvegicus]	FH
A0A1L1RMR8	72	K	fumarate hydratase, mitochondrial precursor [Rattus norvegicus]	FH
A0A1L1RMR8	178	K	fumarate hydratase, mitochondrial precursor [Rattus norvegicus]	FH
A0A1L1RMR8	125	K	fumarate hydratase, mitochondrial precursor [Rattus norvegicus]	FH
A0A1L1RMR8	169	K	fumarate hydratase, mitochondrial precursor [Rattus norvegicus]	FH
A0A1L1RMR8	37	K	fumarate hydratase, mitochondrial precursor [Rattus norvegicus]	FH
A0A1L1RMR8	23	K	fumarate hydratase, mitochondrial precursor [Rattus norvegicus]	FH
A0A1L1RMS7	365	K	dihydropyrimidinase-like [Stylophora pistillata]	DPYS	0.9	1.037	0.956	1.003	1.006	1.071			0.939	0.23978															0.939	0.23978
A0A1L1RMS7	486	K	dihydropyrimidinase-like [Stylophora pistillata]	DPYS	0.902	1.004	1.109	1.019	0.981	0.957			1.02	0.80784															1.02	0.80784
A0A1L1RMS7	442	K	dihydropyrimidinase-like [Stylophora pistillata]	DPYS	1.118	0.971	0.862	1.099	0.872	1.044			0.979	0.83894															0.979	0.83894
A0A1L1RMS7	336	K	dihydropyrimidinase-like [Stylophora pistillata]	DPYS
A0A1L1RMS7	150	K	dihydropyrimidinase-like [Stylophora pistillata]	DPYS
A0A1L1RMT3	16	K	Uroporphyrinogen decarboxylase	---
A0A1L1RN08	197	K	Protein ERGIC-53, partial [Stegodyphus mimosarum]	LMAN1	0.967	1.07	0.926	1.069	0.925	0.985		Up	0.995	0.93156													0.995	0.93156
A0A1L1RN08	456	K	Protein ERGIC-53, partial [Stegodyphus mimosarum]	LMAN1	0.879	0.949	0.806	1.289	1.082	1.052		Up	0.77	0.030321													0.77	0.030321
A0A1L1RN08	365	K	Protein ERGIC-53, partial [Stegodyphus mimosarum]	LMAN1	0.697	0.916	0.697	1.37	1.358	1.141	Down	Up	0.597	0.008739							0.597	0.008739
A0A1L1RN08	440	K	Protein ERGIC-53, partial [Stegodyphus mimosarum]	LMAN1	1.091	1.072	0.862	1.087	0.874	0.924		Up	1.049	0.66884													1.049	0.66884
A0A1L1RN08	339	K	Protein ERGIC-53, partial [Stegodyphus mimosarum]	LMAN1								Up
A0A1L1RN08	89	K	Protein ERGIC-53, partial [Stegodyphus mimosarum]	LMAN1	0.934	1.04	0.944	1.081	0.896	1.07		Up	0.958	0.59058													0.958	0.59058
A0A1L1RN08	80	K	Protein ERGIC-53, partial [Stegodyphus mimosarum]	LMAN1								Up
A0A1L1RN11	191	K	Beta-lactamase-like protein 2 [Stylophora pistillata]	LACTB2	0.87	1.165	0.953	1.108	0.946	0.954			0.993	0.91398															0.993	0.91398
A0A1L1RN11	234	K	Beta-lactamase-like protein 2 [Stylophora pistillata]	LACTB2	1.078	0.837	1.175	1.039	0.892	0.957			1.07	0.62026															1.07	0.62026
A0A1L1RNA0	46	K	putative signal peptidase complex subunit 2 [Zootermopsis nevadensis]	SPCS2	1.065	1.144	0.921	1.04	0.826	0.992			1.095	0.38846															1.095	0.38846
A0A1L1RNA0	144	K	putative signal peptidase complex subunit 2 [Zootermopsis nevadensis]	SPCS2	0.962	1.023	0.908	1.27	0.901	0.976			0.919	0.53368															0.919	0.53368
A0A1L1RNA0	48	K	putative signal peptidase complex subunit 2 [Zootermopsis nevadensis]	SPCS2	0.941	0.993	0.919	1.123	0.989	1.079			0.894	0.064843															0.894	0.064843
A0A1L1RNQ9	129	K	Septin-2, partial [Stegodyphus mimosarum]	SEPT6
A0A1L1RNR4	456	K	---	KNG1
A0A1L1RNV0	291	K	Dolichyl-diphosphooligosaccharide--protein glycosyltransferase subunit 2	RPN2
A0A1L1RNV0	160	K	Dolichyl-diphosphooligosaccharide--protein glycosyltransferase subunit 2	RPN2
A0A1L1RNV0	372	K	Dolichyl-diphosphooligosaccharide--protein glycosyltransferase subunit 2	RPN2
A0A1L1RNY5	116	K	Prohibitin-2	PHB2
A0A1L1RNY5	162	K	Prohibitin-2	PHB2
A0A1L1RP39	280	K	UTP--glucose-1-phosphate uridylyltransferase	UGP2
A0A1L1RP39	80	K	UTP--glucose-1-phosphate uridylyltransferase	UGP2
A0A1L1RP39	41	K	UTP--glucose-1-phosphate uridylyltransferase	UGP2
A0A1L1RP39	48	K	UTP--glucose-1-phosphate uridylyltransferase	UGP2
A0A1L1RP39	308	K	UTP--glucose-1-phosphate uridylyltransferase	UGP2
A0A1L1RP39	42	K	UTP--glucose-1-phosphate uridylyltransferase	UGP2
A0A1L1RP39	427	K	UTP--glucose-1-phosphate uridylyltransferase	UGP2
A0A1L1RP39	66	K	UTP--glucose-1-phosphate uridylyltransferase	UGP2
A0A1L1RP39	301	K	UTP--glucose-1-phosphate uridylyltransferase	UGP2
A0A1L1RP67	125	K	Prohibitin	PHB
A0A1L1RP77	131	K	fibrinogen gamma chain precursor [Danio rerio]	FGG
A0A1L1RPB8	30	K	Phosphoglycerate mutase 1	PGAM1
A0A1L1RPB8	37	K	Phosphoglycerate mutase 1	PGAM1
A0A1L1RPB8	24	K	Phosphoglycerate mutase 1	PGAM1
A0A1L1RPB8	175	K	Phosphoglycerate mutase 1	PGAM1
A0A1L1RPB8	62	K	Phosphoglycerate mutase 1	PGAM1
A0A1L1RPC3	137	K	Pyridoxal phosphate homeostasis protein	PROSC
A0A1L1RPC3	252	K	Pyridoxal phosphate homeostasis protein	PROSC
A0A1L1RPC3	116	K	Pyridoxal phosphate homeostasis protein	PROSC
A0A1L1RPC3	41	K	Pyridoxal phosphate homeostasis protein	PROSC
A0A1L1RPX1	213	K	RecName: Full=Sterol 26-hydroxylase, mitochondrial; AltName: Full=5-beta-cholestane-3-alpha,7-alpha,12-alpha-triol 27-hydroxylase; AltName: Full=Cytochrome P-450C27/25; AltName: Full=Cytochrome P450 27; AltName:Full=Sterol 27-hydroxylase; AltName: Full=Vitamin D(3) 25-hydroxylase;Flags: Precursor	CYP27A1
A0A1L1RPX1	293	K	RecName: Full=Sterol 26-hydroxylase, mitochondrial; AltName: Full=5-beta-cholestane-3-alpha,7-alpha,12-alpha-triol 27-hydroxylase; AltName: Full=Cytochrome P-450C27/25; AltName: Full=Cytochrome P450 27; AltName:Full=Sterol 27-hydroxylase; AltName: Full=Vitamin D(3) 25-hydroxylase;Flags: Precursor	CYP27A1
A0A1L1RPZ7	104	K	Lipoamide acyltransferase component of branched-chain alpha-keto acid dehydrogenase complex,mitochondrial, partial [Stegodyphus mimosarum]	DBT
A0A1L1RPZ7	294	K	Lipoamide acyltransferase component of branched-chain alpha-keto acid dehydrogenase complex,mitochondrial, partial [Stegodyphus mimosarum]	DBT
A0A1L1RPZ7	106	K	Lipoamide acyltransferase component of branched-chain alpha-keto acid dehydrogenase complex,mitochondrial, partial [Stegodyphus mimosarum]	DBT
A0A1L1RPZ7	289	K	Lipoamide acyltransferase component of branched-chain alpha-keto acid dehydrogenase complex,mitochondrial, partial [Stegodyphus mimosarum]	DBT
A0A1L1RPZ7	115	K	Lipoamide acyltransferase component of branched-chain alpha-keto acid dehydrogenase complex,mitochondrial, partial [Stegodyphus mimosarum]	DBT
A0A1L1RQ01	385	K	Mitochondrial Rho GTPase 1	RHOT1
A0A1L1RQ54	112	K	Eukaryotic translation initiation factor 2 subunit 3	EIF2S3
A0A1L1RQ74	32	K	Macrophage migration inhibitory factor	MIF	0.953	0.974	0.94	1.14	0.846	1.12		Down	0.923	0.54012																	0.923	0.54012
A0A1L1RQ74	28	K	Macrophage migration inhibitory factor	MIF	1.018	0.988	0.908	1.074	0.862	1.13		Down	0.95	0.64078																	0.95	0.64078
A0A1L1RQ74	40	K	Macrophage migration inhibitory factor	MIF	0.791	1.221	0.709	1.153	0.922	1.149		Down	0.844	0.34826																	0.844	0.34826
A0A1L1RQA1	85	K	Eukaryotic translation initiation factor 5A	LOC107050352	0.82	0.914	0.868	1.173	1.086	1.182	Down		0.756	0.002501									0.756	0.002501
A0A1L1RQA1	68	K	Eukaryotic translation initiation factor 5A	LOC107050352	0.889	1.028	0.883	1.33	0.907	0.99			0.868	0.3582															0.868	0.3582
A0A1L1RQA1	47	K	Eukaryotic translation initiation factor 5A	LOC107050352	0.879	0.973	0.929	1.215	1.043	0.98			0.859	0.101537															0.859	0.101537
A0A1L1RQK6	392	K	deleted in malignant brain tumors 1 protein-like, partial [Stylophora pistillata]	LOC426820	1.131	1.024	0.87	1.373	0.893	0.67			1.03	0.7745															1.03	0.7745
A0A1L1RQK6	783	K	deleted in malignant brain tumors 1 protein-like, partial [Stylophora pistillata]	LOC426820	1.007	1.113	0.905	1.052	0.884	1.024			1.022	0.80692															1.022	0.80692
A0A1L1RQM3	436	K	Aldehyde dehydrogenase family 9 member A1-A [Stylophora pistillata]	ALDH9A1	0.779	0.911	0.775	1.588	1.047	1.214	Down	Up	0.64	0.031096							0.64	0.031096
A0A1L1RQM3	326	K	Aldehyde dehydrogenase family 9 member A1-A [Stylophora pistillata]	ALDH9A1	0.714	0.684	0.824	1.708	1.271	1.244	Down	Up	0.526	0.0055596							0.526	0.0055596
A0A1L1RQM3	386	K	Aldehyde dehydrogenase family 9 member A1-A [Stylophora pistillata]	ALDH9A1	0.792	0.949	0.899	1.328	1.159	1.056	Down	Up	0.745	0.026678							0.745	0.026678
A0A1L1RQM3	266	K	Aldehyde dehydrogenase family 9 member A1-A [Stylophora pistillata]	ALDH9A1	0.898	0.921	0.922	1.351	1.023	1.001		Up	0.812	0.177019													0.812	0.177019
A0A1L1RQM3	336	K	Aldehyde dehydrogenase family 9 member A1-A [Stylophora pistillata]	ALDH9A1	0.807	0.832	0.852	1.431	1.142	1.223	Down	Up	0.656	0.0037003							0.656	0.0037003
A0A1L1RQM3	319	K	Aldehyde dehydrogenase family 9 member A1-A [Stylophora pistillata]	ALDH9A1	0.779	0.798	0.818	1.543	1.186	1.218	Down	Up	0.607	0.004376							0.607	0.004376
A0A1L1RQM3	450	K	Aldehyde dehydrogenase family 9 member A1-A [Stylophora pistillata]	ALDH9A1	0.922	0.908	0.939	1.259	1.056	1.011		Up	0.833	0.118584													0.833	0.118584
A0A1L1RQM3	388	K	Aldehyde dehydrogenase family 9 member A1-A [Stylophora pistillata]	ALDH9A1	0.746	0.875	0.783	1.529	1.086	1.339	Down	Up	0.608	0.0112775							0.608	0.0112775
A0A1L1RQM3	62	K	Aldehyde dehydrogenase family 9 member A1-A [Stylophora pistillata]	ALDH9A1	0.825	0.831	0.942	1.441	1.168	0.989		Up	0.722	0.054363													0.722	0.054363
A0A1L1RQP3	30	K	Glyoxylate reductase/hydroxypyruvate reductase, partial [Stegodyphus mimosarum]	---
A0A1L1RQP3	176	K	Glyoxylate reductase/hydroxypyruvate reductase, partial [Stegodyphus mimosarum]	---	0.922	0.959	1.046	1.195	0.784	1.144			0.937	0.74138															0.937	0.74138
A0A1L1RQT1	64	K	NADP-dependent malic enzyme [Stylophora pistillata]	LOC107049907	0.96	0.772	0.919	1.044	1.198	1.04			0.808	0.056662															0.808	0.056662
A0A1L1RQW6	46	K	NADH dehydrogenase [ubiquinone] 1 alpha subcomplex subunit 5, partial [Stegodyphus mimosarum]	NDUFA5
A0A1L1RQW6	7	K	NADH dehydrogenase [ubiquinone] 1 alpha subcomplex subunit 5, partial [Stegodyphus mimosarum]	NDUFA5
A0A1L1RQX4	163	K	High mobility group protein B3	HMGB3	1.1	0.811	0.927	1.186	0.881	1.057			0.908	0.47876															0.908	0.47876
A0A1L1RQX4	153	K	High mobility group protein B3	HMGB3	0.983	1.101	0.78	1.153	0.993	0.981			0.916	0.45054															0.916	0.45054
A0A1L1RR29	41	K	---	SLIRP	1.086	0.835	0.913	1.248	0.927	0.964			0.903	0.4581															0.903	0.4581
A0A1L1RR45	118	K	NADH dehydrogenase [ubiquinone] iron-sulfur protein 3, mitochondrial, partial [Stegodyphus mimosarum]	NDUFS3	0.857	1.104	0.928	0.991	1.024	1.111			0.924	0.3676															0.924	0.3676
A0A1L1RR45	24	K	NADH dehydrogenase [ubiquinone] iron-sulfur protein 3, mitochondrial, partial [Stegodyphus mimosarum]	NDUFS3	1.16	0.595	0.942	1.094	1.106	1.091			0.82	0.35404															0.82	0.35404
A0A1L1RR89	11	K	40S ribosomal protein S25-like [Stylophora pistillata]	RPS25
A0A1L1RR89	20	K	40S ribosomal protein S25-like [Stylophora pistillata]	RPS25
A0A1L1RR98	33	K	Short-chain specific acyl-CoA dehydrogenase, mitochondrial [Stylophora pistillata]	ACADS
A0A1L1RR98	99	K	Short-chain specific acyl-CoA dehydrogenase, mitochondrial [Stylophora pistillata]	ACADS
A0A1L1RR98	97	K	Short-chain specific acyl-CoA dehydrogenase, mitochondrial [Stylophora pistillata]	ACADS
A0A1L1RR98	12	K	Short-chain specific acyl-CoA dehydrogenase, mitochondrial [Stylophora pistillata]	ACADS
A0A1L1RRC4	204	K	Isobutyryl-CoA dehydrogenase, mitochondrial, partial [Stegodyphus mimosarum]	ACAD8	0.978	0.957	0.911	1.129	1.075	0.978			0.894	0.079177															0.894	0.079177
A0A1L1RRC4	83	K	Isobutyryl-CoA dehydrogenase, mitochondrial, partial [Stegodyphus mimosarum]	ACAD8	1.039	1.033	0.948	0.944	0.975	1.095			1.002	0.9559															1.002	0.9559
A0A1L1RRC4	61	K	Isobutyryl-CoA dehydrogenase, mitochondrial, partial [Stegodyphus mimosarum]	ACAD8	0.935	0.957	0.994	1.185	1.05	0.908			0.918	0.36996															0.918	0.36996
A0A1L1RRC4	262	K	Isobutyryl-CoA dehydrogenase, mitochondrial, partial [Stegodyphus mimosarum]	ACAD8	1.072	1.027	1.017	0.924	1.074	0.934			1.063	0.28504															1.063	0.28504
A0A1L1RRC4	222	K	Isobutyryl-CoA dehydrogenase, mitochondrial, partial [Stegodyphus mimosarum]	ACAD8	1.455	0.958	1.071	0.786	0.91	0.89			1.347	0.099501															1.347	0.099501
A0A1L1RRE8	80	K	histidine triad nucleotide-binding protein 3-like [Stylophora pistillata]	HINT3
A0A1L1RRG5	159	K	saccharopine dehydrogenase-like oxidoreductase [Exaiptasia pallida]	SCCPDH	0.827	0.993	0.719	1.238	1.247	1.37	Down	Up	0.659	0.0126951							0.659	0.0126951
A0A1L1RRG5	63	K	saccharopine dehydrogenase-like oxidoreductase [Exaiptasia pallida]	SCCPDH	0.822	0.994	0.843	1.123	1.146	1.386	Down	Up	0.727	0.024077							0.727	0.024077
A0A1L1RRG5	9	K	saccharopine dehydrogenase-like oxidoreductase [Exaiptasia pallida]	SCCPDH	0.844	0.925	0.924	1.17	0.997	1.397		Up	0.756	0.056277													0.756	0.056277
A0A1L1RRK7	541	K	Calcium-transporting ATPase	ATP2A2
A0A1L1RRL2	18	K	Actin, cytoplasmic 1	ACTB
A0A1L1RRL2	283	K	Actin, cytoplasmic 1	ACTB
A0A1L1RRL2	330	K	Actin, cytoplasmic 1	ACTB
A0A1L1RRL2	70	K	Actin, cytoplasmic 1	ACTB
A0A1L1RRL2	248	K	Actin, cytoplasmic 1	ACTB
A0A1L1RRN8	85	K	Inosine triphosphate pyrophosphatase	ITPA
A0A1L1RRN8	9	K	Inosine triphosphate pyrophosphatase	ITPA
A0A1L1RRR2	147	K	Carbonic anhydrase 2	CA2
A0A1L1RRR2	92	K	Carbonic anhydrase 2	CA2
A0A1L1RRR2	52	K	Carbonic anhydrase 2	CA2
A0A1L1RRT9	28	K	14-3-3 protein zeta	YWHAZ
A0A1L1RRT9	64	K	14-3-3 protein zeta	YWHAZ
A0A1L1RRT9	117	K	14-3-3 protein zeta	YWHAZ
A0A1L1RRV0	42	K	enoyl-[acyl-carrier-protein] reductase, mitochondrial-like isoform X2 [Stylophora pistillata]	MECR
A0A1L1RRV0	46	K	enoyl-[acyl-carrier-protein] reductase, mitochondrial-like isoform X2 [Stylophora pistillata]	MECR
A0A1L1RRV0	73	K	enoyl-[acyl-carrier-protein] reductase, mitochondrial-like isoform X2 [Stylophora pistillata]	MECR
A0A1L1RRY6	42	K	THUMP domain-containing protein 3-like [Stylophora pistillata]	---
A0A1L1RRZ8	27	K	60S ribosomal protein L27	RPL27
A0A1L1RS03	256	K	L-lactate dehydrogenase	LDHB
A0A1L1RS03	94	K	L-lactate dehydrogenase	LDHB
A0A1L1RS03	257	K	L-lactate dehydrogenase	LDHB
A0A1L1RS37	155	K	Hydroxyacyl-coenzyme A dehydrogenase, mitochondrial [Stylophora pistillata]	HADH	0.898	0.853	0.886	1.221	1.049	1.034			0.798	0.0157846															0.798	0.0157846
A0A1L1RS37	204	K	Hydroxyacyl-coenzyme A dehydrogenase, mitochondrial [Stylophora pistillata]	HADH	0.879	0.788	0.905	1.228	1.08	1.053	Down		0.765	0.0136845									0.765	0.0136845
A0A1L1RS37	165	K	Hydroxyacyl-coenzyme A dehydrogenase, mitochondrial [Stylophora pistillata]	HADH	0.909	0.855	0.912	1.189	1.067	1.013			0.819	0.0184436															0.819	0.0184436
A0A1L1RS37	268	K	Hydroxyacyl-coenzyme A dehydrogenase, mitochondrial [Stylophora pistillata]	HADH	0.994	1.035	0.914	1.053	0.915	1.068			0.969	0.65046															0.969	0.65046
A0A1L1RS37	48	K	Hydroxyacyl-coenzyme A dehydrogenase, mitochondrial [Stylophora pistillata]	HADH	0.802	0.866	0.807	1.361	1.006	1.084	Down		0.717	0.026123									0.717	0.026123
A0A1L1RS37	38	K	Hydroxyacyl-coenzyme A dehydrogenase, mitochondrial [Stylophora pistillata]	HADH	1.081	0.952	0.97	1.071	0.973	0.935			1.008	0.89328															1.008	0.89328
A0A1L1RS37	169	K	Hydroxyacyl-coenzyme A dehydrogenase, mitochondrial [Stylophora pistillata]	HADH	0.955	0.942	0.892	1.147	0.976	1.049			0.879	0.068043															0.879	0.068043
A0A1L1RS37	275	K	Hydroxyacyl-coenzyme A dehydrogenase, mitochondrial [Stylophora pistillata]	HADH	0.845	0.887	1.079	1.171	1.038	0.936			0.894	0.31392															0.894	0.31392
A0A1L1RS37	148	K	Hydroxyacyl-coenzyme A dehydrogenase, mitochondrial [Stylophora pistillata]	HADH	0.913	0.912	0.905	1.167	1.008	1.048			0.847	0.064682															0.847	0.064682
A0A1L1RS37	44	K	Hydroxyacyl-coenzyme A dehydrogenase, mitochondrial [Stylophora pistillata]	HADH	0.96	1.04	0.899	0.97	1.136	0.968			0.943	0.44332															0.943	0.44332
A0A1L1RS37	31	K	Hydroxyacyl-coenzyme A dehydrogenase, mitochondrial [Stylophora pistillata]	HADH	0.96	0.963	1.097	0.896	0.997	1.068			1.02	0.7776															1.02	0.7776
A0A1L1RS58	91	K	glyoxylate reductase/hydroxypyruvate reductase-like isoform X2 [Stylophora pistillata]	GRHPR
A0A1L1RS76	344	K	Electron transfer flavoprotein-ubiquinone oxidoreductase, mitochondrial [Stylophora pistillata]	ETFDH	0.806	0.796	0.844	1.309	1.082	1.262	Down		0.67	0.0028447									0.67	0.0028447
A0A1L1RS76	316	K	Electron transfer flavoprotein-ubiquinone oxidoreductase, mitochondrial [Stylophora pistillata]	ETFDH	0.968	0.883	0.96	1.223	0.892	1.066			0.884	0.29244															0.884	0.29244
A0A1L1RS82	25	K	Glutathione reductase	GSR	0.865	1.076	1.024	1.192	0.93	0.88			0.988	0.94914															0.988	0.94914
A0A1L1RS82	252	K	Glutathione reductase	GSR	0.896	0.979	0.931	1.045	0.976	1.105			0.898	0.071702															0.898	0.071702
A0A1L1RS82	90	K	Glutathione reductase	GSR	0.795	0.946	0.868	1.289	1.114	0.923			0.784	0.09612															0.784	0.09612
A0A1L1RS82	266	K	Glutathione reductase	GSR	0.857	0.895	0.88	1.429	0.968	0.914			0.795	0.27602															0.795	0.27602
A0A1L1RSG1	80	K	Cytochrome c oxidase subunit 6A, mitochondrial	COX6A1	0.932	0.773	0.872	1.335	1.011	1.073			0.754	0.050597															0.754	0.050597
A0A1L1RSJ6	54	K	Ras-like GTP-binding protein Rho1, partial [Stegodyphus mimosarum]	RHOA
A0A1L1RST3	217	K	enoyl-CoA hydratase, mitochondrial [Sus scrofa]	ECHS1
A0A1L1RST3	36	K	enoyl-CoA hydratase, mitochondrial [Sus scrofa]	ECHS1
A0A1L1RST3	139	K	enoyl-CoA hydratase, mitochondrial [Sus scrofa]	ECHS1
A0A1L1RST3	146	K	enoyl-CoA hydratase, mitochondrial [Sus scrofa]	ECHS1
A0A1L1RSU3	183	K	ribulose-5-phosphate-3-epimerase, partial [Bos taurus]	RPE
A0A1L1RSX4	108	K	L-asparaginase, partial [Stegodyphus mimosarum]	ASPG
A0A1L1RT36	99	K	60S ribosomal protein L6	RPL6
A0A1L1RT36	20	K	60S ribosomal protein L6	RPL6
A0A1L1RT40	76	K	Ras GTPase-activating protein-binding protein 2 [Zootermopsis nevadensis]	G3BP1
A0A1L1RT67	56	K	60S ribosomal protein L36	RPL36
A0A1L1RT82	126	K	Creatine kinase B-type	CKB
A0A1L1RT94	39	K	RecName: Full=60S ribosomal protein L31	RPL31	1.026	1.158	1.056	1.266	0.833	0.851			1.098	0.47238															1.098	0.47238
A0A1L1RTD8	271	K	phytanoyl-CoA dioxygenase, peroxisomal-like [Stylophora pistillata]	PHYH	0.754	1.154	1.019	1.139	0.944	0.974			0.957	0.71022															0.957	0.71022
A0A1L1RTD8	104	K	phytanoyl-CoA dioxygenase, peroxisomal-like [Stylophora pistillata]	PHYH	0.983	1.135	0.917	1.183	0.874	0.893			1.029	0.78272															1.029	0.78272
A0A1L1RTP8	70	K	40S ribosomal protein S12	RPS12
A0A1L1RTP8	57	K	40S ribosomal protein S12	RPS12
A0A1L1RTR5	109	K	Protein NipSnap-like protein 3A, partial [Stegodyphus mimosarum]	NIPSNAP3L
A0A1L1RTR5	53	K	Protein NipSnap-like protein 3A, partial [Stegodyphus mimosarum]	NIPSNAP3L
A0A1L1RTR5	61	K	Protein NipSnap-like protein 3A, partial [Stegodyphus mimosarum]	NIPSNAP3L
A0A1L1RTR5	141	K	Protein NipSnap-like protein 3A, partial [Stegodyphus mimosarum]	NIPSNAP3L
A0A1L1RTR5	91	K	Protein NipSnap-like protein 3A, partial [Stegodyphus mimosarum]	NIPSNAP3L
A0A1L1RTR5	51	K	Protein NipSnap-like protein 3A, partial [Stegodyphus mimosarum]	NIPSNAP3L
A0A1L1RTR5	48	K	Protein NipSnap-like protein 3A, partial [Stegodyphus mimosarum]	NIPSNAP3L
A0A1L1RTS0	212	K	Solute carrier family 25 member 3	SLC25A3	0.826	0.915	1.134	1.051	0.963	1.047			0.939	0.50888															0.939	0.50888
A0A1L1RTS0	155	K	Solute carrier family 25 member 3	SLC25A3	0.996	1.019	1.022	0.923	1.032	0.953			1.044	0.26324															1.044	0.26324
A0A1L1RTS0	7	K	Solute carrier family 25 member 3	SLC25A3	0.966	0.935	0.932	1.082	0.913	1.102			0.915	0.23256															0.915	0.23256
A0A1L1RTV0	28	K	Nucleoside diphosphate-linked moiety X motif 19	NUDT19
A0A1L1RTY4	272	K	Dolichyl-diphosphooligosaccharide--protein glycosyltransferase subunit 1	RPN1	0.951	0.971	0.803	1.092	1.159	1.076		Up	0.819	0.034476													0.819	0.034476
A0A1L1RTY4	181	K	Dolichyl-diphosphooligosaccharide--protein glycosyltransferase subunit 1	RPN1	0.965	0.872	0.951	1.195	1.011	1.044		Up	0.858	0.06542													0.858	0.06542
A0A1L1RTY4	511	K	Dolichyl-diphosphooligosaccharide--protein glycosyltransferase subunit 1	RPN1	1.01	0.942	1.011	1.032	0.978	1.007		Up	0.982	0.54894													0.982	0.54894
A0A1L1RTY4	510	K	Dolichyl-diphosphooligosaccharide--protein glycosyltransferase subunit 1	RPN1	0.871	0.924	0.94	1.19	0.949	1.183		Up	0.823	0.071878													0.823	0.071878
A0A1L1RTY4	532	K	Dolichyl-diphosphooligosaccharide--protein glycosyltransferase subunit 1	RPN1	1.074	0.913	1.133	0.957	0.88	0.97		Up	1.112	0.2261													1.112	0.2261
A0A1L1RTY4	573	K	Dolichyl-diphosphooligosaccharide--protein glycosyltransferase subunit 1	RPN1	1.061	0.918	0.983	1.08	0.952	0.983		Up	0.982	0.76512													0.982	0.76512
A0A1L1RTY4	541	K	Dolichyl-diphosphooligosaccharide--protein glycosyltransferase subunit 1	RPN1	0.842	0.989	0.898	1.253	1.01	1.066		Up	0.82	0.069542													0.82	0.069542
A0A1L1RTY4	105	K	Dolichyl-diphosphooligosaccharide--protein glycosyltransferase subunit 1	RPN1	0.978	1.023	0.909	1.044	1.022	1.019		Up	0.943	0.166735													0.943	0.166735
A0A1L1RU43	22	K	Protein mago nashi homolog	MAGOH
A0A1L1RU98	42	K	Fatty aldehyde dehydrogenase [Stylophora pistillata]	ALDH3A2
A0A1L1RU98	39	K	Fatty aldehyde dehydrogenase [Stylophora pistillata]	ALDH3A2
A0A1L1RUG2	18	K	39S ribosomal protein L3, mitochondrial [Zootermopsis nevadensis]	MRPL3
A0A1L1RUG2	26	K	39S ribosomal protein L3, mitochondrial [Zootermopsis nevadensis]	MRPL3
A0A1L1RUK2	88	K	Glutamate--cysteine ligase regulatory subunit [Stylophora pistillata]	DNTTIP2	1.274	1.065	1.164	0.93	0.855	0.851	Up	Down	1.329	0.0088388					1.329	0.0088388
A0A1L1RUT1	283	K	coatomer subunit beta'-like isoform X2 [Stylophora pistillata]	COPB2
A0A1L1RUT1	177	K	coatomer subunit beta'-like isoform X2 [Stylophora pistillata]	COPB2
A0A1L1RUU9	92	K	Myosin regulatory light chain 2, smooth muscle minor isoform	MYL12B
A0A1L1RUX7	165	K	Acyl-protein thioesterase 1 [Zootermopsis nevadensis]	LYPLA1	0.932	1.071	1.02	1.161	0.928	0.912			1.007	0.89916															1.007	0.89916
A0A1L1RUX7	47	K	Acyl-protein thioesterase 1 [Zootermopsis nevadensis]	LYPLA1	0.964	0.985	1.039	0.909	1.087	1.009			0.994	0.95358															0.994	0.95358
A0A1L1RUZ0	162	K	5-formyltetrahydrofolate cyclo-ligase	MTHFS
A0A1L1RUZ0	72	K	5-formyltetrahydrofolate cyclo-ligase	MTHFS	0.865	0.811	0.824	1.357	1.093	0.929			0.74	0.060177															0.74	0.060177
A0A1L1RUZ0	83	K	5-formyltetrahydrofolate cyclo-ligase	MTHFS	0.889	0.882	0.841	1.235	0.977	1.073			0.795	0.032896															0.795	0.032896
A0A1L1RUZ0	150	K	5-formyltetrahydrofolate cyclo-ligase	MTHFS	0.99	0.973	1.013	1.004	0.913	1.084			0.992	0.91136															0.992	0.91136
A0A1L1RUZ7	88	K	O-acyl-ADP-ribose deacylase 1	OARD1	0.888	0.872	0.885	1.105	1.119	1.093			0.797	1.67585e-05															0.797	1.67585e-05
A0A1L1RV02	149	K	Eukaryotic translation initiation factor 3 subunit L	EIF3L
A0A1L1RV08	30	K	Apolipoprotein A-I	APOA1
A0A1L1RV11	62	K	dipeptidyl peptidase 1 precursor [Gallus gallus]	CTSC
A0A1L1RV31	456	K	Prothrombin	F2	0.843	1.79	1.05	0.858	0.747	0.881			1.481	0.20812															1.481	0.20812
A0A1L1RV76	35	K	adenosine kinase 1-like [Stylophora pistillata]	ADK	0.846	1.067	0.993	1.351	0.806	0.97			0.929	0.75816															0.929	0.75816
A0A1L1RV76	83	K	adenosine kinase 1-like [Stylophora pistillata]	ADK	0.916	1.029	0.936	1.165	1.009	0.968			0.917	0.27138															0.917	0.27138
A0A1L1RV76	330	K	adenosine kinase 1-like [Stylophora pistillata]	ADK	0.85	1.225	0.909	1.195	0.811	1.03			0.983	0.9167															0.983	0.9167
A0A1L1RV76	146	K	adenosine kinase 1-like [Stylophora pistillata]	ADK	0.923	0.87	1.014	1.226	0.958	1.046			0.869	0.181418															0.869	0.181418
A0A1L1RV76	143	K	adenosine kinase 1-like [Stylophora pistillata]	ADK	0.96	0.926	0.995	1.101	1.041	1.003			0.916	0.062619															0.916	0.062619
A0A1L1RV76	81	K	adenosine kinase 1-like [Stylophora pistillata]	ADK	0.942	1.022	0.987	1.068	0.943	1.061			0.961	0.45042															0.961	0.45042
A0A1L1RV76	46	K	adenosine kinase 1-like [Stylophora pistillata]	ADK	0.931	1.065	0.911	1.26	0.838	1.022			0.932	0.66606															0.932	0.66606
A0A1L1RV76	43	K	adenosine kinase 1-like [Stylophora pistillata]	ADK	0.86	1.088	0.967	1.252	0.919	0.939			0.937	0.64962															0.937	0.64962
A0A1L1RV76	23	K	adenosine kinase 1-like [Stylophora pistillata]	ADK	0.897	0.988	1.003	1.335	0.813	1.001			0.917	0.67468															0.917	0.67468
A0A1L1RVC8	136	K	cathepsin L1 precursor [Sus scrofa]	CTSV
A0A1L1RVE0	108	K	LOW QUALITY PROTEIN: inosine-5'-monophosphate dehydrogenase 1b-like [Stylophora pistillata]	IMPDH2
A0A1L1RVF8	37	K	Non-specific serine/threonine protein kinase	PRKAA1
A0A1L1RVH0	63	K	---	PSMG3
A0A1L1RVH4	98	K	Protein NipSnap-like 2 [Stylophora pistillata]	LOC107054679
A0A1L1RVH4	28	K	Protein NipSnap-like 2 [Stylophora pistillata]	LOC107054679
A0A1L1RVH4	101	K	Protein NipSnap-like 2 [Stylophora pistillata]	LOC107054679
A0A1L1RVH4	148	K	Protein NipSnap-like 2 [Stylophora pistillata]	LOC107054679
A0A1L1RVH4	96	K	Protein NipSnap-like 2 [Stylophora pistillata]	LOC107054679
A0A1L1RVH4	235	K	Protein NipSnap-like 2 [Stylophora pistillata]	LOC107054679
A0A1L1RVJ6	305	K	Sulfotransferase	SULT6B1	1.027	1.121	1.023	1.079	0.784	0.954			1.126	0.26658															1.126	0.26658
A0A1L1RVM8	53	K	voltage-dependent anion-selective channel protein 2 [Bos taurus]	VDAC2	1.098	0.891	1.206	0.975	0.866	0.991			1.128	0.31186															1.128	0.31186
A0A1L1RVM8	216	K	voltage-dependent anion-selective channel protein 2 [Bos taurus]	VDAC2	1.019	0.949	0.971	1.087	0.882	1.095			0.959	0.64148															0.959	0.64148
A0A1L1RVM8	101	K	voltage-dependent anion-selective channel protein 2 [Bos taurus]	VDAC2	0.963	1.029	0.914	1.09	0.949	1.048			0.941	0.32636															0.941	0.32636
A0A1L1RVM8	26	K	voltage-dependent anion-selective channel protein 2 [Bos taurus]	VDAC2	0.956	0.931	0.908	1.103	1.081	1.002			0.877	0.0165031															0.877	0.0165031
A0A1L1RVM8	12	K	voltage-dependent anion-selective channel protein 2 [Bos taurus]	VDAC2	0.961	1.007	0.884	1.183	0.959	0.99			0.911	0.29634															0.911	0.29634
A0A1L1RVY1	147	K	Methylmalonyl-CoA epimerase, mitochondrial [Stylophora pistillata]	MCEE	0.968	1.038	0.935	1.064	0.952	1.002			0.974	0.59346															0.974	0.59346
A0A1L1RVY1	135	K	Methylmalonyl-CoA epimerase, mitochondrial [Stylophora pistillata]	MCEE	0.922	0.98	0.991	1.084	1.021	0.96			0.944	0.2426															0.944	0.2426
A0A1L1RVY1	113	K	Methylmalonyl-CoA epimerase, mitochondrial [Stylophora pistillata]	MCEE	1.051	1	1.004	1.053	0.966	0.91			1.043	0.3894															1.043	0.3894
A0A1L1RVZ9	59	K	UDP-glucuronosyltransferase 1-6-like [Stylophora pistillata]	---	2.173	2.455	2.33	0.808	0.629	0.756	Up	Down	3.173	0.000155641					3.173	0.000155641
A0A1L1RVZ9	77	K	UDP-glucuronosyltransferase 1-6-like [Stylophora pistillata]	---	1.884	2.414	1.655	0.774	0.784	0.849	Up	Down	2.473	0.00145522					2.473	0.00145522
A0A1L1RW32	84	K	39S ribosomal protein L18, mitochondrial [Zootermopsis nevadensis]	MRPL18	1.009	1.006	1.113	1.125	0.916	0.863			1.077	0.41062															1.077	0.41062
A0A1L1RW62	481	K	matrin-3 [Mus musculus]	MATR3
A0A1L1RW62	210	K	matrin-3 [Mus musculus]	MATR3
A0A1L1RW62	71	K	matrin-3 [Mus musculus]	MATR3
A0A1L1RW62	364	K	matrin-3 [Mus musculus]	MATR3
A0A1L1RWC5	176	K	WD40 repeat-containing protein SMU1	SMU1
A0A1L1RWE1	61	K	Paraplegin [Zootermopsis nevadensis]	SPG7
A0A1L1RWG8	48	K	NADP-dependent malic enzyme [Zootermopsis nevadensis]	---
A0A1L1RWI2	99	K	Dolichyl-phosphate beta-glucosyltransferase [Stylophora pistillata]	ALG5								Up
A0A1L1RWI4	236	K	cytochrome P450 2E1 [Sus scrofa]	CYP2AC2
A0A1L1RWJ0	137	K	Target of EGR1, exonuclease	TOE1
A0A1L1RWJ0	130	K	Target of EGR1, exonuclease	TOE1
A0A1L1RWJ6	171	K	Haloacid dehalogenase like hydrolase domain containing 3	---
A0A1L1RWS3	64	K	Dynactin subunit 5 [Stylophora pistillata]	DCTN5	1.198	0.945	0.806	1.053	0.954	1.028			0.972	0.74616															0.972	0.74616
A0A1L1RWT0	20	K	RecName: Full=Voltage-dependent anion-selective channel protein 3; Short=VDAC-3; AltName:Full=Outer mitochondrial membrane protein porin 3	---
A0A1L1RWT1	108	K	Actin-related protein 2/3 complex subunit	ARPC1B
A0A1L1RWT6	25	K	40S ribosomal protein S15	RPS15	1.144	0.868	1.317	1.193	0.592	0.905			1.238	0.37228															1.238	0.37228
A0A1L1RWT6	44	K	40S ribosomal protein S15	RPS15	0.934	1.147	0.961	1.047	0.947	1.012			1.012	0.90944															1.012	0.90944
A0A1L1RWW8	26	K	Pseudouridine-5'-phosphate glycosidase [Stylophora pistillata]	LOC418114
A0A1L1RX65	272	K	Isocitrate dehydrogenase [NAD] subunit, mitochondrial	IDH3A	0.803	1.005	0.643	1.389	1.224	0.834		Down	0.711	0.169763																	0.711	0.169763
A0A1L1RX65	276	K	Isocitrate dehydrogenase [NAD] subunit, mitochondrial	IDH3A	0.877	1.144	0.92	1.132	1.017	0.972		Down	0.942	0.52992																	0.942	0.52992
A0A1L1RX72	28	K	Cytosolic purine 5'-nucleotidase	NT5C2
A0A1L1RX85	181	K	ATP-binding cassette sub-family E member 1 [Mus musculus]	ABCE1
A0A1L1RX85	193	K	ATP-binding cassette sub-family E member 1 [Mus musculus]	ABCE1
A0A1L1RX85	105	K	ATP-binding cassette sub-family E member 1 [Mus musculus]	ABCE1
A0A1L1RXD6	89	K	Pyrroline-5-carboxylate reductase 2, partial [Stegodyphus mimosarum]	PYCR1
A0A1L1RXD6	80	K	Pyrroline-5-carboxylate reductase 2, partial [Stegodyphus mimosarum]	PYCR1
A0A1L1RXE9	271	K	Cytochrome b-c1 complex subunit 2, mitochondrial [Stylophora pistillata]	UQCRC2
A0A1L1RXE9	189	K	Cytochrome b-c1 complex subunit 2, mitochondrial [Stylophora pistillata]	UQCRC2
A0A1L1RXE9	213	K	Cytochrome b-c1 complex subunit 2, mitochondrial [Stylophora pistillata]	UQCRC2
A0A1L1RXE9	122	K	Cytochrome b-c1 complex subunit 2, mitochondrial [Stylophora pistillata]	UQCRC2
A0A1L1RXE9	336	K	Cytochrome b-c1 complex subunit 2, mitochondrial [Stylophora pistillata]	UQCRC2
A0A1L1RXE9	392	K	Cytochrome b-c1 complex subunit 2, mitochondrial [Stylophora pistillata]	UQCRC2
A0A1L1RXE9	162	K	Cytochrome b-c1 complex subunit 2, mitochondrial [Stylophora pistillata]	UQCRC2
A0A1L1RXE9	55	K	Cytochrome b-c1 complex subunit 2, mitochondrial [Stylophora pistillata]	UQCRC2
A0A1L1RXJ8	15	K	40S ribosomal protein S24 [Zootermopsis nevadensis]	RPS24
A0A1L1RXP7	131	K	mitochondrial-processing peptidase subunit alpha-like isoform X2 [Stylophora pistillata]	PMPCA
A0A1L1RXP7	90	K	mitochondrial-processing peptidase subunit alpha-like isoform X2 [Stylophora pistillata]	PMPCA
A0A1L1RXS9	12	K	Isocitrate dehydrogenase [NADP] cytoplasmic, partial [Stegodyphus mimosarum]	IDH1
A0A1L1RXV5	57	K	T-complex protein 1 subunit eta	CCT7
A0A1L1RXV7	24	K	NIF3-like protein 1	NIF3L1	0.782	1.087	1.249	1.167	0.807	0.953			1.065	0.76508															1.065	0.76508
A0A1L1RXZ1	127	K	3-hydroxyisobutyryl-CoA hydrolase, mitochondrial	HIBCH
A0A1L1RXZ1	50	K	3-hydroxyisobutyryl-CoA hydrolase, mitochondrial	HIBCH
A0A1L1RXZ1	228	K	3-hydroxyisobutyryl-CoA hydrolase, mitochondrial	HIBCH
A0A1L1RXZ1	280	K	3-hydroxyisobutyryl-CoA hydrolase, mitochondrial	HIBCH
A0A1L1RXZ1	289	K	3-hydroxyisobutyryl-CoA hydrolase, mitochondrial	HIBCH
A0A1L1RXZ1	348	K	3-hydroxyisobutyryl-CoA hydrolase, mitochondrial	HIBCH
A0A1L1RXZ1	103	K	3-hydroxyisobutyryl-CoA hydrolase, mitochondrial	HIBCH
A0A1L1RXZ1	87	K	3-hydroxyisobutyryl-CoA hydrolase, mitochondrial	HIBCH
A0A1L1RXZ1	296	K	3-hydroxyisobutyryl-CoA hydrolase, mitochondrial	HIBCH
A0A1L1RXZ1	232	K	3-hydroxyisobutyryl-CoA hydrolase, mitochondrial	HIBCH
A0A1L1RXZ1	247	K	3-hydroxyisobutyryl-CoA hydrolase, mitochondrial	HIBCH
A0A1L1RY35	28	K	ATP synthase subunit alpha	---
A0A1L1RY35	63	K	ATP synthase subunit alpha	---
A0A1L1RY35	57	K	ATP synthase subunit alpha	---
A0A1L1RY35	323	K	ATP synthase subunit alpha	---
A0A1L1RY35	394	K	ATP synthase subunit alpha	---
A0A1L1RY35	435	K	ATP synthase subunit alpha	---
A0A1L1RY35	135	K	ATP synthase subunit alpha	---
A0A1L1RY35	427	K	ATP synthase subunit alpha	---
A0A1L1RY35	22	K	ATP synthase subunit alpha	---
A0A1L1RY35	201	K	ATP synthase subunit alpha	---
A0A1L1RY35	136	K	ATP synthase subunit alpha	---
A0A1L1RY35	399	K	ATP synthase subunit alpha	---
A0A1L1RY35	157	K	ATP synthase subunit alpha	---
A0A1L1RY35	126	K	ATP synthase subunit alpha	---
A0A1L1RY57	176	K	Matrix metalloproteinase-16, partial [Stegodyphus mimosarum]	VTN
A0A1L1RY69	183	K	39S ribosomal protein L46, mitochondrial, partial [Stegodyphus mimosarum]	MRPL46	1.039	1.076	1.133	0.983	0.912	0.959			1.138	0.0181367															1.138	0.0181367
A0A1L1RY69	184	K	39S ribosomal protein L46, mitochondrial, partial [Stegodyphus mimosarum]	MRPL46	1.095	0.884	1.021	1.106	0.944	0.998			0.984	0.83282															0.984	0.83282
A0A1L1RY76	69	K	28S ribosomal protein S22, mitochondrial-like [Stylophora pistillata]	MRPS22	1.027	1.135	1.068	0.987	0.918	0.893			1.154	0.026142															1.154	0.026142
A0A1L1RY76	204	K	28S ribosomal protein S22, mitochondrial-like [Stylophora pistillata]	MRPS22	0.952	0.863	1.107	1.146	0.889	1.033			0.952	0.66226															0.952	0.66226
A0A1L1RY76	201	K	28S ribosomal protein S22, mitochondrial-like [Stylophora pistillata]	MRPS22	1.087	0.91	1.054	0.858	1.07	1.007			1.04	0.6644															1.04	0.6644
A0A1L1RY78	274	K	tRNA-nucleotidyltransferase 1, mitochondrial [Zootermopsis nevadensis]	TRNT1	0.913	0.867	0.967	1.167	1.05	1.048			0.841	0.022156															0.841	0.022156
A0A1L1RY78	25	K	tRNA-nucleotidyltransferase 1, mitochondrial [Zootermopsis nevadensis]	TRNT1	0.902	0.984	0.898	1.112	1.031	1.085			0.862	0.0162592															0.862	0.0162592
A0A1L1RY78	291	K	tRNA-nucleotidyltransferase 1, mitochondrial [Zootermopsis nevadensis]	TRNT1	0.827	0.919	0.853	1.291	1.047	1.057	Down		0.766	0.024763									0.766	0.024763
A0A1L1RY78	214	K	tRNA-nucleotidyltransferase 1, mitochondrial [Zootermopsis nevadensis]	TRNT1	0.822	0.918	0.84	1.364	1.025	1.02			0.757	0.056742															0.757	0.056742
A0A1L1RY78	78	K	tRNA-nucleotidyltransferase 1, mitochondrial [Zootermopsis nevadensis]	TRNT1	0.836	0.931	0.782	1.182	1.137	1.127	Down		0.74	0.0045407									0.74	0.0045407
A0A1L1RY95	19	K	ubiquitin-conjugating enzyme E2Nb [Danio rerio]	UBE2N
A0A1L1RY95	29	K	ubiquitin-conjugating enzyme E2Nb [Danio rerio]	UBE2N
A0A1L1RYB1	78	K	Tumor protein D52, partial [Stegodyphus mimosarum]	TPD52L2
A0A1L1RYN8	78	K	Heterogeneous nuclear ribonucleoprotein F, partial [Stegodyphus mimosarum]	HNRNPH3
A0A1L1RYQ8	22	K	60S ribosomal protein L44-like [Stylophora pistillata]	RPL36A
A0A1L1RYR6	517	K	Asparaginyl-tRNA synthetase, cytoplasmic [Zootermopsis nevadensis]	NARS	0.859	1.292	1.099	0.99	0.796	0.958			1.184	0.3071															1.184	0.3071
A0A1L1RYS8	50	K	Peptidylprolyl isomerase	FKBP3
A0A1L1RYS8	36	K	Peptidylprolyl isomerase	FKBP3
A0A1L1RYW4	10	K	H/ACA ribonucleoprotein complex subunit DKC1	DKC1
A0A1L1RYW4	13	K	H/ACA ribonucleoprotein complex subunit DKC1	DKC1
A0A1L1RYX3	183	K	Elongation factor G, mitochondrial [Zootermopsis nevadensis]	GFM1	1.097	1	1.058	1.028	0.736	1.114			1.096	0.45726															1.096	0.45726
A0A1L1RYY1	244	K	Crossover junction endonuclease EME1 [Zootermopsis nevadensis]	EME2
A0A1L1RYY3	16	K	AP-3 complex subunit delta-1, partial [Stegodyphus mimosarum]	---
A0A1L1RZ03	140	K	putative arginyl-tRNA synthetase, mitochondrial [Zootermopsis nevadensis]	RARS2
A0A1L1RZ18	410	K	Aspartate--tRNA ligase, cytoplasmic, partial [Stegodyphus mimosarum]	DARS
A0A1L1RZ93	159	K	Succinate dehydrogenase [ubiquinone] iron-sulfur subunit, mitochondrial	SDHB
A0A1L1RZ93	56	K	Succinate dehydrogenase [ubiquinone] iron-sulfur subunit, mitochondrial	SDHB
A0A1L1RZ93	256	K	Succinate dehydrogenase [ubiquinone] iron-sulfur subunit, mitochondrial	SDHB
A0A1L1RZ93	168	K	Succinate dehydrogenase [ubiquinone] iron-sulfur subunit, mitochondrial	SDHB
A0A1L1RZE8	75	K	T-complex protein 1 subunit epsilon [Stylophora pistillata]	CCT5
A0A1L1RZF8	595	K	Prolyl endopeptidase [Zootermopsis nevadensis]	PREP	0.99	0.932	0.841	1.251	1.026	0.962			0.853	0.168661															0.853	0.168661
A0A1L1RZF8	130	K	Prolyl endopeptidase [Zootermopsis nevadensis]	PREP	0.935	1.054	1.038	1.187	0.79	0.991			1.02	0.80854															1.02	0.80854
A0A1L1RZF8	498	K	Prolyl endopeptidase [Zootermopsis nevadensis]	PREP	0.884	1.268	0.831	1.096	0.798	1.136			0.984	0.9071															0.984	0.9071
A0A1L1RZF8	506	K	Prolyl endopeptidase [Zootermopsis nevadensis]	PREP	0.924	0.928	0.957	1.284	0.89	1.014			0.881	0.3978															0.881	0.3978
A0A1L1RZG2	90	K	Aflatoxin B1 aldehyde reductase member 4 [Exaiptasia pallida]	AKR7A2	0.776	1.224	0.832	1.257	0.979	0.972			0.883	0.44956															0.883	0.44956
A0A1L1RZG2	86	K	Aflatoxin B1 aldehyde reductase member 4 [Exaiptasia pallida]	AKR7A2	0.82	0.806	0.96	1.267	1.182	1.063	Down		0.736	0.0153375									0.736	0.0153375
A0A1L1RZG2	76	K	Aflatoxin B1 aldehyde reductase member 4 [Exaiptasia pallida]	AKR7A2	0.92	0.778	0.933	1.241	1.113	1.108	Down		0.76	0.0161551									0.76	0.0161551
A0A1L1RZG2	47	K	Aflatoxin B1 aldehyde reductase member 4 [Exaiptasia pallida]	AKR7A2	0.859	0.862	0.875	1.247	1.195	1.054	Down		0.743	0.028357									0.743	0.028357
A0A1L1RZG6	60	K	60S ribosomal protein L7a	RPL7A
A0A1L1RZG6	182	K	60S ribosomal protein L7a	RPL7A
A0A1L1RZG6	156	K	60S ribosomal protein L7a	RPL7A
A0A1L1RZI3	56	K	39S ribosomal protein L12, mitochondrial [Stylophora pistillata]	MRPL12	1.03	0.988	0.832	1.014	1.056	1.064			0.909	0.21388															0.909	0.21388
A0A1L1RZJ6	136	K	ATP synthase subunit alpha	ATP5A1W
A0A1L1RZJ6	63	K	ATP synthase subunit alpha	ATP5A1W
A0A1L1RZJ6	57	K	ATP synthase subunit alpha	ATP5A1W
A0A1L1RZJ6	135	K	ATP synthase subunit alpha	ATP5A1W
A0A1L1RZS5	60	K	Ribonuclease UK114 [Stylophora pistillata]	RIDA	0.866	0.831	0.834	1.21	1.143	1.153	Down		0.722	0.00012154									0.722	0.00012154
A0A1L1RZS5	56	K	Ribonuclease UK114 [Stylophora pistillata]	RIDA	0.88	0.779	0.824	1.218	1.19	1.154	Down		0.697	0.00071853									0.697	0.00071853
A0A1L1RZS5	101	K	Ribonuclease UK114 [Stylophora pistillata]	RIDA	1.072	1.068	0.809	1.204	0.863	0.984			0.967	0.81846															0.967	0.81846
A0A1L1RZS5	117	K	Ribonuclease UK114 [Stylophora pistillata]	RIDA	0.901	0.812	0.962	1.198	1.077	1.08			0.797	0.0197427															0.797	0.0197427
A0A1L1RZU5	8	K	GrpE protein homolog	GRPEL1	0.913	1.039	1.041	1.118	0.955	0.91		Down	1.003	0.94652																	1.003	0.94652
A0A1L1RZU5	19	K	GrpE protein homolog	GRPEL1	0.869	1.232	1.016	1.025	0.963	0.928		Down	1.069	0.6145																	1.069	0.6145
A0A1L1RZV0	71	K	Ubiquitin-conjugating enzyme E2 variant 2	UBE2V2
A0A1L1S010	57	K	Heterogeneous nuclear ribonucleoprotein K	HNRNPK
A0A1L1S010	171	K	Heterogeneous nuclear ribonucleoprotein K	HNRNPK
A0A1L1S028	61	K	microspherule protein 1-like [Stylophora pistillata]	MCRS1
A0A1L1S043	35	K	LOW QUALITY PROTEIN: 60S ribosomal protein L17-like [Stylophora pistillata]	LOC107055485
A0A1L1S086	78	K	Ribosomal protein L19	RPL19	0.803	0.802	1.091	1.241	1.186	0.984		Up	0.79	0.125062													0.79	0.125062
A0A1L1S086	17	K	Ribosomal protein L19	RPL19	0.897	0.926	0.847	1.177	1.174	1.053		Up	0.784	0.0057642													0.784	0.0057642
A0A1L1S091	28	K	Phosphatidylethanolamine-binding protein 1 [Zootermopsis nevadensis]	PEBP1
A0A1L1S093	682	K	Endoplasmin	HSP90B1
A0A1L1S093	403	K	Endoplasmin	HSP90B1	0.987	1.026	0.947	1.053	0.883	1.091			0.978	0.80056															0.978	0.80056
A0A1L1S093	694	K	Endoplasmin	HSP90B1	0.921	1.075	0.978	1.094	0.874	1.044			0.987	0.90732															0.987	0.90732
A0A1L1S093	466	K	Endoplasmin	HSP90B1	0.971	1.061	0.923	1.204	0.832	0.992			0.976	0.90396															0.976	0.90396
A0A1L1S093	602	K	Endoplasmin	HSP90B1	1.105	0.917	1.031	1.123	0.717	1.059			1.053	0.67706															1.053	0.67706
A0A1L1S093	141	K	Endoplasmin	HSP90B1	0.897	1.048	0.89	1.114	0.954	1.119			0.89	0.191761															0.89	0.191761
A0A1L1S093	160	K	Endoplasmin	HSP90B1	1.08	1.18	0.934	0.958	0.805	0.972			1.168	0.166164															1.168	0.166164
A0A1L1S093	167	K	Endoplasmin	HSP90B1	0.984	1.082	0.886	1.034	0.959	1.046			0.971	0.6461															0.971	0.6461
A0A1L1S093	681	K	Endoplasmin	HSP90B1	1.006	0.91	0.853	1.033	1.033	1.196			0.849	0.075056															0.849	0.075056
A0A1L1S0A0	92	K	Electron transfer flavoprotein subunit alpha, mitochondrial [Zootermopsis nevadensis]	ETFA	0.9	0.951	0.934	1.167	1	1.06			0.863	0.038379															0.863	0.038379
A0A1L1S0A0	194	K	Electron transfer flavoprotein subunit alpha, mitochondrial [Zootermopsis nevadensis]	ETFA	0.948	0.991	1.03	0.951	0.97	1.122			0.976	0.71578															0.976	0.71578
A0A1L1S0A0	57	K	Electron transfer flavoprotein subunit alpha, mitochondrial [Zootermopsis nevadensis]	ETFA	0.946	0.827	0.922	1.16	1.061	1.119			0.807	0.011425															0.807	0.011425
A0A1L1S0A0	214	K	Electron transfer flavoprotein subunit alpha, mitochondrial [Zootermopsis nevadensis]	ETFA	0.94	1.031	0.932	0.912	1.12	1.067			0.937	0.42116															0.937	0.42116
A0A1L1S0B1	18	K	40S ribosomal protein SA	RPSA	1.097	0.912	0.942	0.974	1.006	1.022			0.983	0.74764															0.983	0.74764
A0A1L1S0B1	3	K	40S ribosomal protein SA	RPSA	1.019	0.975	1.034	1.264	0.664	1.004			1.033	0.7603															1.033	0.7603
A0A1L1S0B1	13	K	40S ribosomal protein SA	RPSA	0.964	0.993	0.953	1.121	0.973	0.962			0.952	0.40964															0.952	0.40964
A0A1L1S0C5	259	K	Sorting nexin-2, partial [Stegodyphus mimosarum]	SNX1
A0A1L1S0D7	201	K	39S ribosomal protein L39, mitochondrial, partial [Stegodyphus mimosarum]	MRPL39
A0A1L1S0D9	10	K	slit-like protein 2 protein [Alligator mississippiensis]	PACRGL
A0A1L1S0G6	63	K	actin related protein 2/3 complex subunit 1A [Bos taurus]	ARPC1A
A0A1L1S0G6	36	K	actin related protein 2/3 complex subunit 1A [Bos taurus]	ARPC1A
A0A1L1S0P2	100	K	NADH dehydrogenase [ubiquinone] 1 alpha subcomplex subunit 8 [Zootermopsis nevadensis]	NDUFA8
A0A1L1S0Q8	83	K	60S ribosomal protein L9 [Stylophora pistillata]	RPL9
A0A1L1S0Q8	30	K	60S ribosomal protein L9 [Stylophora pistillata]	RPL9
A0A547	359	K	Trifunctional purine biosynthetic protein adenosine-3	GART
A0A547	156	K	Trifunctional purine biosynthetic protein adenosine-3	GART
A0A547	111	K	Trifunctional purine biosynthetic protein adenosine-3	GART
A0A547	754	K	Trifunctional purine biosynthetic protein adenosine-3	GART
A0A547	125	K	Trifunctional purine biosynthetic protein adenosine-3	GART
A0A547	164	K	Trifunctional purine biosynthetic protein adenosine-3	GART
A0A547	257	K	Trifunctional purine biosynthetic protein adenosine-3	GART
A0A547	663	K	Trifunctional purine biosynthetic protein adenosine-3	GART
A0A547	803	K	Trifunctional purine biosynthetic protein adenosine-3	GART
A0A547	485	K	Trifunctional purine biosynthetic protein adenosine-3	GART
A4GTP0	158	K	Galectin	LGALS3	0.982	0.862	1.061	1.323	0.794	0.963			0.943	0.81722															0.943	0.81722
A6NAB8	28	K	Delta-6 fatty acid desaturase	FADS2	0.696	0.95	0.793	1.404	1.244	1.266	Down	Up	0.623	0.0080044							0.623	0.0080044
B6UV99	39	K	DEAF1, transcription factor	DEAF1
D0EKR3	49	K	Peptidyl-prolyl cis-trans isomerase	PPIA	0.895	1.092	0.756	1.219	1.018	1.071			0.829	0.175538															0.829	0.175538
D0EKR3	125	K	Peptidyl-prolyl cis-trans isomerase	PPIA	0.971	1.002	0.95	1.101	0.889	1.112			0.942	0.5058															0.942	0.5058
D0EKR3	76	K	Peptidyl-prolyl cis-trans isomerase	PPIA	1.023	1.082	0.953	1.061	0.924	0.983			1.03	0.60852															1.03	0.60852
D5M8S2	130	K	Protein/nucleic acid deglycase DJ-1	DJ-1	1.048	0.866	0.783	1.28	0.982	1.091			0.804	0.129598															0.804	0.129598
D5M8S2	93	K	Protein/nucleic acid deglycase DJ-1	DJ-1	0.965	0.942	0.846	1.295	0.985	1.005			0.838	0.1536															0.838	0.1536
D5M8S2	132	K	Protein/nucleic acid deglycase DJ-1	DJ-1	0.986	0.909	0.961	1.017	1.003	1.141			0.904	0.101583															0.904	0.101583
D5M8S2	148	K	Protein/nucleic acid deglycase DJ-1	DJ-1	0.927	0.932	0.853	1.173	1	1.151			0.816	0.02526															0.816	0.02526
E1BQG4	449	K	G protein-coupled receptor kinase	GRK5	1.037	0.745	1.136	0.856	0.999	1.25			0.94	0.7169															0.94	0.7169
E1BQH2	845	K	Isoleucine--tRNA ligase, cytoplasmic [Stylophora pistillata]	IARS	1.022	1.029	1.112	1.035	0.871	0.955			1.106	0.146225															1.106	0.146225
E1BQH2	1138	K	Isoleucine--tRNA ligase, cytoplasmic [Stylophora pistillata]	IARS	0.906	1.07	1.03	1.046	0.975	0.967			1.006	0.94484															1.006	0.94484
E1BQN0	124	K	NADH dehydrogenase [ubiquinone] iron-sulfur protein 6, mitochondrial	NDUFS6	0.838	0.862	1.05	1.132	1.148	0.968			0.847	0.1328															0.847	0.1328
E1BQN0	53	K	NADH dehydrogenase [ubiquinone] iron-sulfur protein 6, mitochondrial	NDUFS6	0.891	0.929	0.969	1.123	1.08	1.007			0.869	0.024902															0.869	0.024902
E1BQU2	384	K	Phosphoacetylglucosamine mutase	PGM3	0.917	0.862	0.836	1.212	1.081	1.123	Down		0.766	0.0035029									0.766	0.0035029
E1BRE1	189	K	leucine-rich repeat-containing protein 7-like isoform X2 [Stylophora pistillata]	LRRC7
E1BRR7	141	K	Hydroxyacid oxidase 1, partial [Stegodyphus mimosarum]	HAO1	0.983	1.003	1.197	0.978	0.87	0.845			1.182	0.098101															1.182	0.098101
E1BRR7	368	K	Hydroxyacid oxidase 1, partial [Stegodyphus mimosarum]	HAO1	0.845	1.012	0.815	1.39	1.148	0.963			0.763	0.103363															0.763	0.103363
E1BRR7	184	K	Hydroxyacid oxidase 1, partial [Stegodyphus mimosarum]	HAO1	0.9	1.11	1.368	0.732	0.776	0.857			1.428	0.056364															1.428	0.056364
E1BRU7	425	K	hexokinase-1 [Sus scrofa]	HKDC1	0.864	0.974	0.955	1.134	1.095	1.002			0.864	0.049476															0.864	0.049476
E1BRU7	195	K	hexokinase-1 [Sus scrofa]	HKDC1	1.106	0.854	0.894	1.079	1.039	0.987			0.919	0.3425															0.919	0.3425
E1BRU9	495	K	Peroxisomal carnitine O-octanoyltransferase, partial [Stegodyphus mimosarum]	CROT	1.285	0.99	1.796	0.506	0.563	0.571	Up		2.482	0.0075551			2.482	0.0075551
E1BRW8	99	K	Ketosamine-3-kinase [Zootermopsis nevadensis]	FN3K	0.907	0.687	0.942	1.279	1.066	1.076			0.741	0.057781															0.741	0.057781
E1BRW8	46	K	Ketosamine-3-kinase [Zootermopsis nevadensis]	FN3K	0.986	0.745	0.877	1.147	1.132	1.078			0.777	0.036218															0.777	0.036218
E1BRW8	198	K	Ketosamine-3-kinase [Zootermopsis nevadensis]	FN3K	0.743	1.485	0.818	1.235	0.839	0.873			1.034	0.99774															1.034	0.99774
E1BRW8	270	K	Ketosamine-3-kinase [Zootermopsis nevadensis]	FN3K	0.86	0.942	0.832	1.254	0.963	1.119			0.79	0.052561															0.79	0.052561
E1BS15	516	K	acyl-CoA synthetase family member 2, mitochondrial-like isoform X2 [Stylophora pistillata]	ACSF2	1.162	0.996	1.201	0.853	0.96	0.978		Down	1.204	0.062755																	1.204	0.062755
E1BS15	582	K	acyl-CoA synthetase family member 2, mitochondrial-like isoform X2 [Stylophora pistillata]	ACSF2	0.782	0.862	0.837	1.226	0.951	1.121	Down	Down	0.752	0.024664											0.752	0.024664
E1BS15	617	K	acyl-CoA synthetase family member 2, mitochondrial-like isoform X2 [Stylophora pistillata]	ACSF2	1.11	1.09	1.25	0.859	0.903	0.969		Down	1.263	0.0135986																	1.263	0.0135986
E1BS15	457	K	acyl-CoA synthetase family member 2, mitochondrial-like isoform X2 [Stylophora pistillata]	ACSF2	0.995	0.916	0.781	1.12	1.017	1.039		Down	0.848	0.092138																	0.848	0.092138
E1BS15	201	K	acyl-CoA synthetase family member 2, mitochondrial-like isoform X2 [Stylophora pistillata]	ACSF2	1.093	1.367	1.345	0.793	0.747	0.96	Up	Down	1.522	0.0157553					1.522	0.0157553
E1BS15	216	K	acyl-CoA synthetase family member 2, mitochondrial-like isoform X2 [Stylophora pistillata]	ACSF2	1.102	0.943	0.996	1.053	0.971	0.945		Down	1.024	0.70336																	1.024	0.70336
E1BS15	449	K	acyl-CoA synthetase family member 2, mitochondrial-like isoform X2 [Stylophora pistillata]	ACSF2	1.098	1.138	1.259	0.843	0.938	0.921		Down	1.293	0.0081553																	1.293	0.0081553
E1BS15	576	K	acyl-CoA synthetase family member 2, mitochondrial-like isoform X2 [Stylophora pistillata]	ACSF2	1.133	1.152	1.109	0.938	0.771	1.038		Down	1.236	0.13064																	1.236	0.13064
E1BS15	195	K	acyl-CoA synthetase family member 2, mitochondrial-like isoform X2 [Stylophora pistillata]	ACSF2	0.915	1.135	0.953	0.956	0.987	1.049		Down	1.004	0.99968																	1.004	0.99968
E1BS15	110	K	acyl-CoA synthetase family member 2, mitochondrial-like isoform X2 [Stylophora pistillata]	ACSF2	1.136	0.979	1.204	0.884	0.92	1.009		Down	1.18	0.089018																	1.18	0.089018
E1BS15	587	K	acyl-CoA synthetase family member 2, mitochondrial-like isoform X2 [Stylophora pistillata]	ACSF2	1.185	1.114	1.112	0.932	0.845	0.965		Down	1.244	0.0081232																	1.244	0.0081232
E1BS37	212	K	short-chain dehydrogenase/reductase family 16C member 6-like [Stylophora pistillata]	HSD17B11	1.098	1.121	0.906	0.991	0.895	0.915		Up	1.116	0.2282													1.116	0.2282
E1BS37	106	K	short-chain dehydrogenase/reductase family 16C member 6-like [Stylophora pistillata]	HSD17B11	0.974	0.982	0.92	1.079	0.964	1.107		Up	0.913	0.130238													0.913	0.130238
E1BS37	282	K	short-chain dehydrogenase/reductase family 16C member 6-like [Stylophora pistillata]	HSD17B11	1.019	0.96	0.95	1.024	1.053	1.023		Up	0.945	0.074356													0.945	0.074356
E1BS37	208	K	short-chain dehydrogenase/reductase family 16C member 6-like [Stylophora pistillata]	HSD17B11	1.025	1.003	0.869	1.053	1.009	1.06		Up	0.928	0.22644													0.928	0.22644
E1BS82	151	K	28S ribosomal protein S34, mitochondrial [Zootermopsis nevadensis]	MRPS34	0.984	0.861	1.18	1.094	0.986	0.982			0.988	0.8535															0.988	0.8535
E1BS82	150	K	28S ribosomal protein S34, mitochondrial [Zootermopsis nevadensis]	MRPS34	0.893	0.929	0.991	1.202	0.986	1.069			0.864	0.090904															0.864	0.090904
E1BS98	298	K	PHD finger protein rhinoceros [Zootermopsis nevadensis]	JADE2
E1BSA7	729	K	Protein transport protein Sec24B [Stylophora pistillata]	SEC24A	0.908	1.111	0.915	1.284	0.798	1.002			0.951	0.82736															0.951	0.82736
E1BSA7	681	K	Protein transport protein Sec24B [Stylophora pistillata]	SEC24A	1.062	1.042	0.912	1	0.883	1.113			1.007	0.91952															1.007	0.91952
E1BSC3	1300	K	LOW QUALITY PROTEIN: ATP-binding cassette sub-family A member 5-like [Stylophora pistillata]	ABCA9	0.981	1.045	0.894	1.016	0.973	1.065			0.956	0.42662															0.956	0.42662
E1BSC6	2	K	Oxysterol-binding protein	OSBPL5
E1BSH9	152	K	betaine--homocysteine S-methyltransferase 1 [Homo sapiens]	BHMT	0.935	0.971	0.943	1.07	0.942	1.106			0.914	0.154783															0.914	0.154783
E1BSH9	371	K	betaine--homocysteine S-methyltransferase 1 [Homo sapiens]	BHMT	1.073	0.782	0.939	1.208	1.016	1.02			0.861	0.22618															0.861	0.22618
E1BSH9	241	K	betaine--homocysteine S-methyltransferase 1 [Homo sapiens]	BHMT	1.077	0.964	1.026	0.946	0.861	1.069			1.066	0.39366															1.066	0.39366
E1BSH9	289	K	betaine--homocysteine S-methyltransferase 1 [Homo sapiens]	BHMT	0.996	0.945	0.829	1.209	1.043	0.999			0.852	0.114898															0.852	0.114898
E1BSH9	358	K	betaine--homocysteine S-methyltransferase 1 [Homo sapiens]	BHMT	0.986	1.08	0.904	1.196	0.866	0.92			0.996	0.97714															0.996	0.97714
E1BSH9	42	K	betaine--homocysteine S-methyltransferase 1 [Homo sapiens]	BHMT	0.951	0.842	0.875	1.13	1.258	1.031			0.78	0.022198															0.78	0.022198
E1BSH9	402	K	betaine--homocysteine S-methyltransferase 1 [Homo sapiens]	BHMT	0.97	1.131	0.917	1.068	0.892	0.96			1.034	0.71692															1.034	0.71692
E1BSH9	397	K	betaine--homocysteine S-methyltransferase 1 [Homo sapiens]	BHMT	0.903	0.979	0.898	1.15	0.988	1.068			0.867	0.052884															0.867	0.052884
E1BSH9	351	K	betaine--homocysteine S-methyltransferase 1 [Homo sapiens]	BHMT	0.946	1.011	0.943	1.221	0.806	1.013			0.954	0.79822															0.954	0.79822
E1BSH9	329	K	betaine--homocysteine S-methyltransferase 1 [Homo sapiens]	BHMT	0.921	0.93	0.881	1.156	1.104	1.038			0.828	0.0060634															0.828	0.0060634
E1BSH9	100	K	betaine--homocysteine S-methyltransferase 1 [Homo sapiens]	BHMT	0.92	0.828	0.944	1.097	1.277	1.022			0.793	0.040676															0.793	0.040676
E1BSH9	134	K	betaine--homocysteine S-methyltransferase 1 [Homo sapiens]	BHMT	0.959	0.999	0.948	1.124	1.024	0.945			0.94	0.3168															0.94	0.3168
E1BSH9	95	K	betaine--homocysteine S-methyltransferase 1 [Homo sapiens]	BHMT	0.912	0.858	0.824	1.16	1.159	1.14	Down		0.75	0.0006576									0.75	0.0006576
E1BSH9	145	K	betaine--homocysteine S-methyltransferase 1 [Homo sapiens]	BHMT	0.748	0.824	0.872	1.331	1.032	1.215	Down		0.683	0.0121762									0.683	0.0121762
E1BSH9	140	K	betaine--homocysteine S-methyltransferase 1 [Homo sapiens]	BHMT	0.99	1.132	0.884	1.032	0.862	1.027			1.029	0.78558															1.029	0.78558
E1BSH9	285	K	betaine--homocysteine S-methyltransferase 1 [Homo sapiens]	BHMT	1.022	0.986	0.814	1.205	0.791	1.122			0.905	0.5824															0.905	0.5824
E1BSI0	18	K	Poly [ADP-ribose] polymerase	PARP3	0.945	1.108	1.058	0.912	0.968	1			1.08	0.23676															1.08	0.23676
E1BSI6	103	K	Mitochondrial ribosomal protein S25	MRPS25	1.049	0.702	0.818	1.183	1.193	1.041			0.752	0.076304															0.752	0.076304
E1BSI6	132	K	Mitochondrial ribosomal protein S25	MRPS25
E1BSJ2	74	K	40S ribosomal protein S21	RPS21	1.097	1.037	0.917	1.045	0.854	1.127			1.008	0.9074															1.008	0.9074
E1BSJ2	81	K	40S ribosomal protein S21	RPS21	0.851	1.078	0.895	1.159	1.024	1.08			0.865	0.138358															0.865	0.138358
E1BSL7	303	K	endoplasmic reticulum resident protein 44 precursor [Sus scrofa]	ERP44	0.862	0.821	0.936	1.14	1.02	1.246	Down		0.769	0.0197814									0.769	0.0197814
E1BSV1	373	K	Dimethylglycine dehydrogenase, mitochondrial [Stylophora pistillata]	DMGDH	0.887	0.933	0.937	1.142	1.081	0.962		Down	0.866	0.056782																	0.866	0.056782
E1BSV1	424	K	Dimethylglycine dehydrogenase, mitochondrial [Stylophora pistillata]	DMGDH	0.951	0.849	0.934	1.073	1.142	0.993		Down	0.852	0.040957																	0.852	0.040957
E1BSV1	58	K	Dimethylglycine dehydrogenase, mitochondrial [Stylophora pistillata]	DMGDH	0.879	0.816	0.932	1.181	1.097	1.012		Down	0.798	0.0188974																	0.798	0.0188974
E1BSV1	135	K	Dimethylglycine dehydrogenase, mitochondrial [Stylophora pistillata]	DMGDH	0.925	0.961	1.005	1.063	1.009	1.007		Down	0.939	0.10108																	0.939	0.10108
E1BSV1	356	K	Dimethylglycine dehydrogenase, mitochondrial [Stylophora pistillata]	DMGDH	1.077	0.844	1.225	1.095	0.887	0.922		Down	1.083	0.59796																	1.083	0.59796
E1BSV1	393	K	Dimethylglycine dehydrogenase, mitochondrial [Stylophora pistillata]	DMGDH	0.923	0.894	0.935	1.127	1.061	1.002		Down	0.863	0.015818																	0.863	0.015818
E1BSV1	329	K	Dimethylglycine dehydrogenase, mitochondrial [Stylophora pistillata]	DMGDH	0.806	0.881	0.878	1.236	1.105	0.989		Down	0.77	0.021799																	0.77	0.021799
E1BSV1	284	K	Dimethylglycine dehydrogenase, mitochondrial [Stylophora pistillata]	DMGDH	0.838	0.814	0.982	1.103	1.159	1.024		Down	0.802	0.031098																	0.802	0.031098
E1BSV1	674	K	Dimethylglycine dehydrogenase, mitochondrial [Stylophora pistillata]	DMGDH	0.932	0.941	1.012	1.056	1.027	1.003		Down	0.935	0.086321																	0.935	0.086321
E1BSV1	513	K	Dimethylglycine dehydrogenase, mitochondrial [Stylophora pistillata]	DMGDH	0.784	1.454	0.96	1.096	0.94	0.792		Down	1.131	0.6574																	1.131	0.6574
E1BT93	53	K	aldehyde dehydrogenase, mitochondrial precursor [Bos taurus]	ALDH2	0.899	0.905	0.907	1.178	1.033	1.056			0.83	0.045199															0.83	0.045199
E1BT93	370	K	aldehyde dehydrogenase, mitochondrial precursor [Bos taurus]	ALDH2	0.865	0.781	0.816	1.212	1.231	1.09	Down		0.697	0.00172249									0.697	0.00172249
E1BT93	443	K	aldehyde dehydrogenase, mitochondrial precursor [Bos taurus]	ALDH2	0.861	0.932	0.892	1.22	1.004	1.069			0.815	0.031202															0.815	0.031202
E1BT93	428	K	aldehyde dehydrogenase, mitochondrial precursor [Bos taurus]	ALDH2	0.847	0.902	0.989	1.207	0.977	1.065			0.843	0.090064															0.843	0.090064
E1BT93	282	K	aldehyde dehydrogenase, mitochondrial precursor [Bos taurus]	ALDH2	1.036	1.07	0.911	0.985	0.877	1.08			1.025	0.75118															1.025	0.75118
E1BT93	80	K	aldehyde dehydrogenase, mitochondrial precursor [Bos taurus]	ALDH2	0.904	0.886	0.953	1.199	1.021	1.023			0.846	0.045482															0.846	0.045482
E1BT93	457	K	aldehyde dehydrogenase, mitochondrial precursor [Bos taurus]	ALDH2	0.907	0.903	0.89	1.209	0.994	1.081			0.822	0.07754															0.822	0.07754
E1BT93	157	K	aldehyde dehydrogenase, mitochondrial precursor [Bos taurus]	ALDH2	1.036	0.935	0.84	1.152	0.878	1.139			0.887	0.3412															0.887	0.3412
E1BT93	380	K	aldehyde dehydrogenase, mitochondrial precursor [Bos taurus]	ALDH2	0.747	0.799	0.66	1.315	1.307	1.162	Down		0.583	0.00142176									0.583	0.00142176
E1BT93	513	K	aldehyde dehydrogenase, mitochondrial precursor [Bos taurus]	ALDH2	1.073	0.857	0.925	1.068	1.049	1.013			0.912	0.2292															0.912	0.2292
E1BT93	75	K	aldehyde dehydrogenase, mitochondrial precursor [Bos taurus]	ALDH2	0.956	0.918	0.921	1.069	1.083	1.029			0.879	0.0030173															0.879	0.0030173
E1BT93	83	K	aldehyde dehydrogenase, mitochondrial precursor [Bos taurus]	ALDH2	0.799	0.725	0.969	1.368	1.051	1.104	Down		0.708	0.042059									0.708	0.042059
E1BT93	273	K	aldehyde dehydrogenase, mitochondrial precursor [Bos taurus]	ALDH2	1.009	0.991	0.854	1.248	0.923	0.931			0.92	0.53616															0.92	0.53616
E1BT93	430	K	aldehyde dehydrogenase, mitochondrial precursor [Bos taurus]	ALDH2	0.867	1.035	0.855	1.21	0.986	1.002			0.862	0.175839															0.862	0.175839
E1BT93	357	K	aldehyde dehydrogenase, mitochondrial precursor [Bos taurus]	ALDH2	0.908	0.897	0.76	1.372	0.934	1.11			0.751	0.090996															0.751	0.090996
E1BT93	54	K	aldehyde dehydrogenase, mitochondrial precursor [Bos taurus]	ALDH2	0.949	0.993	0.983	1.102	0.973	0.964			0.962	0.46484															0.962	0.46484
E1BT94	9	K	RecName: Full=NADH dehydrogenase [ubiquinone] 1 beta subcomplex subunit 6; AltName: Full=Complex I-B17; Short=CI-B17; AltName: Full=NADH-ubiquinone oxidoreductase B17 subunit	NDUFB6	0.92	0.916	0.827	1.131	1.046	1.111			0.81	0.0073601															0.81	0.0073601
E1BTE0	104	K	Single-stranded DNA-binding protein, mitochondrial, partial [Stegodyphus mimosarum]	SSBP1	0.983	1.031	0.929	1.104	0.918	0.967		Down	0.985	0.8415																	0.985	0.8415
E1BTF7	187	K	1-acyl-sn-glycerol-3-phosphate acyltransferase	AGPAT2	1.056	1.144	0.987	1.006	0.754	0.841		Up	1.225	0.091425													1.225	0.091425
E1BTI0	784	K	Glycerol-3-phosphate acyltransferase 1, mitochondrial	GPAM
E1BTQ9	147	K	Enoyl-CoA hydratase domain-containing protein 2, mitochondrial [Zootermopsis nevadensis]	AUH	0.809	0.96	0.906	1.196	0.993	1.07			0.821	0.055805															0.821	0.055805
E1BTQ9	92	K	Enoyl-CoA hydratase domain-containing protein 2, mitochondrial [Zootermopsis nevadensis]	AUH	0.963	0.937	0.9	1.16	0.981	1.014			0.887	0.099841															0.887	0.099841
E1BTQ9	87	K	Enoyl-CoA hydratase domain-containing protein 2, mitochondrial [Zootermopsis nevadensis]	AUH	1.114	1.006	0.956	1.013	0.926	0.982			1.053	0.38856															1.053	0.38856
E1BTQ9	106	K	Enoyl-CoA hydratase domain-containing protein 2, mitochondrial [Zootermopsis nevadensis]	AUH	0.945	0.931	0.979	1.127	0.973	1.01			0.918	0.146136															0.918	0.146136
E1BTQ9	198	K	Enoyl-CoA hydratase domain-containing protein 2, mitochondrial [Zootermopsis nevadensis]	AUH	0.946	1.058	1.21	1.002	0.868	0.932			1.147	0.179424															1.147	0.179424
E1BTQ9	100	K	Enoyl-CoA hydratase domain-containing protein 2, mitochondrial [Zootermopsis nevadensis]	AUH	0.901	0.952	1.01	1.044	1.033	1.032			0.921	0.128219															0.921	0.128219
E1BTQ9	96	K	Enoyl-CoA hydratase domain-containing protein 2, mitochondrial [Zootermopsis nevadensis]	AUH	0.921	1.025	1.097	1.059	0.953	0.938			1.032	0.66226															1.032	0.66226
E1BTT4	190	K	Hydroxyacyl-CoA dehydrogenase trifunctional multienzyme complex subunit beta	---	1.036	0.847	0.897	1.268	1	0.965			0.86	0.23234															0.86	0.23234
E1BTT4	272	K	Hydroxyacyl-CoA dehydrogenase trifunctional multienzyme complex subunit beta	---	0.936	0.853	0.876	1.358	1.095	0.911			0.792	0.136765															0.792	0.136765
E1BTT4	291	K	Hydroxyacyl-CoA dehydrogenase trifunctional multienzyme complex subunit beta	---	0.786	0.925	0.853	1.322	1.079	1.078	Down		0.737	0.021457									0.737	0.021457
E1BTT4	332	K	Hydroxyacyl-CoA dehydrogenase trifunctional multienzyme complex subunit beta	---	0.736	0.763	0.799	1.901	0.942	0.96			0.604	0.193597															0.604	0.193597
E1BTT4	253	K	Hydroxyacyl-CoA dehydrogenase trifunctional multienzyme complex subunit beta	---	0.918	0.742	0.756	1.424	1.112	1.122	Down		0.66	0.017502									0.66	0.017502
E1BTT4	277	K	Hydroxyacyl-CoA dehydrogenase trifunctional multienzyme complex subunit beta	---	0.782	0.73	0.848	1.43	1.141	1.162	Down		0.632	0.0057178									0.632	0.0057178
E1BTT4	48	K	Hydroxyacyl-CoA dehydrogenase trifunctional multienzyme complex subunit beta	---	1.14	1.078	0.864	0.978	0.882	0.997			1.079	0.49116															1.079	0.49116
E1BTT4	52	K	Hydroxyacyl-CoA dehydrogenase trifunctional multienzyme complex subunit beta	---	0.888	0.926	0.86	1.229	0.913	1.211			0.797	0.092863															0.797	0.092863
E1BTT4	408	K	Hydroxyacyl-CoA dehydrogenase trifunctional multienzyme complex subunit beta	---	0.853	0.805	0.818	1.404	1.068	1.119	Down		0.69	0.0133634									0.69	0.0133634
E1BTT4	293	K	Hydroxyacyl-CoA dehydrogenase trifunctional multienzyme complex subunit beta	---	0.87	0.846	0.864	1.423	1.133	0.909			0.745	0.164957															0.745	0.164957
E1BTT7	661	K	Neutral alpha-glucosidase AB [Zootermopsis nevadensis]	GANC	0.808	1.126	0.962	1.141	0.948	0.946			0.954	0.67204															0.954	0.67204
E1BTT7	40	K	Neutral alpha-glucosidase AB [Zootermopsis nevadensis]	GANC	0.814	0.927	0.82	1.172	1.056	1.156	Down		0.757	0.0063563									0.757	0.0063563
E1BTT7	313	K	Neutral alpha-glucosidase AB [Zootermopsis nevadensis]	GANC
E1BTT7	649	K	Neutral alpha-glucosidase AB [Zootermopsis nevadensis]	GANC	0.922	0.86	0.86	1.201	1.012	1.102			0.797	0.0146006															0.797	0.0146006
E1BTU3	290	K	GTP-binding protein 10 [Zootermopsis nevadensis]	GTPBP10	0.916	0.746	0.877	1.286	0.863	1.274			0.742	0.120675															0.742	0.120675
E1BTZ0	49	K	---	C13H5orf24	0.934	0.841	0.811	1.294	0.9	1.232			0.755	0.089599															0.755	0.089599
E1BU39	320	K	Acyl-coenzyme A amino acid N-acyltransferase 2 [Stylophora pistillata]	ACOT1L	0.707	0.78	0.754	1.471	1.562	1.395	Down	Up	0.506	9.8928e-05							0.506	9.8928e-05
E1BU99	155	K	Beta-ureidopropionase [Stylophora pistillata]	UPB1	0.873	1.116	0.834	1.186	0.97	1.006			0.893	0.34246															0.893	0.34246
E1BU99	294	K	Beta-ureidopropionase [Stylophora pistillata]	UPB1	0.865	1.006	0.881	1.156	0.958	1.107			0.854	0.102258															0.854	0.102258
E1BUI5	1074	K	Mediator of RNA polymerase II transcription subunit 1	MED1	0.808	1.047	0.875	1.186	1.037	1.057			0.832	0.098097															0.832	0.098097
E1BUJ8	11	K	Mitochondrial intermembrane space import and assembly protein 40 [Stylophora pistillata]	CHCHD4
E1BV11	184	K	Septin-2, partial [Zootermopsis nevadensis]	SEPT10
E1BV75	128	K	Dehydrogenase/reductase SDR family member 7 [Stylophora pistillata]	DHRS7	1.089	0.992	1.024	1.05	0.812	1.017			1.078	0.3956															1.078	0.3956
E1BV75	132	K	Dehydrogenase/reductase SDR family member 7 [Stylophora pistillata]	DHRS7	0.995	0.738	1.019	1.139	1.138	0.934			0.857	0.26226															0.857	0.26226
E1BV83	892	K	nuclear pore complex protein Nup205-like isoform X3 [Stylophora pistillata]	NUP205	0.933	0.873	0.969	1.037	0.995	1.215			0.855	0.086163															0.855	0.086163
E1BV83	1231	K	nuclear pore complex protein Nup205-like isoform X3 [Stylophora pistillata]	NUP205	1.013	0.917	1.029	1.088	0.948	1.028			0.966	0.55586															0.966	0.55586
E1BV90	401	K	dopa decarboxylase (aromatic L-amino acid decarboxylase) [Bos taurus]	DDC	1.108	0.983	1.016	1.117	0.919	0.916		Down	1.053	0.50754																	1.053	0.50754
E1BV90	397	K	dopa decarboxylase (aromatic L-amino acid decarboxylase) [Bos taurus]	DDC	0.876	1.019	0.865	1.056	1.043	1.074		Down	0.87	0.055982																	0.87	0.055982
E1BVD1	238	K	1,5-anhydro-D-fructose reductase [Sus scrofa]	AKR1B10L3	0.911	0.858	0.744	1.355	1.079	1.025	Down		0.727	0.039416									0.727	0.039416
E1BVD1	231	K	1,5-anhydro-D-fructose reductase [Sus scrofa]	AKR1B10L3	0.784	0.818	0.781	1.307	1.167	1.142	Down		0.659	0.00072309									0.659	0.00072309
E1BVD1	261	K	1,5-anhydro-D-fructose reductase [Sus scrofa]	AKR1B10L3
E1BVD1	90	K	1,5-anhydro-D-fructose reductase [Sus scrofa]	AKR1B10L3	0.968	0.512	0.753	1.383	1.102	1.29	Down		0.592	0.048259									0.592	0.048259
E1BVD1	95	K	1,5-anhydro-D-fructose reductase [Sus scrofa]	AKR1B10L3	0.819	0.931	0.905	1.125	1.092	1.115			0.797	0.0045817															0.797	0.0045817
E1BVD1	179	K	1,5-anhydro-D-fructose reductase [Sus scrofa]	AKR1B10L3	0.898	0.897	1.052	1.159	0.924	1.031			0.914	0.35376															0.914	0.35376
E1BVD1	195	K	1,5-anhydro-D-fructose reductase [Sus scrofa]	AKR1B10L3	0.754	0.892	0.848	1.364	1.081	1.04	Down		0.716	0.028417									0.716	0.028417
E1BVK8	109	K	---	ACOT8	0.876	0.927	0.968	1.227	0.954	1.033			0.862	0.146036															0.862	0.146036
E1BVP1	124	K	eukaryotic translation initiation factor 5B [Gallus gallus]	EIF5B	0.869	1.174	1.041	1.006	0.904	1			1.06	0.6117															1.06	0.6117
E1BVP1	125	K	eukaryotic translation initiation factor 5B [Gallus gallus]	EIF5B	0.869	1.174	1.041	1.006	0.904	1			1.06	0.6117															1.06	0.6117
E1BVP1	122	K	eukaryotic translation initiation factor 5B [Gallus gallus]	EIF5B	0.869	1.174	1.041	1.006	0.904	1			1.06	0.6117															1.06	0.6117
E1BVP5	323	K	aspartoacylase-like [Stylophora pistillata]	ASPA	0.859	0.914	0.975	0.991	1.071	1.149			0.856	0.050838															0.856	0.050838
E1BVR7	234	K	Protein phosphatase 1G [Zootermopsis nevadensis]	PPM1G	0.98	1.15	1.015	0.977	0.884	0.993			1.102	0.188555															1.102	0.188555
E1BVT3	170	K	Malate dehydrogenase	MDH2	0.954	0.92	1.006	1.123	0.981	0.995			0.929	0.22378															0.929	0.22378
E1BVT3	238	K	Malate dehydrogenase	MDH2	0.866	0.999	0.907	1.119	0.969	1.107			0.868	0.086202															0.868	0.086202
E1BVT3	252	K	Malate dehydrogenase	MDH2	1.001	1.055	0.842	1.085	0.962	1.031			0.942	0.45266															0.942	0.45266
E1BVT3	342	K	Malate dehydrogenase	MDH2	0.705	0.841	0.75	1.427	1.077	1.105	Down		0.636	0.0125415									0.636	0.0125415
E1BVT3	309	K	Malate dehydrogenase	MDH2	0.901	0.87	0.908	1.272	0.933	1.077			0.816	0.163838															0.816	0.163838
E1BVT3	228	K	Malate dehydrogenase	MDH2	0.789	0.928	0.908	1.461	0.873	1.001			0.787	0.25094															0.787	0.25094
E1BVT3	198	K	Malate dehydrogenase	MDH2	0.978	0.996	0.921	1.183	0.881	1.027			0.937	0.54174															0.937	0.54174
E1BVT3	91	K	Malate dehydrogenase	MDH2	0.909	0.859	0.923	1.309	0.886	1.078			0.822	0.184879															0.822	0.184879
E1BVT3	314	K	Malate dehydrogenase	MDH2	0.899	0.95	1.024	1.116	0.972	1.02			0.924	0.2295															0.924	0.2295
E1BVT3	341	K	Malate dehydrogenase	MDH2	0.706	0.749	0.766	1.465	1.077	1.136	Down		0.604	0.0071826									0.604	0.0071826
E1BVT3	348	K	Malate dehydrogenase	MDH2	0.901	0.9	0.814	1.196	1.088	1.038			0.787	0.0111981															0.787	0.0111981
E1BVT3	320	K	Malate dehydrogenase	MDH2	0.893	0.858	0.929	1.256	0.952	1.07			0.818	0.079403															0.818	0.079403
E1BVV4	252	K	cytochrome P450 2A19 [Sus scrofa]	CYP2J19
E1BW06	57	K	Peroxisomal 3,2-trans-enoyl-CoA isomerase [Zootermopsis nevadensis]	ECI2	1.144	1.185	1.523	0.756	0.687	0.874	Up	Down	1.662	0.0114582					1.662	0.0114582
E1BW06	342	K	Peroxisomal 3,2-trans-enoyl-CoA isomerase [Zootermopsis nevadensis]	ECI2	1.019	1.08	0.888	1.178	0.887	0.918		Down	1.001	0.95628																	1.001	0.95628
E1BW06	95	K	Peroxisomal 3,2-trans-enoyl-CoA isomerase [Zootermopsis nevadensis]	ECI2	1.462	0.619	1.502	0.766	0.792	0.969		Down	1.418	0.4047																	1.418	0.4047
E1BW06	68	K	Peroxisomal 3,2-trans-enoyl-CoA isomerase [Zootermopsis nevadensis]	ECI2	1.314	0.929	1.772	0.773	0.669	0.75	Up	Down	1.832	0.0404					1.832	0.0404
E1BW06	167	K	Peroxisomal 3,2-trans-enoyl-CoA isomerase [Zootermopsis nevadensis]	ECI2	1.17	0.764	1.019	1.085	1.092	0.818		Down	0.986	0.9019																	0.986	0.9019
E1BW06	168	K	Peroxisomal 3,2-trans-enoyl-CoA isomerase [Zootermopsis nevadensis]	ECI2	1.119	1.053	0.873	1.019	1.129	0.78		Down	1.04	0.74966																	1.04	0.74966
E1BW06	87	K	Peroxisomal 3,2-trans-enoyl-CoA isomerase [Zootermopsis nevadensis]	ECI2	0.997	1.266	0.937	1.051	0.821	0.952		Down	1.133	0.3558																	1.133	0.3558
E1BW06	60	K	Peroxisomal 3,2-trans-enoyl-CoA isomerase [Zootermopsis nevadensis]	ECI2	1.24	0.948	1.503	0.84	0.823	0.772	Up	Down	1.516	0.042679					1.516	0.042679
E1BW06	174	K	Peroxisomal 3,2-trans-enoyl-CoA isomerase [Zootermopsis nevadensis]	ECI2	1.125	1.059	0.929	1.059	0.885	0.948		Down	1.076	0.39528																	1.076	0.39528
E1BW06	349	K	Peroxisomal 3,2-trans-enoyl-CoA isomerase [Zootermopsis nevadensis]	ECI2	1.102	0.619	0.834	1.187	0.991	1.127		Down	0.773	0.1823																	0.773	0.1823
E1BW06	366	K	Peroxisomal 3,2-trans-enoyl-CoA isomerase [Zootermopsis nevadensis]	ECI2	1.14	0.935	1.046	1.039	0.977	0.856		Down	1.087	0.36292																	1.087	0.36292
E1BW06	311	K	Peroxisomal 3,2-trans-enoyl-CoA isomerase [Zootermopsis nevadensis]	ECI2	1.105	1.495	1.182	1.028	0.776	0.583		Down	1.584	0.063378																	1.584	0.063378
E1BW56	182	K	Cytoplasmic FMR1-interacting protein	CYFIP1	1.033	1.076	1.061	1.033	0.868	0.953			1.111	0.106301															1.111	0.106301
E1BW56	1188	K	Cytoplasmic FMR1-interacting protein	CYFIP1	1.279	0.893	0.933	0.827	1.096	0.951			1.08	0.63858															1.08	0.63858
E1BW56	329	K	Cytoplasmic FMR1-interacting protein	CYFIP1	1.039	1.052	1.033	1.1	0.766	1.038			1.076	0.52772															1.076	0.52772
E1BW57	42	K	ADP-sugar pyrophosphatase [Zootermopsis nevadensis]	NUDT5
E1BW66	33	K	PHD finger protein rhinoceros [Zootermopsis nevadensis]	JADE3
E1BW66	31	K	PHD finger protein rhinoceros [Zootermopsis nevadensis]	JADE3
E1BW83	320	K	solute carrier family 25, member 25 [Bos taurus]	SLC25A24	0.94	0.906	0.744	1.179	0.984	1.128		Down	0.787	0.0561																	0.787	0.0561
E1BW99	152	K	tRNA (adenine(58)-N(1))-methyltransferase catalytic subunit TRMT61A	TRMT61B
E1BW99	169	K	tRNA (adenine(58)-N(1))-methyltransferase catalytic subunit TRMT61A	TRMT61B
E1BWC6	103	K	Calcium-binding atopy-related autoantigen 1, partial [Zootermopsis nevadensis]	MICU1	0.81	0.739	0.666	1.209	1.132	1.333	Down		0.603	0.0023583									0.603	0.0023583
E1BWS4	87	K	Peptidyl-tRNA hydrolase 2, mitochondrial [Zootermopsis nevadensis]	PTRH2	0.895	1.058	0.991	1.306	0.787	0.888			0.988	0.95676															0.988	0.95676
E1BWS6	347	K	AF4/FMR2 family member 4-like isoform X4 [Stylophora pistillata]	AFF2
E1BWS9	35	K	Huntingtin-interacting protein K, partial [Stegodyphus mimosarum]	HYPK
E1BWT7	757	K	Protein ECT2 [Stylophora pistillata]	ECT2
E1BWX4	709	K	Aminoadipate-semialdehyde synthase	AASS	0.609	0.922	0.628	1.536	1.638	1.532	Down	Up	0.459	0.004139							0.459	0.004139
E1BWX4	46	K	Aminoadipate-semialdehyde synthase	AASS								Up
E1BWX4	57	K	Aminoadipate-semialdehyde synthase	AASS	0.766	1.04	0.619	1.387	1.469	1.371		Up	0.574	0.062763													0.574	0.062763
E1BWX4	144	K	Aminoadipate-semialdehyde synthase	AASS	1.087	1.103	0.972	0.949	0.792	0.905		Up	1.195	0.055921													1.195	0.055921
E1BWX4	287	K	Aminoadipate-semialdehyde synthase	AASS	0.901	1.166	0.781	1.276	0.97	1.095		Up	0.852	0.3028													0.852	0.3028
E1BWX9	157	K	Urocanate hydratase [Stylophora pistillata]	UROC1	0.97	0.884	0.991	1.265	0.925	1.076		Up	0.871	0.24782													0.871	0.24782
E1BX85	59	K	Glutathione S-transferase omega-1 [Stylophora pistillata]	GSTO1	0.895	1.099	0.77	1.182	0.893	1.015		Down	0.894	0.42782																	0.894	0.42782
E1BXC2	27	K	S-formylglutathione hydrolase	ESD	1.003	0.873	0.949	1.218	0.881	1.111			0.88	0.31364															0.88	0.31364
E1BXC2	185	K	S-formylglutathione hydrolase	ESD
E1BXC8	109	K	Protein transport protein Sec31A [Zootermopsis nevadensis]	SEC31B	0.972	1.1	1.077	0.878	0.898	0.986			1.14	0.066018															1.14	0.066018
E1BXC8	119	K	Protein transport protein Sec31A [Zootermopsis nevadensis]	SEC31B	0.852	0.797	1.017	1.219	1.07	1.041			0.801	0.061658															0.801	0.061658
E1BXC8	205	K	Protein transport protein Sec31A [Zootermopsis nevadensis]	SEC31B	0.827	0.859	0.922	1.227	1.016	1.163	Down		0.766	0.0148187									0.766	0.0148187
E1BXC8	463	K	Protein transport protein Sec31A [Zootermopsis nevadensis]	SEC31B
E1BXC8	475	K	Protein transport protein Sec31A [Zootermopsis nevadensis]	SEC31B	1.082	0.982	1.042	1.02	0.857	0.937			1.104	0.156379															1.104	0.156379
E1BXI0	394	K	gamma-butyrobetaine dioxygenase [Mus musculus]	BBOX1	0.779	1.082	0.745	1.209	1.12	0.991			0.785	0.125783															0.785	0.125783
E1BXK3	285	K	Glycogen [starch] synthase	GYS2	0.953	1.046	1.028	1.025	0.934	1.003			1.022	0.61722															1.022	0.61722
E1BXL5	67	K	Kynurenine--oxoglutarate transaminase 3 [Zootermopsis nevadensis]	---	1.007	0.91	0.895	1.17	0.835	1.141			0.894	0.4225															0.894	0.4225
E1BXS8	36	K	---	CMBL	0.969	1.004	0.953	1.099	0.886	1.076		Down	0.956	0.59304																	0.956	0.59304
E1BXS8	118	K	---	CMBL	1.057	0.983	1.064	1.03	0.899	1.018		Down	1.053	0.35104																	1.053	0.35104
E1BXS8	31	K	---	CMBL	1.192	1.248	1.114	1.006	0.78	0.86	Up	Down	1.343	0.020983					1.343	0.020983
E1BXS9	94	K	Translation initiation factor eIF-2B subunit epsilon [Stylophora pistillata]	EIF2B5
E1BXT1	261	K	Cat eye syndrome critical region protein 5 [Zootermopsis nevadensis]	CECR5	0.91	1.037	0.896	1.064	1.079	1.042			0.893	0.071361															0.893	0.071361
E1BXT1	291	K	Cat eye syndrome critical region protein 5 [Zootermopsis nevadensis]	CECR5	0.826	1.006	1.038	1.102	1.032	1.03			0.907	0.2447															0.907	0.2447
E1BXT1	151	K	Cat eye syndrome critical region protein 5 [Zootermopsis nevadensis]	CECR5	0.855	1.09	0.864	1.115	0.967	1.136			0.873	0.2118															0.873	0.2118
E1BXT1	141	K	Cat eye syndrome critical region protein 5 [Zootermopsis nevadensis]	CECR5	0.978	1.104	1.02	1.068	0.845	1.047			1.048	0.57152															1.048	0.57152
E1BXT1	287	K	Cat eye syndrome critical region protein 5 [Zootermopsis nevadensis]	CECR5	0.873	0.915	0.796	1.206	1.103	1.103	Down		0.757	0.0052992									0.757	0.0052992
E1BXT9	4	K	Cytochrome b-c1 complex subunit 10 [Zootermopsis nevadensis]	UQCR11
E1BXX5	147	K	putative ATP-dependent RNA helicase DDX59 [Stylophora pistillata]	DDX59
E1BY08	450	K	Peroxisome biogenesis factor 1 [Stylophora pistillata]	PEX1	1.023	0.881	1.013	1.028	1.09	0.951			0.95	0.45512															0.95	0.45512
E1BY22	87	K	Methylmalonyl-CoA mutase, mitochondrial [Stylophora pistillata]	MUT	0.808	1.139	0.92	1.168	0.885	1.029			0.93	0.58514															0.93	0.58514
E1BY22	338	K	Methylmalonyl-CoA mutase, mitochondrial [Stylophora pistillata]	MUT	0.894	0.973	0.957	1.164	0.941	1.029			0.901	0.20548															0.901	0.20548
E1BY22	341	K	Methylmalonyl-CoA mutase, mitochondrial [Stylophora pistillata]	MUT	0.84	0.864	0.926	1.242	0.8	1.268			0.795	0.2427															0.795	0.2427
E1BY22	325	K	Methylmalonyl-CoA mutase, mitochondrial [Stylophora pistillata]	MUT	0.985	0.886	0.958	1.16	0.966	1.012			0.902	0.184359															0.902	0.184359
E1BY32	199	K	cytochrome P450 2E1 [Sus scrofa]	CYP2AC1
E1BY36	548	K	acetylserotonin O-methyltransferase-like, partial [Bos taurus]	ASMTL
E1BY36	433	K	acetylserotonin O-methyltransferase-like, partial [Bos taurus]	ASMTL	0.785	1.072	1.1	1.051	0.982	0.979			0.982	0.80528															0.982	0.80528
E1BY36	76	K	acetylserotonin O-methyltransferase-like, partial [Bos taurus]	ASMTL	1.106	0.936	1.023	0.924	0.99	1.009			1.049	0.45254															1.049	0.45254
E1BY36	609	K	acetylserotonin O-methyltransferase-like, partial [Bos taurus]	ASMTL	1.035	0.87	0.977	1.356	0.843	0.858			0.943	0.83568															0.943	0.83568
E1BY75	162	K	---	NUDT13	0.956	0.763	1.022	1.081	0.981	1.188			0.843	0.168777															0.843	0.168777
E1BY75	76	K	---	NUDT13	1.102	0.774	1.075	1.039	0.923	1.116			0.959	0.7048															0.959	0.7048
E1BYB2	970	K	Kinase D-interacting substrate of 220 kDa, partial [Zootermopsis nevadensis]	---
E1BYG4	16	K	Cystathionine beta-synthase	CBS	0.954	1.203	1.042	1.159	0.926	0.636		Up	1.176	0.3756													1.176	0.3756
E1BYJ7	25	K	platelet-activating factor acetylhydrolase isoform 2 [Sus scrofa]	PAFAH2
E1BYJ7	142	K	platelet-activating factor acetylhydrolase isoform 2 [Sus scrofa]	PAFAH2
E1BYN7	61	K	Voltage dependent anion channel 1	VDAC1	1.132	0.904	0.849	1.098	0.974	1.013			0.935	0.4784															0.935	0.4784
E1BYN7	20	K	Voltage dependent anion channel 1	VDAC1	0.915	0.969	0.877	1.236	0.98	0.988			0.862	0.152018															0.862	0.152018
E1BYQ3	459	K	cullin-3 [Rattus norvegicus]	CUL3	0.871	0.98	0.964	1.059	1.04	1.082			0.885	0.032964															0.885	0.032964
E1BYW3	209	K	NAD(P)H dehydrogenase [quinone] 1 [Bos taurus]	NQO1
E1BYW3	90	K	NAD(P)H dehydrogenase [quinone] 1 [Bos taurus]	NQO1	0.932	0.795	0.954	1.114	0.874	1.217			0.837	0.20654															0.837	0.20654
E1BYW5	454	K	cytochrome P450 4V2-like [Stylophora pistillata]	CYP4V2	0.992	1.099	1.102	0.953	0.852	1.029		Down	1.127	0.135161																	1.127	0.135161
E1BYW9	77	K	Proteasome subunit beta type	PSMB3	0.713	0.977	1.099	1.169	0.833	1.206			0.869	0.46148															0.869	0.46148
E1BYW9	17	K	Proteasome subunit beta type	PSMB3	0.911	1.102	1.051	1.101	0.845	0.988			1.044	0.65626															1.044	0.65626
E1BYY7	109	K	3-oxoacyl-[acyl-carrier-protein] synthase, mitochondrial, partial [Stegodyphus mimosarum]	OXSM	0.85	0.943	0.95	1.165	0.888	1.201			0.843	0.186475															0.843	0.186475
E1BZ22	238	K	corticosteroid 11-beta-dehydrogenase isozyme 1 isoform 1 [Sus scrofa]	HSD11B1b	0.977	1.052	0.973	0.998	1.081	0.936			0.996	0.95038															0.996	0.95038
E1BZ36	193	K	Mitochondrial calcium uniporter regulator 1 [Stylophora pistillata]	MCUR1	0.785	1.219	0.93	1.174	0.879	0.987			0.965	0.78372															0.965	0.78372
E1BZ71	77	K	THUMP domain-containing protein 3 [Stylophora pistillata]	THUMPD2
E1BZ74	559	K	AFG3-like protein 2 [Zootermopsis nevadensis]	AFG3L2	1.091	1.14	1.02	0.978	0.903	0.882			1.177	0.022464															1.177	0.022464
E1BZ74	482	K	AFG3-like protein 2 [Zootermopsis nevadensis]	AFG3L2	1.048	1.047	1.167	0.953	0.868	0.944			1.18	0.024178															1.18	0.024178
E1BZ74	602	K	AFG3-like protein 2 [Zootermopsis nevadensis]	AFG3L2	1.035	1.148	1.048	1.001	0.878	0.907			1.16	0.043923															1.16	0.043923
E1BZ74	652	K	AFG3-like protein 2 [Zootermopsis nevadensis]	AFG3L2	0.988	1.129	1.198	1	0.851	0.86			1.223	0.060123															1.223	0.060123
E1BZ74	560	K	AFG3-like protein 2 [Zootermopsis nevadensis]	AFG3L2	0.965	1.238	1.154	0.989	0.76	0.935			1.251	0.108737															1.251	0.108737
E1BZ74	309	K	AFG3-like protein 2 [Zootermopsis nevadensis]	AFG3L2	0.933	0.906	1.156	1.104	0.915	0.99			0.995	0.93858															0.995	0.93858
E1BZ74	544	K	AFG3-like protein 2 [Zootermopsis nevadensis]	AFG3L2	0.859	0.898	1.099	1.103	0.994	1.042			0.91	0.28978															0.91	0.28978
E1BZ74	569	K	AFG3-like protein 2 [Zootermopsis nevadensis]	AFG3L2	0.988	1.016	0.944	1.128	0.976	0.934			0.97	0.67788															0.97	0.67788
E1BZP0	422	K	putative prolyl-tRNA synthetase, mitochondrial [Zootermopsis nevadensis]	PARS2	1.074	1.154	0.863	1.2	1.011	0.679			1.07	0.67056															1.07	0.67056
E1BZT9	452	K	Acetyl-coenzyme A synthetase	ACSS1L	1.022	1.05	1.071	0.847	1.041	1.022		Down	1.08	0.29452																	1.08	0.29452
E1BZT9	344	K	Acetyl-coenzyme A synthetase	ACSS1L	0.806	0.817	0.754	1.123	1.272	0.979	Down	Down	0.705	0.0122767											0.705	0.0122767
E1BZT9	62	K	Acetyl-coenzyme A synthetase	ACSS1L	0.953	0.887	0.83	1.127	1.016	1.061		Down	0.833	0.021521																	0.833	0.021521
E1BZT9	341	K	Acetyl-coenzyme A synthetase	ACSS1L	0.826	0.847	0.825	1.212	1.1	0.984	Down	Down	0.758	0.046											0.758	0.046
E1BZY3	38	K	Gamma-glutamylaminecyclotransferase, partial [Stegodyphus mimosarum]	GGACT	1.111	0.961	1.256	1.005	0.984	0.861		Down	1.168	0.172483																	1.168	0.172483
E1BZY3	27	K	Gamma-glutamylaminecyclotransferase, partial [Stegodyphus mimosarum]	GGACT	1.035	0.994	1.165	1.117	0.893	0.906		Down	1.095	0.3382																	1.095	0.3382
E1BZY3	34	K	Gamma-glutamylaminecyclotransferase, partial [Stegodyphus mimosarum]	GGACT	1.261	0.931	1.181	1.066	0.921	0.838		Down	1.194	0.20726																	1.194	0.20726
E1BZY3	48	K	Gamma-glutamylaminecyclotransferase, partial [Stegodyphus mimosarum]	GGACT	0.924	0.881	0.839	1.089	1.046	1.093		Down	0.819	0.0030398																	0.819	0.0030398
E1BZY5	181	K	Tryptophanyl tRNA synthetase 2, mitochondrial	---	0.831	0.928	0.903	1.127	1.145	1.031			0.806	0.0097751															0.806	0.0097751
E1BZY5	323	K	Tryptophanyl tRNA synthetase 2, mitochondrial	---	0.931	0.928	0.854	1.093	1.135	1.024			0.834	0.0117813															0.834	0.0117813
E1C003	627	K	Choline dehydrogenase	CHDH	1.166	1.199	1.112	0.897	0.87	0.772	Up		1.369	0.0033996			1.369	0.0033996
E1C003	598	K	Choline dehydrogenase	CHDH	1.227	1.076	1.095	0.776	1.006	0.847			1.293	0.039581															1.293	0.039581
E1C003	560	K	Choline dehydrogenase	CHDH	1.309	1.293	0.977	0.799	0.852	0.802	Up		1.459	0.0194627			1.459	0.0194627
E1C003	708	K	Choline dehydrogenase	CHDH	0.953	0.976	0.987	1.09	1.006	0.941			0.96	0.42338															0.96	0.42338
E1C003	558	K	Choline dehydrogenase	CHDH	1.062	1.001	1.029	0.841	1.016	1.048			1.064	0.39974															1.064	0.39974
E1C003	235	K	Choline dehydrogenase	CHDH	1.086	1.109	1.18	0.805	0.961	0.88			1.276	0.012519															1.276	0.012519
E1C029	163	K	Rab-3A-interacting protein, partial [Stegodyphus mimosarum]	RAB3IP	0.886	1.008	1.007	1.095	0.97	1.022		Down	0.94	0.32074																	0.94	0.32074
E1C043	111	K	cytochrome c oxidase subunit 5A, mitochondrial precursor [Mus musculus]	COX5A	0.947	1.009	0.954	1.196	0.9	1.032		Down	0.93	0.47906																	0.93	0.47906
E1C0A5	393	K	Bromodomain and PHD finger containing 3	---
[truncated: 1,925 more rows]
