# Supplementary material for: A Comprehensive Proteome and Acetyl-Proteome Atlas Reveals Molecular Mechanisms Adapting to the Physiological Changes From Pre-laying to Peak-Laying Stage in Liver of Hens (Gallus gallus)
Source: Front Vet Sci. 2021 Oct 21;8:700669. doi: 10.3389/fvets.2021.700669 (PMC8566343; doi:10.3389/fvets.2021.700669)
Supplement: Supplementary file 5 [file Table_5.xlsx]

## Sheet: s_upvsp_up
Protein accession	Position	s_up/p_up Ratio	Regulated Type	s_up/p_up P value	Amino acid	Protein description	Gene name	Localization probability	PEP	Score	Modified sequence	Charge	Mass error [ppm]	MS/MS Count	L30w1	L30w2	L30w3	L20w1	L20w2	L20w3	Subcellular localization	Biological Process	Cellular Component	Molecular Function	KEGG KO No.	KEGG Gene	KEGG pathway	IPR ID	Domain description
A0A1D5PPU9	476	1.517	Up	0.006597	K	Catalase	CAT	1	0.00183841	133.23	DAQLFIQK(1)R	3	0.023943	2	1.161	0.98	1.274	0.776	0.724	0.751	cytoplasm	GO:0006950 response to stress; GO:0055114 oxidation-reduction process; GO:0009636 response to toxic substance; GO:0044699 single-organism process; GO:0050896 response to stimulus; GO:0044237 cellular metabolic process; GO:0008152 metabolic process; GO:0042221 response to chemical; GO:1990748 cellular detoxification; GO:0042743 hydrogen peroxide metabolic process; GO:0072593 reactive oxygen specie…		GO:0097159 organic cyclic compound binding; GO:1901363 heterocyclic compound binding; GO:0020037 heme binding; GO:0003824 catalytic activity; GO:0005488 binding; GO:0043167 ion binding; GO:0016209 antioxidant activity; GO:0043169 cation binding; GO:0046872 metal ion binding; GO:0004096 catalase activity; GO:0004601 peroxidase activity; GO:0046906 tetrapyrrole binding; GO:0016491 oxidoreductase ac…	K03781	katE, CAT, catB, srpA; catalase [EC:1.11.1.6]	gga00380 Tryptophan metabolism; gga00630 Glyoxylate and dicarboxylate metabolism; gga01200 Carbon metabolism; gga04068 FoxO signaling pathway; gga04146 Peroxisome	IPR020835; IPR011614; IPR010582;	Catalase-like domain; Catalase core domain; Catalase immune-responsive domain;
A0A1D5PPU9	243	1.483	Up	0.0074432	K	Catalase	CAT	1	7.50976e-06	167.41	TDQGIK(1)NLSVEEAAR	2	0.15122	2	1.237	1.011	1.16	0.738	0.715	0.845	cytoplasm	GO:0006950 response to stress; GO:0055114 oxidation-reduction process; GO:0009636 response to toxic substance; GO:0044699 single-organism process; GO:0050896 response to stimulus; GO:0044237 cellular metabolic process; GO:0008152 metabolic process; GO:0042221 response to chemical; GO:1990748 cellular detoxification; GO:0042743 hydrogen peroxide metabolic process; GO:0072593 reactive oxygen specie…		GO:0097159 organic cyclic compound binding; GO:1901363 heterocyclic compound binding; GO:0020037 heme binding; GO:0003824 catalytic activity; GO:0005488 binding; GO:0043167 ion binding; GO:0016209 antioxidant activity; GO:0043169 cation binding; GO:0046872 metal ion binding; GO:0004096 catalase activity; GO:0004601 peroxidase activity; GO:0046906 tetrapyrrole binding; GO:0016491 oxidoreductase ac…	K03781	katE, CAT, catB, srpA; catalase [EC:1.11.1.6]	gga00380 Tryptophan metabolism; gga00630 Glyoxylate and dicarboxylate metabolism; gga01200 Carbon metabolism; gga04068 FoxO signaling pathway; gga04146 Peroxisome	IPR020835; IPR011614; IPR010582;	Catalase-like domain; Catalase core domain; Catalase immune-responsive domain;
A0A1D5PPU9	506	1.514	Up	0.00058192	K	Catalase	CAT	1	0.0198451	76.679	YNAEAGK(1)K	3	-0.83862	1	1.107	1.091	1.223	0.782	0.726	0.751	cytoplasm	GO:0006950 response to stress; GO:0055114 oxidation-reduction process; GO:0009636 response to toxic substance; GO:0044699 single-organism process; GO:0050896 response to stimulus; GO:0044237 cellular metabolic process; GO:0008152 metabolic process; GO:0042221 response to chemical; GO:1990748 cellular detoxification; GO:0042743 hydrogen peroxide metabolic process; GO:0072593 reactive oxygen specie…		GO:0097159 organic cyclic compound binding; GO:1901363 heterocyclic compound binding; GO:0020037 heme binding; GO:0003824 catalytic activity; GO:0005488 binding; GO:0043167 ion binding; GO:0016209 antioxidant activity; GO:0043169 cation binding; GO:0046872 metal ion binding; GO:0004096 catalase activity; GO:0004601 peroxidase activity; GO:0046906 tetrapyrrole binding; GO:0016491 oxidoreductase ac…	K03781	katE, CAT, catB, srpA; catalase [EC:1.11.1.6]	gga00380 Tryptophan metabolism; gga00630 Glyoxylate and dicarboxylate metabolism; gga01200 Carbon metabolism; gga04068 FoxO signaling pathway; gga04146 Peroxisome	IPR020835; IPR011614; IPR010582;	Catalase-like domain; Catalase core domain; Catalase immune-responsive domain;
P11029	2112	1.379	Up	0.024717	K	Acetyl-CoA carboxylase	ACAC	1	0.0089444	91.318	DLVK(1)TMR	2	2.0447	1	1.199	1.201	0.967	0.906	0.757	0.779	cytoplasm	GO:0051188 cofactor biosynthetic process; GO:0001101 response to acid chemical; GO:0065008 regulation of biological quality; GO:0016053 organic acid biosynthetic process; GO:0009891 positive regulation of biosynthetic process; GO:0044699 single-organism process; GO:0044255 cellular lipid metabolic process; GO:0009058 biosynthetic process; GO:0044237 cellular metabolic process; GO:0035384 thioeste…	GO:0044424 intracellular part; GO:0005623 cell; GO:0044464 cell part; GO:0005622 intracellular; GO:0005737 cytoplasm;	GO:0046966 thyroid hormone receptor binding; GO:1901265 nucleoside phosphate binding; GO:0005102 receptor binding; GO:0016885 ligase activity, forming carbon-carbon bonds; GO:0016874 ligase activity; GO:0050692 DBD domain binding; GO:0005515 protein binding; GO:0051427 hormone receptor binding; GO:0003989 acetyl-CoA carboxylase activity; GO:0000975 regulatory region DNA binding; GO:0097159 organi…	K11262	ACACA; acetyl-CoA carboxylase / biotin carboxylase 1 [EC:6.4.1.2 6.3.4.14]	gga00061 Fatty acid biosynthesis; gga00620 Pyruvate metabolism; gga00640 Propanoate metabolism; gga01100 Metabolic pathways; gga01212 Fatty acid metabolism; gga04910 Insulin signaling pathway	IPR011762; IPR011053; IPR029045; IPR000022; IPR005481; IPR005479; IPR000089; IPR013815; IPR013537; IPR016185; IPR011764; IPR011761; IPR005482; IPR013816; IPR011763; IPR011054;	Acetyl-coenzyme A carboxyltransferase, N-terminal; Single hybrid motif; ClpP/crotonase-like domain; Carboxyl transferase; Biotin carboxylase-like, N-terminal domain; Carbamoyl-phosphate synthetase large subunit-like, ATP-binding domain; Biotin/lipoyl attachment; ATP-grasp fold, subdomain 1; Acetyl-CoA carboxylase, central domain; Pre-ATP-grasp domain; Biotin carboxylation domain; ATP-grasp fold; …
Q90WR6	293	1.766	Up	0.00010126	K	Sulfotransferase	SULT1C	0.999935	0.0302649	48.794	KFDQDYK(1)K	3	0.98094	1	1.157	1.133	1.193	0.669	0.615	0.688	cytoplasm	GO:0006790 sulfur compound metabolic process; GO:0008152 metabolic process; GO:0044237 cellular metabolic process; GO:0009987 cellular process;	GO:0044424 intracellular part; GO:0005623 cell; GO:0044464 cell part; GO:0005622 intracellular; GO:0005737 cytoplasm;	GO:0004062 aryl sulfotransferase activity; GO:0008146 sulfotransferase activity; GO:0016782 transferase activity, transferring sulfur-containing groups; GO:0003824 catalytic activity; GO:0016740 transferase activity; GO:0004027 alcohol sulfotransferase activity;	K01025	SULT1; sulfotransferase [EC:2.8.2.-]		IPR000863; IPR027417;	Sulfotransferase domain; P-loop containing nucleoside triphosphate hydrolase;
Q9PRL8	54	1.444	Up	0.00062141	K	Acyl-CoA-binding protein	DBI	1	0.00140858	138.63	AK(1)WDAWNALK	2	-0.54985	1	1.139	1.084	1.166	0.746	0.772	0.829	cytoplasm	GO:0006810 transport; GO:0051179 localization; GO:0051234 establishment of localization;	GO:0043226 organelle; GO:0043231 intracellular membrane-bounded organelle; GO:0043229 intracellular organelle; GO:0005783 endoplasmic reticulum; GO:0044464 cell part; GO:0005622 intracellular; GO:0005737 cytoplasm; GO:0012505 endomembrane system; GO:0044424 intracellular part; GO:0005794 Golgi apparatus; GO:0043227 membrane-bounded organelle; GO:0005623 cell; GO:0044444 cytoplasmic part;	GO:0000062 fatty-acyl-CoA binding; GO:0005488 binding; GO:0043167 ion binding; GO:0008289 lipid binding; GO:0043168 anion binding; GO:0048037 cofactor binding; GO:1901681 sulfur compound binding; GO:0050662 coenzyme binding;	K08762	DBI, ACBP; diazepam-binding inhibitor (GABA receptor modulator, acyl-CoA-binding protein)	gga03320 PPAR signaling pathway	IPR000582; IPR014352;	Acyl-CoA-binding protein, ACBP; FERM/acyl-CoA-binding protein, 3-helical bundle;

## Sheet: s_upvsp_not
Protein accession	Position	s_up/p_not Ratio	Regulated Type	s_up/p_not P value	Amino acid	Protein description	Gene name	Localization probability	PEP	Score	Modified sequence	Charge	Mass error [ppm]	MS/MS Count	L30w1	L30w2	L30w3	L20w1	L20w2	L20w3	Subcellular localization	Biological Process	Cellular Component	Molecular Function	KEGG KO No.	KEGG Gene	KEGG pathway	IPR ID	Domain description
A0A1D5NWL9	74	1.6	Up	0.0194014	K	Peroxisomal multifunctional enzyme type 2 [Stylophora pistillata]	HSD17B4	1	0.000280758	132.99	LVK(1)SALEAFGR	3	0.34906	2	0.983	1.256	1.387	0.781	0.659	0.826	cytoplasm	GO:0044699 single-organism process; GO:0008152 metabolic process; GO:0055114 oxidation-reduction process; GO:0044710 single-organism metabolic process;		GO:0003824 catalytic activity; GO:0016491 oxidoreductase activity;	K12405	HSD17B4; 3-hydroxyacyl-CoA dehydrogenase / 3a,7a,12a-trihydroxy-5b-cholest-24-enoyl-CoA hydratase / enoyl-CoA hydratase 2 [EC:1.1.1.35 4.2.1.107 4.2.1.119]	gga00120 Primary bile acid biosynthesis; gga01040 Biosynthesis of unsaturated fatty acids; gga01100 Metabolic pathways; gga04146 Peroxisome	IPR016040; IPR003033; IPR002539; IPR029069;	NAD(P)-binding domain; SCP2 sterol-binding domain; MaoC-like domain; HotDog domain;
A0A1D5NWL9	129	1.627	Up	0.023318	K	Peroxisomal multifunctional enzyme type 2 [Stylophora pistillata]	HSD17B4	1	0.000272918	162.64	AAWNHMK(1)NQK	3	-0.91184	7	1.205	0.976	1.437	0.816	0.638	0.77	cytoplasm	GO:0044699 single-organism process; GO:0008152 metabolic process; GO:0055114 oxidation-reduction process; GO:0044710 single-organism metabolic process;		GO:0003824 catalytic activity; GO:0016491 oxidoreductase activity;	K12405	HSD17B4; 3-hydroxyacyl-CoA dehydrogenase / 3a,7a,12a-trihydroxy-5b-cholest-24-enoyl-CoA hydratase / enoyl-CoA hydratase 2 [EC:1.1.1.35 4.2.1.107 4.2.1.119]	gga00120 Primary bile acid biosynthesis; gga01040 Biosynthesis of unsaturated fatty acids; gga01100 Metabolic pathways; gga04146 Peroxisome	IPR016040; IPR003033; IPR002539; IPR029069;	NAD(P)-binding domain; SCP2 sterol-binding domain; MaoC-like domain; HotDog domain;
A0A1D5NWL9	579	1.817	Up	0.038218	K	Peroxisomal multifunctional enzyme type 2 [Stylophora pistillata]	HSD17B4	1	0.0025421	103.55	IHFQTK(1)VK	2	-0.69512	2	1.243	0.866	1.613	0.667	0.635	0.746	cytoplasm	GO:0044699 single-organism process; GO:0008152 metabolic process; GO:0055114 oxidation-reduction process; GO:0044710 single-organism metabolic process;		GO:0003824 catalytic activity; GO:0016491 oxidoreductase activity;	K12405	HSD17B4; 3-hydroxyacyl-CoA dehydrogenase / 3a,7a,12a-trihydroxy-5b-cholest-24-enoyl-CoA hydratase / enoyl-CoA hydratase 2 [EC:1.1.1.35 4.2.1.107 4.2.1.119]	gga00120 Primary bile acid biosynthesis; gga01040 Biosynthesis of unsaturated fatty acids; gga01100 Metabolic pathways; gga04146 Peroxisome	IPR016040; IPR003033; IPR002539; IPR029069;	NAD(P)-binding domain; SCP2 sterol-binding domain; MaoC-like domain; HotDog domain;
A0A1D5NWL9	555	1.584	Up	0.0157754	K	Peroxisomal multifunctional enzyme type 2 [Stylophora pistillata]	HSD17B4	1	6.27153e-08	139.49	FAK(1)PVFPGQTLQTEMWK	3	0.61488	4	1.081	1.045	1.457	0.767	0.702	0.793	cytoplasm	GO:0044699 single-organism process; GO:0008152 metabolic process; GO:0055114 oxidation-reduction process; GO:0044710 single-organism metabolic process;		GO:0003824 catalytic activity; GO:0016491 oxidoreductase activity;	K12405	HSD17B4; 3-hydroxyacyl-CoA dehydrogenase / 3a,7a,12a-trihydroxy-5b-cholest-24-enoyl-CoA hydratase / enoyl-CoA hydratase 2 [EC:1.1.1.35 4.2.1.107 4.2.1.119]	gga00120 Primary bile acid biosynthesis; gga01040 Biosynthesis of unsaturated fatty acids; gga01100 Metabolic pathways; gga04146 Peroxisome	IPR016040; IPR003033; IPR002539; IPR029069;	NAD(P)-binding domain; SCP2 sterol-binding domain; MaoC-like domain; HotDog domain;
A0A1D5NWL9	174	1.489	Up	0.0115448	K	Peroxisomal multifunctional enzyme type 2 [Stylophora pistillata]	HSD17B4	1	1.20055e-17	225.75	K(1)YNIHCNTIAPTAGSR	3	-0.95149	6	1.11	1.104	1.319	0.8	0.693	0.879	cytoplasm	GO:0044699 single-organism process; GO:0008152 metabolic process; GO:0055114 oxidation-reduction process; GO:0044710 single-organism metabolic process;		GO:0003824 catalytic activity; GO:0016491 oxidoreductase activity;	K12405	HSD17B4; 3-hydroxyacyl-CoA dehydrogenase / 3a,7a,12a-trihydroxy-5b-cholest-24-enoyl-CoA hydratase / enoyl-CoA hydratase 2 [EC:1.1.1.35 4.2.1.107 4.2.1.119]	gga00120 Primary bile acid biosynthesis; gga01040 Biosynthesis of unsaturated fatty acids; gga01100 Metabolic pathways; gga04146 Peroxisome	IPR016040; IPR003033; IPR002539; IPR029069;	NAD(P)-binding domain; SCP2 sterol-binding domain; MaoC-like domain; HotDog domain;
A0A1D5P975	395	1.403	Up	0.0192013	K	"2-oxoglutarate dehydrogenase, mitochondrial, partial [Stegodyphus mimosarum]"	OGDH	1	0.000374006	132.84	AEQFYCGDTEGK(1)K	3	-0.75993	2	1.105	1.338	1.079	0.926	0.824	0.761	mitochondria	GO:0072350 tricarboxylic acid metabolic process; GO:0055114 oxidation-reduction process; GO:0044281 small molecule metabolic process; GO:0044763 single-organism cellular process; GO:0006099 tricarboxylic acid cycle; GO:0044699 single-organism process; GO:0044238 primary metabolic process; GO:0045333 cellular respiration; GO:0044237 cellular metabolic process; GO:0071704 organic substance metaboli…		GO:0019842 vitamin binding; GO:0043167 ion binding; GO:0016903 oxidoreductase activity, acting on the aldehyde or oxo group of donors; GO:0048037 cofactor binding; GO:1901681 sulfur compound binding; GO:0030976 thiamine pyrophosphate binding; GO:0016491 oxidoreductase activity; GO:1901363 heterocyclic compound binding; GO:0097159 organic cyclic compound binding; GO:0003824 catalytic activity; GO:…	K00164	OGDH, sucA; 2-oxoglutarate dehydrogenase E1 component [EC:1.2.4.2]	gga00020 Citrate cycle (TCA cycle); gga00310 Lysine degradation; gga00380 Tryptophan metabolism; gga01100 Metabolic pathways; gga01200 Carbon metabolism	IPR031717; IPR001017; IPR032106; IPR005475; IPR029061;	Multifunctional 2-oxoglutarate metabolism enzyme, C-terminal; Dehydrogenase, E1 component; 2-oxoglutarate dehydrogenase E1 component, N-terminal domain; Transketolase-like, pyrimidine-binding domain; Thiamin diphosphate-binding fold;
A0A1D5PCB5	221	1.329	Up	0.0056997	K	interferon-induced guanylate-binding protein 1 [Sus scrofa]	GBP4L	1	0.00179461	133.75	K(1)VQNYNGTR	2	-0.51239	2	1.17	1.265	1.092	0.882	0.933	0.838	mitochondria			GO:1901265 nucleoside phosphate binding; GO:0001882 nucleoside binding; GO:0043167 ion binding; GO:0016817 hydrolase activity, acting on acid anhydrides; GO:0016787 hydrolase activity; GO:0000166 nucleotide binding; GO:0017111 nucleoside-triphosphatase activity; GO:1901363 heterocyclic compound binding; GO:0097159 organic cyclic compound binding; GO:0032549 ribonucleoside binding; GO:0097367 carb…	K20899	GBP1_3_4_7; guanylate-binding protein 1/3/4/7	gga04621 NOD-like receptor signaling pathway	IPR015894; IPR027417; IPR030386; IPR003191;	Guanylate-binding protein, N-terminal; P-loop containing nucleoside triphosphate hydrolase; GB1/RHD3-type guanine nucleotide-binding (G) domain; Guanylate-binding protein, C-terminal;
A0A1D5PLK4	239	1.41	Up	0.049715	K	Collagen alpha-2(VI) chain	COL6A2	1	0.0010179	79.089	AMK(1)HEAYAECYK	3	1.304	1	1.32	1.111	1.162	0.851	0.68	1.017	extracellular				K06238	COL6A; collagen, type VI, alpha	gga04510 Focal adhesion; gga04512 ECM-receptor interaction	IPR002035;	von Willebrand factor, type A;
A0A1D5Q004	662	1.362	Up	0.030898	K	Carnitine O-acetyltransferase [Stylophora pistillata]	CRAT	1	0.000801581	109.16	SLLQSTPK(1)SK	2	0.59797	2	1.097	0.997	1.342	0.793	0.856	0.874	cytoplasm			GO:0016746 transferase activity, transferring acyl groups; GO:0003824 catalytic activity; GO:0016740 transferase activity;	K00624	E2.3.1.7; carnitine O-acetyltransferase [EC:2.3.1.7]	gga04146 Peroxisome
A0A1L1RJW7	223	1.723	Up	0.0086649	K	Glutathione S-transferase kappa	GSTK1	1	0.00016195	130.56	WLGPVPSAPSPK(1)M	2	0.064149	4	1.08	1.174	1.498	0.728	0.657	0.792	cytoplasm,nucleus	GO:0044699 single-organism process; GO:0008152 metabolic process; GO:0055114 oxidation-reduction process; GO:0044710 single-organism metabolic process;		GO:0015035 protein disulfide oxidoreductase activity; GO:0016667 oxidoreductase activity, acting on a sulfur group of donors; GO:0015036 disulfide oxidoreductase activity; GO:0003824 catalytic activity; GO:0016491 oxidoreductase activity;	K13299	GSTK1; glutathione S-transferase kappa 1 [EC:2.5.1.18]	gga00480 Glutathione metabolism; gga00980 Metabolism of xenobiotics by cytochrome P450; gga00982 Drug metabolism - cytochrome P450; gga04146 Peroxisome	IPR001853; IPR012336;	DSBA-like thioredoxin domain; Thioredoxin-like fold;
E1BRU9	495	2.482	Up	0.0075551	K	"Peroxisomal carnitine O-octanoyltransferase, partial [Stegodyphus mimosarum]"	CROT	1	0.0242987	96.948	K(1)DCENGR	2	1.3112	1	1.285	0.99	1.796	0.506	0.563	0.571	cytoplasm	GO:0009116 nucleoside metabolic process; GO:0042278 purine nucleoside metabolic process; GO:0009117 nucleotide metabolic process; GO:0044699 single-organism process; GO:0044255 cellular lipid metabolic process; GO:0044237 cellular metabolic process; GO:0006796 phosphate-containing compound metabolic process; GO:0051234 establishment of localization; GO:0008152 metabolic process; GO:0006091 genera…	GO:0043231 intracellular membrane-bounded organelle; GO:0043226 organelle; GO:0043229 intracellular organelle; GO:0044464 cell part; GO:0005622 intracellular; GO:0005777 peroxisome; GO:0042579 microbody; GO:0005737 cytoplasm; GO:0044424 intracellular part; GO:0043227 membrane-bounded organelle; GO:0005623 cell; GO:0005739 mitochondrion; GO:0044444 cytoplasmic part;	GO:0016746 transferase activity, transferring acyl groups; GO:0008458 carnitine O-octanoyltransferase activity; GO:0016406 carnitine O-acyltransferase activity; GO:0005102 receptor binding; GO:0003824 catalytic activity; GO:0005488 binding; GO:0016414 O-octanoyltransferase activity; GO:0005515 protein binding; GO:0016415 octanoyltransferase activity; GO:0016747 transferase activity, transferring …	K05940	CROT; carnitine O-octanoyltransferase [EC:2.3.1.137]	gga04146 Peroxisome
E1C003	627	1.369	Up	0.0033996	K	Choline dehydrogenase	CHDH	1	4.76862e-05	95.57	QK(1)TDSAYHPSCTCK	3	1.8972	1	1.166	1.199	1.112	0.897	0.87	0.772	nucleus	GO:0055114 oxidation-reduction process; GO:0044699 single-organism process; GO:0042398 cellular modified amino acid biosynthetic process; GO:0006807 nitrogen compound metabolic process; GO:0097164 ammonium ion metabolic process; GO:0006578 amino-acid betaine biosynthetic process; GO:0009058 biosynthetic process; GO:0019285 glycine betaine biosynthetic process from choline; GO:1901566 organonitrog…	GO:0016020 membrane; GO:0043229 intracellular organelle; GO:0044429 mitochondrial part; GO:0031090 organelle membrane; GO:0031967 organelle envelope; GO:0044446 intracellular organelle part; GO:0005737 cytoplasm; GO:0044424 intracellular part; GO:0005623 cell; GO:0044422 organelle part; GO:0005739 mitochondrion; GO:0005740 mitochondrial envelope; GO:0043231 intracellular membrane-bounded organell…	GO:1901265 nucleoside phosphate binding; GO:0050660 flavin adenine dinucleotide binding; GO:0043167 ion binding; GO:0000166 nucleotide binding; GO:0008812 choline dehydrogenase activity; GO:0048037 cofactor binding; GO:0016491 oxidoreductase activity; GO:0016614 oxidoreductase activity, acting on CH-OH group of donors; GO:1901363 heterocyclic compound binding; GO:0097159 organic cyclic compound b…	K00108	betA, CHDH; choline dehydrogenase [EC:1.1.99.1]	gga00260 Glycine, serine and threonine metabolism; gga01100 Metabolic pathways	IPR000172; IPR007867; IPR023753;	Glucose-methanol-choline oxidoreductase, N-terminal; Glucose-methanol-choline oxidoreductase, C-terminal; FAD/NAD(P)-binding domain;
E1C003	560	1.459	Up	0.0194627	K	Choline dehydrogenase	CHDH	1	0.0141191	73.26	LK(1)SADPK	3	-0.43412	1	1.309	1.293	0.977	0.799	0.852	0.802	nucleus	GO:0055114 oxidation-reduction process; GO:0044699 single-organism process; GO:0042398 cellular modified amino acid biosynthetic process; GO:0006807 nitrogen compound metabolic process; GO:0097164 ammonium ion metabolic process; GO:0006578 amino-acid betaine biosynthetic process; GO:0009058 biosynthetic process; GO:0019285 glycine betaine biosynthetic process from choline; GO:1901566 organonitrog…	GO:0016020 membrane; GO:0043229 intracellular organelle; GO:0044429 mitochondrial part; GO:0031090 organelle membrane; GO:0031967 organelle envelope; GO:0044446 intracellular organelle part; GO:0005737 cytoplasm; GO:0044424 intracellular part; GO:0005623 cell; GO:0044422 organelle part; GO:0005739 mitochondrion; GO:0005740 mitochondrial envelope; GO:0043231 intracellular membrane-bounded organell…	GO:1901265 nucleoside phosphate binding; GO:0050660 flavin adenine dinucleotide binding; GO:0043167 ion binding; GO:0000166 nucleotide binding; GO:0008812 choline dehydrogenase activity; GO:0048037 cofactor binding; GO:0016491 oxidoreductase activity; GO:0016614 oxidoreductase activity, acting on CH-OH group of donors; GO:1901363 heterocyclic compound binding; GO:0097159 organic cyclic compound b…	K00108	betA, CHDH; choline dehydrogenase [EC:1.1.99.1]	gga00260 Glycine, serine and threonine metabolism; gga01100 Metabolic pathways	IPR000172; IPR007867; IPR023753;	Glucose-methanol-choline oxidoreductase, N-terminal; Glucose-methanol-choline oxidoreductase, C-terminal; FAD/NAD(P)-binding domain;
E1C1T9	70	1.951	Up	0.025295	K	"Trifunctional enzyme subunit alpha, mitochondrial [Stylophora pistillata]"	EHHADH	1	0.0171179	89.673	GFSSPK(1)K	3	-0.32684	1	1.378	0.968	1.673	0.573	0.803	0.684	mitochondria	GO:0034440 lipid oxidation; GO:0044267 cellular protein metabolic process; GO:0044699 single-organism process; GO:0044255 cellular lipid metabolic process; GO:0044237 cellular metabolic process; GO:0071704 organic substance metabolic process; GO:0008152 metabolic process; GO:0030258 lipid modification; GO:0043543 protein acylation; GO:0032787 monocarboxylic acid metabolic process; GO:0044248 cell…	GO:0043226 organelle; GO:0043231 intracellular membrane-bounded organelle; GO:0043229 intracellular organelle; GO:0044464 cell part; GO:0005622 intracellular; GO:0005777 peroxisome; GO:0042579 microbody; GO:0005737 cytoplasm; GO:0044424 intracellular part; GO:0005623 cell; GO:0043227 membrane-bounded organelle; GO:0005739 mitochondrion; GO:0044444 cytoplasmic part;	GO:0016614 oxidoreductase activity, acting on CH-OH group of donors; GO:0016616 oxidoreductase activity, acting on the CH-OH group of donors, NAD or NADP as acceptor; GO:0003824 catalytic activity; GO:0005102 receptor binding; GO:0005488 binding; GO:0005515 protein binding; GO:0003857 3-hydroxyacyl-CoA dehydrogenase activity; GO:0019899 enzyme binding; GO:0016491 oxidoreductase activity;	K07514	EHHADH; enoyl-CoA hydratase / 3-hydroxyacyl-CoA dehydrogenase / 3,2-trans-enoyl-CoA isomerase [EC:4.2.1.17 1.1.1.35 5.3.3.8]	gga00071 Fatty acid degradation; gga00280 Valine, leucine and isoleucine degradation; gga00310 Lysine degradation; gga00380 Tryptophan metabolism; gga00410 beta-Alanine metabolism; gga00640 Propanoate metabolism; gga00650 Butanoate metabolism; gga01100 Metabolic pathways; gga01200 Carbon metabolism; gga01212 Fatty acid metabolism; gga03320 PPAR signaling pathway; gga04146 Peroxisome	IPR029045; IPR008927; IPR013328; IPR016040; IPR006176; IPR006108;	ClpP/crotonase-like domain; 6-phosphogluconate dehydrogenase C-terminal domain-like; 6-phosphogluconate dehydrogenase, domain 2; NAD(P)-binding domain; 3-hydroxyacyl-CoA dehydrogenase, NAD binding; 3-hydroxyacyl-CoA dehydrogenase, C-terminal;
E1C388	6	1.404	Up	0.049039	K	ATP-dependent RNA helicase DHX29	DHX29	1	0.0273397	53.554	MGGRNK(1)K	3	-0.043343	1	1.36	1.206	0.969	0.889	0.731	0.897	nucleus	GO:0006396 RNA processing; GO:0006725 cellular aromatic compound metabolic process; GO:1901360 organic cyclic compound metabolic process; GO:0006807 nitrogen compound metabolic process; GO:0044238 primary metabolic process; GO:0044237 cellular metabolic process; GO:0071704 organic substance metabolic process; GO:0016070 RNA metabolic process; GO:0008152 metabolic process; GO:0090304 nucleic acid …	GO:0043229 intracellular organelle; GO:0005737 cytoplasm; GO:0032991 macromolecular complex; GO:0044424 intracellular part; GO:0005623 cell; GO:0005739 mitochondrion; GO:0043231 intracellular membrane-bounded organelle; GO:0043226 organelle; GO:0005622 intracellular; GO:0044464 cell part; GO:0070993 translation preinitiation complex; GO:0016282 eukaryotic 43S preinitiation complex; GO:1990904 rib…	GO:1901265 nucleoside phosphate binding; GO:0008026 ATP-dependent helicase activity; GO:0016817 hydrolase activity, acting on acid anhydrides; GO:0005515 protein binding; GO:0016787 hydrolase activity; GO:0016887 ATPase activity; GO:1901363 heterocyclic compound binding; GO:0097159 organic cyclic compound binding; GO:0016462 pyrophosphatase activity; GO:0003824 catalytic activity; GO:0043024 ribo…	K18995	DHX29; ATP-dependent RNA helicase DHX29 [EC:3.6.4.13]		IPR007502; IPR011545; IPR011709; IPR014001; IPR027417; IPR001650;	Helicase-associated domain; DEAD/DEAH box helicase domain; Domain of unknown function DUF1605; Helicase superfamily 1/2, ATP-binding domain; P-loop containing nucleoside triphosphate hydrolase; Helicase, C-terminal;
F1N9Z7	499	2.058	Up	0.037718	K	Succinyl-CoA:3-ketoacid-coenzyme A transferase	OXCT1	1	0.00221658	89.624	K(1)STGCDFAVSPK	2	-0.17395	2	1.914	0.943	1.128	0.72	0.64	0.576	mitochondria	GO:0044712 single-organism catabolic process; GO:0046952 ketone body catabolic process; GO:0044281 small molecule metabolic process; GO:0044763 single-organism cellular process; GO:0044699 single-organism process; GO:0044282 small molecule catabolic process; GO:0046950 cellular ketone body metabolic process; GO:0044237 cellular metabolic process; GO:0071704 organic substance metabolic process; GO…	GO:0043226 organelle; GO:0043231 intracellular membrane-bounded organelle; GO:0043229 intracellular organelle; GO:0044464 cell part; GO:0005622 intracellular; GO:0005737 cytoplasm; GO:0044424 intracellular part; GO:0043227 membrane-bounded organelle; GO:0005623 cell; GO:0005739 mitochondrion; GO:0044444 cytoplasmic part;	GO:0008410 CoA-transferase activity; GO:0016782 transferase activity, transferring sulfur-containing groups; GO:0003824 catalytic activity; GO:0016740 transferase activity; GO:0008260 3-oxoacid CoA-transferase activity;	K01027	OXCT; 3-oxoacid CoA-transferase [EC:2.8.3.5]	gga00072 Synthesis and degradation of ketone bodies; gga00280 Valine, leucine and isoleucine degradation; gga00650 Butanoate metabolism	IPR012792; IPR012791;	3-oxoacid CoA-transferase, subunit A; 3-oxoacid CoA-transferase, subunit B;
F1NB64	206	1.373	Up	0.02282	K	"3-ketoacyl-CoA thiolase, mitochondrial [Zootermopsis nevadensis]"	ACAA1	1	0.000188202	141.59	K(1)QDAFALASQQK	2	-1.4675	3	1.354	1.06	1.108	0.891	0.782	0.892	mitochondria	GO:0034440 lipid oxidation; GO:1901615 organic hydroxy compound metabolic process; GO:0044699 single-organism process; GO:0044255 cellular lipid metabolic process; GO:0044237 cellular metabolic process; GO:0071704 organic substance metabolic process; GO:0008152 metabolic process; GO:0030258 lipid modification; GO:0044248 cellular catabolic process; GO:0032787 monocarboxylic acid metabolic process…	GO:0016020 membrane; GO:0043231 intracellular membrane-bounded organelle; GO:0043226 organelle; GO:0043229 intracellular organelle; GO:0044464 cell part; GO:0005622 intracellular; GO:0005777 peroxisome; GO:0042579 microbody; GO:0005737 cytoplasm; GO:0044424 intracellular part; GO:0043227 membrane-bounded organelle; GO:0005623 cell; GO:0044444 cytoplasmic part;	GO:0016627 oxidoreductase activity, acting on the CH-CH group of donors; GO:0016634 oxidoreductase activity, acting on the CH-CH group of donors, oxygen as acceptor; GO:0016746 transferase activity, transferring acyl groups; GO:0003824 catalytic activity; GO:0003997 acyl-CoA oxidase activity; GO:0016401 palmitoyl-CoA oxidase activity; GO:0016740 transferase activity; GO:0016747 transferase activi…	K07513	ACAA1; acetyl-CoA acyltransferase 1 [EC:2.3.1.16]	gga00071 Fatty acid degradation; gga00280 Valine, leucine and isoleucine degradation; gga00592 alpha-Linolenic acid metabolism; gga01040 Biosynthesis of unsaturated fatty acids; gga01100 Metabolic pathways; gga01212 Fatty acid metabolism; gga03320 PPAR signaling pathway; gga04146 Peroxisome	IPR016039; IPR020616; IPR020617;	Thiolase-like; Thiolase, N-terminal; Thiolase, C-terminal;
F1NEF6	596	1.327	Up	0.02784	K	"acyl-CoA dehydrogenase family member 9, mitochondrial-like [Stylophora pistillata]"	ACAD9	1	0.00204219	107.21	AAK(1)QILEK	3	-0.59802	2	1.248	1.06	1.153	0.911	0.753	0.944	mitochondria	GO:0044085 cellular component biogenesis; GO:0016043 cellular component organization; GO:0034622 cellular macromolecular complex assembly; GO:0071822 protein complex subunit organization; GO:0010257 NADH dehydrogenase complex assembly; GO:0055114 oxidation-reduction process; GO:0044699 single-organism process; GO:0043933 macromolecular complex subunit organization; GO:0032981 mitochondrial respir…	GO:0043226 organelle; GO:0043231 intracellular membrane-bounded organelle; GO:0043229 intracellular organelle; GO:0030425 dendrite; GO:0005634 nucleus; GO:0042995 cell projection; GO:0036477 somatodendritic compartment; GO:0005622 intracellular; GO:0044464 cell part; GO:0005737 cytoplasm; GO:0043005 neuron projection; GO:0044424 intracellular part; GO:0043227 membrane-bounded organelle; GO:000562…	GO:1901265 nucleoside phosphate binding; GO:0050660 flavin adenine dinucleotide binding; GO:0043167 ion binding; GO:0000166 nucleotide binding; GO:0048037 cofactor binding; GO:0016491 oxidoreductase activity; GO:0016627 oxidoreductase activity, acting on the CH-CH group of donors; GO:1901363 heterocyclic compound binding; GO:0097159 organic cyclic compound binding; GO:0003824 catalytic activity; …	K15980	ACAD9; acyl-CoA dehydrogenase family member 9 [EC:1.3.99.-]		IPR009100; IPR013786; IPR006091; IPR009075;	Acyl-CoA dehydrogenase/oxidase, N-terminal and middle domain; Acyl-CoA dehydrogenase/oxidase, N-terminal; Acyl-CoA oxidase/dehydrogenase, central domain; Acyl-CoA dehydrogenase/oxidase C-terminal;
F1NEF6	154	1.477	Up	0.0029183	K	"acyl-CoA dehydrogenase family member 9, mitochondrial-like [Stylophora pistillata]"	ACAD9	1	0.000138317	100.93	GILIAGTDEQK(1)AK	3	-0.21349	2	1.223	1.173	1.24	0.885	0.73	0.847	mitochondria	GO:0044085 cellular component biogenesis; GO:0016043 cellular component organization; GO:0034622 cellular macromolecular complex assembly; GO:0071822 protein complex subunit organization; GO:0010257 NADH dehydrogenase complex assembly; GO:0055114 oxidation-reduction process; GO:0044699 single-organism process; GO:0043933 macromolecular complex subunit organization; GO:0032981 mitochondrial respir…	GO:0043226 organelle; GO:0043231 intracellular membrane-bounded organelle; GO:0043229 intracellular organelle; GO:0030425 dendrite; GO:0005634 nucleus; GO:0042995 cell projection; GO:0036477 somatodendritic compartment; GO:0005622 intracellular; GO:0044464 cell part; GO:0005737 cytoplasm; GO:0043005 neuron projection; GO:0044424 intracellular part; GO:0043227 membrane-bounded organelle; GO:000562…	GO:1901265 nucleoside phosphate binding; GO:0050660 flavin adenine dinucleotide binding; GO:0043167 ion binding; GO:0000166 nucleotide binding; GO:0048037 cofactor binding; GO:0016491 oxidoreductase activity; GO:0016627 oxidoreductase activity, acting on the CH-CH group of donors; GO:1901363 heterocyclic compound binding; GO:0097159 organic cyclic compound binding; GO:0003824 catalytic activity; …	K15980	ACAD9; acyl-CoA dehydrogenase family member 9 [EC:1.3.99.-]		IPR009100; IPR013786; IPR006091; IPR009075;	Acyl-CoA dehydrogenase/oxidase, N-terminal and middle domain; Acyl-CoA dehydrogenase/oxidase, N-terminal; Acyl-CoA oxidase/dehydrogenase, central domain; Acyl-CoA dehydrogenase/oxidase C-terminal;
F1NJK4	160	2.316	Up	0.003165	K	serine hydrolase-like protein 2 [Gallus gallus]	SERHL2	1	0.037214	62.659	QQAPK(1)AR	2	-0.24485	1	1.159	1.39	1.495	0.675	0.605	0.466	cytoplasm		GO:0043231 intracellular membrane-bounded organelle; GO:0043226 organelle; GO:0097708 intracellular vesicle; GO:0043229 intracellular organelle; GO:0031410 cytoplasmic vesicle; GO:0044464 cell part; GO:0005622 intracellular; GO:0005737 cytoplasm; GO:0031982 vesicle; GO:0044424 intracellular part; GO:0005623 cell; GO:0043227 membrane-bounded organelle; GO:0005739 mitochondrion; GO:0044444 cytoplas…					IPR029058; IPR000073;	Alpha/Beta hydrolase fold; Alpha/beta hydrolase fold-1;
F1NSS4	192	2.077	Up	0.0124244	K	Non-specific lipid-transfer protein	SCP2	1	1.1423e-11	203.78	NHSHSTNNPYSQFQK(1)K	4	1.7513	2	1.63	1.061	1.325	0.759	0.514	0.661	mitochondria	GO:0016043 cellular component organization; GO:0032371 regulation of sterol transport; GO:0032377 regulation of intracellular lipid transport; GO:0032368 regulation of lipid transport; GO:0044699 single-organism process; GO:0032383 regulation of intracellular cholesterol transport; GO:0051234 establishment of localization; GO:0060341 regulation of cellular localization; GO:0007031 peroxisome orga…	GO:0016020 membrane; GO:0044421 extracellular region part; GO:0031982 vesicle; GO:0005737 cytoplasm; GO:0032991 macromolecular complex; GO:0044424 intracellular part; GO:0005623 cell; GO:0044422 organelle part; GO:0031974 membrane-enclosed lumen; GO:0070062 extracellular exosome; GO:0005654 nucleoplasm; GO:0070013 intracellular organelle lumen; GO:0005622 intracellular; GO:0044464 cell part; GO:0…	GO:0036041 long-chain fatty acid binding; GO:0015485 cholesterol binding; GO:0032934 sterol binding; GO:0005102 receptor binding; GO:0043167 ion binding; GO:0043177 organic acid binding; GO:0036042 long-chain fatty acyl-CoA binding; GO:0005515 protein binding; GO:0033293 monocarboxylic acid binding; GO:0016747 transferase activity, transferring acyl groups other than amino-acyl groups; GO:0048037…	K08764	SCP2, SCPX; sterol carrier protein 2 [EC:2.3.1.176]	gga00120 Primary bile acid biosynthesis; gga01040 Biosynthesis of unsaturated fatty acids; gga01100 Metabolic pathways; gga03320 PPAR signaling pathway; gga04146 Peroxisome	IPR016039; IPR020616; IPR020617; IPR003033;	Thiolase-like; Thiolase, N-terminal; Thiolase, C-terminal; SCP2 sterol-binding domain;
F1NSS4	277	1.656	Up	0.037223	K	Non-specific lipid-transfer protein	SCP2	1	0.010139	89.355	AAEK(1)CFK	2	0.41049	1	1.593	0.968	1.187	0.806	0.659	0.798	mitochondria	GO:0016043 cellular component organization; GO:0032371 regulation of sterol transport; GO:0032377 regulation of intracellular lipid transport; GO:0032368 regulation of lipid transport; GO:0044699 single-organism process; GO:0032383 regulation of intracellular cholesterol transport; GO:0051234 establishment of localization; GO:0060341 regulation of cellular localization; GO:0007031 peroxisome orga…	GO:0016020 membrane; GO:0044421 extracellular region part; GO:0031982 vesicle; GO:0005737 cytoplasm; GO:0032991 macromolecular complex; GO:0044424 intracellular part; GO:0005623 cell; GO:0044422 organelle part; GO:0031974 membrane-enclosed lumen; GO:0070062 extracellular exosome; GO:0005654 nucleoplasm; GO:0070013 intracellular organelle lumen; GO:0005622 intracellular; GO:0044464 cell part; GO:0…	GO:0036041 long-chain fatty acid binding; GO:0015485 cholesterol binding; GO:0032934 sterol binding; GO:0005102 receptor binding; GO:0043167 ion binding; GO:0043177 organic acid binding; GO:0036042 long-chain fatty acyl-CoA binding; GO:0005515 protein binding; GO:0033293 monocarboxylic acid binding; GO:0016747 transferase activity, transferring acyl groups other than amino-acyl groups; GO:0048037…	K08764	SCP2, SCPX; sterol carrier protein 2 [EC:2.3.1.176]	gga00120 Primary bile acid biosynthesis; gga01040 Biosynthesis of unsaturated fatty acids; gga01100 Metabolic pathways; gga03320 PPAR signaling pathway; gga04146 Peroxisome	IPR016039; IPR020616; IPR020617; IPR003033;	Thiolase-like; Thiolase, N-terminal; Thiolase, C-terminal; SCP2 sterol-binding domain;
F1NTZ0	233	1.475	Up	0.0139398	K	alcohol dehydrogenase class-3 isoform 1 [Mus musculus]	LOC107053269	0.999964	0.0152742	68.224	DKFAK(1)AK	3	1.9712	1	1.24	1.221	1.092	0.704	0.939	0.766	cytoplasm	GO:0044699 single-organism process; GO:0008152 metabolic process; GO:0055114 oxidation-reduction process; GO:0044710 single-organism metabolic process;		GO:0046914 transition metal ion binding; GO:0003824 catalytic activity; GO:0005488 binding; GO:0043167 ion binding; GO:0046872 metal ion binding; GO:0043169 cation binding; GO:0008270 zinc ion binding; GO:0016491 oxidoreductase activity;	K13951	ADH1_7; alcohol dehydrogenase 1/7 [EC:1.1.1.1]	gga00010 Glycolysis / Gluconeogenesis; gga00071 Fatty acid degradation; gga00350 Tyrosine metabolism; gga00830 Retinol metabolism; gga00980 Metabolism of xenobiotics by cytochrome P450; gga00982 Drug metabolism - cytochrome P450; gga01100 Metabolic pathways	IPR011032; IPR020843; IPR016040; IPR013154; IPR013149;	GroES-like; Polyketide synthase, enoylreductase domain; NAD(P)-binding domain; Alcohol dehydrogenase, N-terminal; Alcohol dehydrogenase, C-terminal;
F1NTZ0	340	1.511	Up	0.041622	K	alcohol dehydrogenase class-3 isoform 1 [Mus musculus]	LOC107053269	1	0.00179978	135.86	LVASYLEK(1)K	3	-0.1758	2	1.101	1.278	1.23	0.707	1.026	0.655	cytoplasm	GO:0044699 single-organism process; GO:0008152 metabolic process; GO:0055114 oxidation-reduction process; GO:0044710 single-organism metabolic process;		GO:0046914 transition metal ion binding; GO:0003824 catalytic activity; GO:0005488 binding; GO:0043167 ion binding; GO:0046872 metal ion binding; GO:0043169 cation binding; GO:0008270 zinc ion binding; GO:0016491 oxidoreductase activity;	K13951	ADH1_7; alcohol dehydrogenase 1/7 [EC:1.1.1.1]	gga00010 Glycolysis / Gluconeogenesis; gga00071 Fatty acid degradation; gga00350 Tyrosine metabolism; gga00830 Retinol metabolism; gga00980 Metabolism of xenobiotics by cytochrome P450; gga00982 Drug metabolism - cytochrome P450; gga01100 Metabolic pathways	IPR011032; IPR020843; IPR016040; IPR013154; IPR013149;	GroES-like; Polyketide synthase, enoylreductase domain; NAD(P)-binding domain; Alcohol dehydrogenase, N-terminal; Alcohol dehydrogenase, C-terminal;
F1NTZ0	341	1.467	Up	0.00062346	K	alcohol dehydrogenase class-3 isoform 1 [Mus musculus]	LOC107053269	1	9.35984e-06	141.55	K(1)FNSDLLITHTLPFAK	3	0.45127	1	1.178	1.115	1.236	0.826	0.818	0.761	cytoplasm	GO:0044699 single-organism process; GO:0008152 metabolic process; GO:0055114 oxidation-reduction process; GO:0044710 single-organism metabolic process;		GO:0046914 transition metal ion binding; GO:0003824 catalytic activity; GO:0005488 binding; GO:0043167 ion binding; GO:0046872 metal ion binding; GO:0043169 cation binding; GO:0008270 zinc ion binding; GO:0016491 oxidoreductase activity;	K13951	ADH1_7; alcohol dehydrogenase 1/7 [EC:1.1.1.1]	gga00010 Glycolysis / Gluconeogenesis; gga00071 Fatty acid degradation; gga00350 Tyrosine metabolism; gga00830 Retinol metabolism; gga00980 Metabolism of xenobiotics by cytochrome P450; gga00982 Drug metabolism - cytochrome P450; gga01100 Metabolic pathways	IPR011032; IPR020843; IPR016040; IPR013154; IPR013149;	GroES-like; Polyketide synthase, enoylreductase domain; NAD(P)-binding domain; Alcohol dehydrogenase, N-terminal; Alcohol dehydrogenase, C-terminal;
F1NY37	268	1.652	Up	0.028204	K	Acyl-coenzyme A oxidase	ACOX1	1	1.35554e-08	190.23	YAQVEPDGTYVK(1)PVSDK	4	-0.041855	3	1.258	1.003	1.533	0.854	0.651	0.791	cytoplasm	GO:0033559 unsaturated fatty acid metabolic process; GO:0000003 reproduction; GO:0034440 lipid oxidation; GO:0033540 fatty acid beta-oxidation using acyl-CoA oxidase; GO:0022414 reproductive process; GO:1901568 fatty acid derivative metabolic process; GO:0044699 single-organism process; GO:0044255 cellular lipid metabolic process; GO:0044237 cellular metabolic process; GO:0071704 organic substanc…	GO:0016020 membrane; GO:0031090 organelle membrane; GO:0071944 cell periphery; GO:0005737 cytoplasm; GO:0044438 microbody part; GO:0044424 intracellular part; GO:0005623 cell; GO:0044422 organelle part; GO:0005778 peroxisomal membrane; GO:0043228 non-membrane-bounded organelle; GO:0031974 membrane-enclosed lumen; GO:0005654 nucleoplasm; GO:0070013 intracellular organelle lumen; GO:0005622 intrace…	GO:0016634 oxidoreductase activity, acting on the CH-CH group of donors, oxygen as acceptor; GO:1901265 nucleoside phosphate binding; GO:0047485 protein N-terminus binding; GO:0050660 flavin adenine dinucleotide binding; GO:0005102 receptor binding; GO:0043167 ion binding; GO:0003997 acyl-CoA oxidase activity; GO:0005515 protein binding; GO:0000166 nucleotide binding; GO:0030165 PDZ domain bindin…	K00232	E1.3.3.6, ACOX1, ACOX3; acyl-CoA oxidase [EC:1.3.3.6]	gga00071 Fatty acid degradation; gga00592 alpha-Linolenic acid metabolism; gga01040 Biosynthesis of unsaturated fatty acids; gga01100 Metabolic pathways; gga01212 Fatty acid metabolism; gga03320 PPAR signaling pathway; gga04146 Peroxisome	IPR029320; IPR009100; IPR013786; IPR006091; IPR002655; IPR009075;	Acyl-coenzyme A oxidase, N-terminal; Acyl-CoA dehydrogenase/oxidase, N-terminal and middle domain; Acyl-CoA dehydrogenase/oxidase, N-terminal; Acyl-CoA oxidase/dehydrogenase, central domain; Acyl-CoA oxidase, C-terminal; Acyl-CoA dehydrogenase/oxidase C-terminal;
F1NY37	438	1.488	Up	0.025138	K	Acyl-coenzyme A oxidase	ACOX1	1	2.12966e-22	176.4	FLVK(1)SYNQVSSGQR	2	0.90006	3	1.236	0.994	1.4	0.83	0.737	0.872	cytoplasm	GO:0033559 unsaturated fatty acid metabolic process; GO:0000003 reproduction; GO:0034440 lipid oxidation; GO:0033540 fatty acid beta-oxidation using acyl-CoA oxidase; GO:0022414 reproductive process; GO:1901568 fatty acid derivative metabolic process; GO:0044699 single-organism process; GO:0044255 cellular lipid metabolic process; GO:0044237 cellular metabolic process; GO:0071704 organic substanc…	GO:0016020 membrane; GO:0031090 organelle membrane; GO:0071944 cell periphery; GO:0005737 cytoplasm; GO:0044438 microbody part; GO:0044424 intracellular part; GO:0005623 cell; GO:0044422 organelle part; GO:0005778 peroxisomal membrane; GO:0043228 non-membrane-bounded organelle; GO:0031974 membrane-enclosed lumen; GO:0005654 nucleoplasm; GO:0070013 intracellular organelle lumen; GO:0005622 intrace…	GO:0016634 oxidoreductase activity, acting on the CH-CH group of donors, oxygen as acceptor; GO:1901265 nucleoside phosphate binding; GO:0047485 protein N-terminus binding; GO:0050660 flavin adenine dinucleotide binding; GO:0005102 receptor binding; GO:0043167 ion binding; GO:0003997 acyl-CoA oxidase activity; GO:0005515 protein binding; GO:0000166 nucleotide binding; GO:0030165 PDZ domain bindin…	K00232	E1.3.3.6, ACOX1, ACOX3; acyl-CoA oxidase [EC:1.3.3.6]	gga00071 Fatty acid degradation; gga00592 alpha-Linolenic acid metabolism; gga01040 Biosynthesis of unsaturated fatty acids; gga01100 Metabolic pathways; gga01212 Fatty acid metabolism; gga03320 PPAR signaling pathway; gga04146 Peroxisome	IPR029320; IPR009100; IPR013786; IPR006091; IPR002655; IPR009075;	Acyl-coenzyme A oxidase, N-terminal; Acyl-CoA dehydrogenase/oxidase, N-terminal and middle domain; Acyl-CoA dehydrogenase/oxidase, N-terminal; Acyl-CoA oxidase/dehydrogenase, central domain; Acyl-CoA oxidase, C-terminal; Acyl-CoA dehydrogenase/oxidase C-terminal;
F1NY37	644	1.725	Up	0.00123891	K	Acyl-coenzyme A oxidase	ACOX1	1	1.67052e-05	134.14	SPLNK(1)TEVHESFHK	3	-1.0028	3	1.371	1.135	1.384	0.772	0.731	0.752	cytoplasm	GO:0033559 unsaturated fatty acid metabolic process; GO:0000003 reproduction; GO:0034440 lipid oxidation; GO:0033540 fatty acid beta-oxidation using acyl-CoA oxidase; GO:0022414 reproductive process; GO:1901568 fatty acid derivative metabolic process; GO:0044699 single-organism process; GO:0044255 cellular lipid metabolic process; GO:0044237 cellular metabolic process; GO:0071704 organic substanc…	GO:0016020 membrane; GO:0031090 organelle membrane; GO:0071944 cell periphery; GO:0005737 cytoplasm; GO:0044438 microbody part; GO:0044424 intracellular part; GO:0005623 cell; GO:0044422 organelle part; GO:0005778 peroxisomal membrane; GO:0043228 non-membrane-bounded organelle; GO:0031974 membrane-enclosed lumen; GO:0005654 nucleoplasm; GO:0070013 intracellular organelle lumen; GO:0005622 intrace…	GO:0016634 oxidoreductase activity, acting on the CH-CH group of donors, oxygen as acceptor; GO:1901265 nucleoside phosphate binding; GO:0047485 protein N-terminus binding; GO:0050660 flavin adenine dinucleotide binding; GO:0005102 receptor binding; GO:0043167 ion binding; GO:0003997 acyl-CoA oxidase activity; GO:0005515 protein binding; GO:0000166 nucleotide binding; GO:0030165 PDZ domain bindin…	K00232	E1.3.3.6, ACOX1, ACOX3; acyl-CoA oxidase [EC:1.3.3.6]	gga00071 Fatty acid degradation; gga00592 alpha-Linolenic acid metabolism; gga01040 Biosynthesis of unsaturated fatty acids; gga01100 Metabolic pathways; gga01212 Fatty acid metabolism; gga03320 PPAR signaling pathway; gga04146 Peroxisome	IPR029320; IPR009100; IPR013786; IPR006091; IPR002655; IPR009075;	Acyl-coenzyme A oxidase, N-terminal; Acyl-CoA dehydrogenase/oxidase, N-terminal and middle domain; Acyl-CoA dehydrogenase/oxidase, N-terminal; Acyl-CoA oxidase/dehydrogenase, central domain; Acyl-CoA oxidase, C-terminal; Acyl-CoA dehydrogenase/oxidase C-terminal;
F1NY37	653	1.454	Up	0.002644	K	Acyl-coenzyme A oxidase	ACOX1	1	2.11177e-08	166.6	TEVHESFHK(1)HLK	5	-0.16262	5	1.275	1.096	1.241	0.878	0.79	0.816	cytoplasm	GO:0033559 unsaturated fatty acid metabolic process; GO:0000003 reproduction; GO:0034440 lipid oxidation; GO:0033540 fatty acid beta-oxidation using acyl-CoA oxidase; GO:0022414 reproductive process; GO:1901568 fatty acid derivative metabolic process; GO:0044699 single-organism process; GO:0044255 cellular lipid metabolic process; GO:0044237 cellular metabolic process; GO:0071704 organic substanc…	GO:0016020 membrane; GO:0031090 organelle membrane; GO:0071944 cell periphery; GO:0005737 cytoplasm; GO:0044438 microbody part; GO:0044424 intracellular part; GO:0005623 cell; GO:0044422 organelle part; GO:0005778 peroxisomal membrane; GO:0043228 non-membrane-bounded organelle; GO:0031974 membrane-enclosed lumen; GO:0005654 nucleoplasm; GO:0070013 intracellular organelle lumen; GO:0005622 intrace…	GO:0016634 oxidoreductase activity, acting on the CH-CH group of donors, oxygen as acceptor; GO:1901265 nucleoside phosphate binding; GO:0047485 protein N-terminus binding; GO:0050660 flavin adenine dinucleotide binding; GO:0005102 receptor binding; GO:0043167 ion binding; GO:0003997 acyl-CoA oxidase activity; GO:0005515 protein binding; GO:0000166 nucleotide binding; GO:0030165 PDZ domain bindin…	K00232	E1.3.3.6, ACOX1, ACOX3; acyl-CoA oxidase [EC:1.3.3.6]	gga00071 Fatty acid degradation; gga00592 alpha-Linolenic acid metabolism; gga01040 Biosynthesis of unsaturated fatty acids; gga01100 Metabolic pathways; gga01212 Fatty acid metabolism; gga03320 PPAR signaling pathway; gga04146 Peroxisome	IPR029320; IPR009100; IPR013786; IPR006091; IPR002655; IPR009075;	Acyl-coenzyme A oxidase, N-terminal; Acyl-CoA dehydrogenase/oxidase, N-terminal and middle domain; Acyl-CoA dehydrogenase/oxidase, N-terminal; Acyl-CoA oxidase/dehydrogenase, central domain; Acyl-CoA oxidase, C-terminal; Acyl-CoA dehydrogenase/oxidase C-terminal;
F1NY37	513	1.653	Up	0.033538	K	Acyl-coenzyme A oxidase	ACOX1	0.885724	0.0242112	84.896	K(0.114)SK(0.886)EDAWNR	3	-0.57176	2	1.254	1.072	1.477	0.778	0.76	0.763	cytoplasm	GO:0033559 unsaturated fatty acid metabolic process; GO:0000003 reproduction; GO:0034440 lipid oxidation; GO:0033540 fatty acid beta-oxidation using acyl-CoA oxidase; GO:0022414 reproductive process; GO:1901568 fatty acid derivative metabolic process; GO:0044699 single-organism process; GO:0044255 cellular lipid metabolic process; GO:0044237 cellular metabolic process; GO:0071704 organic substanc…	GO:0016020 membrane; GO:0031090 organelle membrane; GO:0071944 cell periphery; GO:0005737 cytoplasm; GO:0044438 microbody part; GO:0044424 intracellular part; GO:0005623 cell; GO:0044422 organelle part; GO:0005778 peroxisomal membrane; GO:0043228 non-membrane-bounded organelle; GO:0031974 membrane-enclosed lumen; GO:0005654 nucleoplasm; GO:0070013 intracellular organelle lumen; GO:0005622 intrace…	GO:0016634 oxidoreductase activity, acting on the CH-CH group of donors, oxygen as acceptor; GO:1901265 nucleoside phosphate binding; GO:0047485 protein N-terminus binding; GO:0050660 flavin adenine dinucleotide binding; GO:0005102 receptor binding; GO:0043167 ion binding; GO:0003997 acyl-CoA oxidase activity; GO:0005515 protein binding; GO:0000166 nucleotide binding; GO:0030165 PDZ domain bindin…	K00232	E1.3.3.6, ACOX1, ACOX3; acyl-CoA oxidase [EC:1.3.3.6]	gga00071 Fatty acid degradation; gga00592 alpha-Linolenic acid metabolism; gga01040 Biosynthesis of unsaturated fatty acids; gga01100 Metabolic pathways; gga01212 Fatty acid metabolism; gga03320 PPAR signaling pathway; gga04146 Peroxisome	IPR029320; IPR009100; IPR013786; IPR006091; IPR002655; IPR009075;	Acyl-coenzyme A oxidase, N-terminal; Acyl-CoA dehydrogenase/oxidase, N-terminal and middle domain; Acyl-CoA dehydrogenase/oxidase, N-terminal; Acyl-CoA oxidase/dehydrogenase, central domain; Acyl-CoA oxidase, C-terminal; Acyl-CoA dehydrogenase/oxidase C-terminal;
F1P463	301	1.59	Up	0.0064772	K	"Cytosolic non-specific dipeptidase, partial [Stegodyphus mimosarum]"	CNDP2	1	0.00862055	101.64	LLHDTK(1)R	3	-0.553	1	1.325	1.071	1.341	0.842	0.798	0.711	cytoplasm	GO:0006508 proteolysis; GO:0008152 metabolic process; GO:0043170 macromolecule metabolic process; GO:0019538 protein metabolic process; GO:0044238 primary metabolic process; GO:0071704 organic substance metabolic process;	GO:0043229 intracellular organelle; GO:0044421 extracellular region part; GO:0005737 cytoplasm; GO:0044446 intracellular organelle part; GO:0031982 vesicle; GO:0031981 nuclear lumen; GO:0044424 intracellular part; GO:0005829 cytosol; GO:0005623 cell; GO:0005576 extracellular region; GO:0044422 organelle part; GO:0031974 membrane-enclosed lumen; GO:0043226 organelle; GO:0070062 extracellular exoso…	GO:0070011 peptidase activity, acting on L-amino acid peptides; GO:0008238 exopeptidase activity; GO:0008237 metallopeptidase activity; GO:0008233 peptidase activity; GO:0016787 hydrolase activity; GO:0003824 catalytic activity; GO:0016805 dipeptidase activity;	K08660	CNDP2; cytosolic nonspecific dipeptidase [EC:3.4.13.18]	gga00330 Arginine and proline metabolism; gga00340 Histidine metabolism; gga00410 beta-Alanine metabolism; gga01100 Metabolic pathways	IPR011650;	Peptidase M20, dimerisation domain;
P02789	471	1.764	Up	0.0134164	K	Ovotransferrin	---	1	0.00269183	91.095	K(1)SCHTAVGR	3	1.3676	2	1.309	1.424	0.983	0.738	0.607	0.761	extracellular	GO:0006879 cellular iron ion homeostasis; GO:0065008 regulation of biological quality; GO:0055076 transition metal ion homeostasis; GO:0030001 metal ion transport; GO:0030003 cellular cation homeostasis; GO:1901700 response to oxygen-containing compound; GO:0044699 single-organism process; GO:0055072 iron ion homeostasis; GO:0006826 iron ion transport; GO:0006959 humoral immune response; GO:00432…	GO:0031012 extracellular matrix; GO:0005615 extracellular space; GO:0044421 extracellular region part; GO:0005623 cell; GO:0005576 extracellular region;	GO:0005506 iron ion binding; GO:0008199 ferric iron binding; GO:0046914 transition metal ion binding; GO:0005488 binding; GO:0043167 ion binding; GO:0046872 metal ion binding; GO:0043169 cation binding; GO:0005515 protein binding;	K14736	TF; transferrin	gga04216 Ferroptosis	IPR001156;	Transferrin-like domain;
P09102	314	1.366	Up	0.036541	K	Protein disulfide-isomerase	P4HB	1	0.00536091	125.97	K(1)EECPAVR	2	-0.00081274	1	1.072	1.204	1.129	0.957	0.685	0.851	extracellular	GO:0050794 regulation of cellular process; GO:0033554 cellular response to stress; GO:0065008 regulation of biological quality; GO:0010941 regulation of cell death; GO:0034976 response to endoplasmic reticulum stress; GO:0045454 cell redox homeostasis; GO:0023051 regulation of signaling; GO:0043067 regulation of programmed cell death; GO:0044267 cellular protein metabolic process; GO:0044699 sing…	GO:0005788 endoplasmic reticulum lumen; GO:0043229 intracellular organelle; GO:0016020 membrane; GO:0005783 endoplasmic reticulum; GO:0071944 cell periphery; GO:0005737 cytoplasm; GO:0044446 intracellular organelle part; GO:0012505 endomembrane system; GO:0044424 intracellular part; GO:0005623 cell; GO:0044422 organelle part; GO:0005886 plasma membrane; GO:0043226 organelle; GO:0043231 intracellu…	GO:0016864 intramolecular oxidoreductase activity, transposing S-S bonds; GO:0016860 intramolecular oxidoreductase activity; GO:0016853 isomerase activity; GO:0003756 protein disulfide isomerase activity; GO:0003824 catalytic activity;	K09580	PDIA1, P4HB; protein disulfide-isomerase A1 [EC:5.3.4.1]	gga04141 Protein processing in endoplasmic reticulum	IPR005788; IPR012336; IPR013766;	Disulphide isomerase; Thioredoxin-like fold; Thioredoxin domain;
P27463	427	1.988	Up	0.00448	K	Retinal dehydrogenase 1	ALDH1A1	1	0.00425556	104.06	TIDEVIK(1)R	3	-0.011804	2	1.232	1.566	1.216	0.589	0.788	0.642	cytoplasm	GO:0006720 isoprenoid metabolic process; GO:0042445 hormone metabolic process; GO:0065008 regulation of biological quality; GO:1901615 organic hydroxy compound metabolic process; GO:0055114 oxidation-reduction process; GO:0006066 alcohol metabolic process; GO:0044281 small molecule metabolic process; GO:0044763 single-organism cellular process; GO:0044699 single-organism process; GO:0044255 cellu…	GO:0044464 cell part; GO:0005622 intracellular; GO:0005737 cytoplasm; GO:0044424 intracellular part; GO:0005623 cell; GO:0005829 cytosol; GO:0044444 cytoplasmic part;	GO:0016620 oxidoreductase activity, acting on the aldehyde or oxo group of donors, NAD or NADP as acceptor; GO:0018479 benzaldehyde dehydrogenase (NAD+) activity; GO:0003824 catalytic activity; GO:0016903 oxidoreductase activity, acting on the aldehyde or oxo group of donors; GO:0001758 retinal dehydrogenase activity; GO:0016491 oxidoreductase activity; GO:0004029 aldehyde dehydrogenase (NAD) act…	K07249	ALDH1A; retinal dehydrogenase [EC:1.2.1.36]	gga00830 Retinol metabolism; gga01100 Metabolic pathways	IPR016161; IPR015590; IPR016162; IPR016163;	Aldehyde/histidinol dehydrogenase; Aldehyde dehydrogenase domain; Aldehyde dehydrogenase N-terminal domain; Aldehyde dehydrogenase, C-terminal;
P53488	331	1.528	Up	0.00199947	K	Actin-related protein 2	ACTR2	1	0.00557627	88.495	VLK(1)GDVEK	2	1.4302	1	1.335	1.137	1.16	0.838	0.756	0.783	cytoplasm	GO:0044085 cellular component biogenesis; GO:0030833 regulation of actin filament polymerization; GO:0034314 Arp2/3 complex-mediated actin nucleation; GO:0065008 regulation of biological quality; GO:0032273 positive regulation of protein polymerization; GO:0022414 reproductive process; GO:0060271 cilium assembly; GO:0044699 single-organism process; GO:0030832 regulation of actin filament length; …	GO:0016020 membrane; GO:0044421 extracellular region part; GO:0005938 cell cortex; GO:0030054 cell junction; GO:0071944 cell periphery; GO:0031982 vesicle; GO:0005737 cytoplasm; GO:0099568 cytoplasmic region; GO:0030863 cortical cytoskeleton; GO:0032991 macromolecular complex; GO:0030864 cortical actin cytoskeleton; GO:0044424 intracellular part; GO:0005623 cell; GO:0044422 organelle part; GO:004…	GO:0051015 actin filament binding; GO:0005524 ATP binding; GO:1901265 nucleoside phosphate binding; GO:0001882 nucleoside binding; GO:0043167 ion binding; GO:0044877 macromolecular complex binding; GO:0005515 protein binding; GO:0000166 nucleotide binding; GO:0097159 organic cyclic compound binding; GO:1901363 heterocyclic compound binding; GO:0032549 ribonucleoside binding; GO:0097367 carbohydra…	K17260	ACTR2, ARP2; actin-related protein 2	gga04530 Tight junction
Q02020	24	1.314	Up	0.0137806	K	Fibrinogen beta chain (Fragment)	FGB	1	0.00253088	91.069	AHRPLDK(1)R	3	1.28	1	1.267	1.104	1.037	0.899	0.871	0.824	cytoplasm	GO:0044085 cellular component biogenesis; GO:0050794 regulation of cellular process; GO:0044700 single organism signaling; GO:0016043 cellular component organization; GO:0044707 single-multicellular organism process; GO:0007596 blood coagulation; GO:0065008 regulation of biological quality; GO:0044699 single-organism process; GO:0050896 response to stimulus; GO:0007599 hemostasis; GO:0009611 resp…	GO:0032991 macromolecular complex; GO:0005577 fibrinogen complex; GO:0044421 extracellular region part; GO:0005615 extracellular space; GO:0043234 protein complex; GO:0005576 extracellular region;	GO:0030674 protein binding, bridging; GO:0005102 receptor binding; GO:0005488 binding; GO:0043167 ion binding; GO:0043169 cation binding; GO:0046872 metal ion binding; GO:0060090 binding, bridging; GO:0005515 protein binding;	K03904	FGB; fibrinogen beta chain		IPR002181; IPR012290; IPR014716; IPR014715;	Fibrinogen, alpha/beta/gamma chain, C-terminal globular domain; Fibrinogen, alpha/beta/gamma chain, coiled coil domain; Fibrinogen, alpha/beta/gamma chain, C-terminal globular, subdomain 1; Fibrinogen, alpha/beta/gamma chain, C-terminal globular, subdomain 2;
Q5F4B3	258	1.38	Up	0.036296	K	"Trimethyllysine dioxygenase, mitochondrial"	TMLHE	1	4.48422e-07	65.248	HTDTTYFQEPCGIQVFHCLK(1)HEGTGGR	5	0.022774	1	1.105	1.109	1.315	0.96	0.714	0.884	mitochondria	GO:0055114 oxidation-reduction process; GO:0044699 single-organism process; GO:0097164 ammonium ion metabolic process; GO:0006807 nitrogen compound metabolic process; GO:0006578 amino-acid betaine biosynthetic process; GO:0009058 biosynthetic process; GO:0045329 carnitine biosynthetic process; GO:1901566 organonitrogen compound biosynthetic process; GO:0044237 cellular metabolic process; GO:00065…	GO:0005759 mitochondrial matrix; GO:0043229 intracellular organelle; GO:0044429 mitochondrial part; GO:0005737 cytoplasm; GO:0044446 intracellular organelle part; GO:0044424 intracellular part; GO:0005623 cell; GO:0005739 mitochondrion; GO:0044422 organelle part; GO:0031974 membrane-enclosed lumen; GO:0043226 organelle; GO:0043231 intracellular membrane-bounded organelle; GO:0070013 intracellular…	GO:0019842 vitamin binding; GO:0005506 iron ion binding; GO:0031418 L-ascorbic acid binding; GO:0043167 ion binding; GO:0043177 organic acid binding; GO:0016705 oxidoreductase activity, acting on paired donors, with incorporation or reduction of molecular oxygen; GO:0048029 monosaccharide binding; GO:0016706 oxidoreductase activity, acting on paired donors, with incorporation or reduction of mole…	K00474	TMLHE; trimethyllysine dioxygenase [EC:1.14.11.8]	gga00310 Lysine degradation	IPR010376; IPR003819;	Domain of unknown function DUF971; TauD/TfdA-like domain;
Q5ZHT1	68	1.398	Up	0.0163634	K	Acyl-CoA dehydrogenase family member 11	ACAD11	1	9.54939e-05	110.08	K(1)PHGPLLPNAHK	4	-0.3478	2	1.016	1.105	1.302	0.785	0.781	0.883	nucleus	GO:0044699 single-organism process; GO:0008152 metabolic process; GO:0055114 oxidation-reduction process; GO:0044710 single-organism metabolic process;	GO:0043226 organelle; GO:0043231 intracellular membrane-bounded organelle; GO:0043229 intracellular organelle; GO:0044464 cell part; GO:0005622 intracellular; GO:0005777 peroxisome; GO:0042579 microbody; GO:0005737 cytoplasm; GO:0044424 intracellular part; GO:0005623 cell; GO:0043227 membrane-bounded organelle; GO:0044444 cytoplasmic part;	GO:1901265 nucleoside phosphate binding; GO:0050660 flavin adenine dinucleotide binding; GO:0043167 ion binding; GO:0000166 nucleotide binding; GO:0048037 cofactor binding; GO:0016491 oxidoreductase activity; GO:0016627 oxidoreductase activity, acting on the CH-CH group of donors; GO:1901363 heterocyclic compound binding; GO:0097159 organic cyclic compound binding; GO:0003824 catalytic activity; …	K11730	ACAD11; acyl-CoA dehydrogenase family member 11		IPR009100; IPR013786; IPR006091; IPR002575; IPR009075; IPR011009;	Acyl-CoA dehydrogenase/oxidase, N-terminal and middle domain; Acyl-CoA dehydrogenase/oxidase, N-terminal; Acyl-CoA oxidase/dehydrogenase, central domain; Aminoglycoside phosphotransferase; Acyl-CoA dehydrogenase/oxidase C-terminal; Protein kinase-like domain;
Q5ZHT1	771	1.866	Up	0.025616	K	Acyl-CoA dehydrogenase family member 11	ACAD11	1	0.00323851	105.46	WELLDQSK(1)K	2	0.1009	2	1.109	0.953	1.649	0.61	0.643	0.736	nucleus	GO:0044699 single-organism process; GO:0008152 metabolic process; GO:0055114 oxidation-reduction process; GO:0044710 single-organism metabolic process;	GO:0043226 organelle; GO:0043231 intracellular membrane-bounded organelle; GO:0043229 intracellular organelle; GO:0044464 cell part; GO:0005622 intracellular; GO:0005777 peroxisome; GO:0042579 microbody; GO:0005737 cytoplasm; GO:0044424 intracellular part; GO:0005623 cell; GO:0043227 membrane-bounded organelle; GO:0044444 cytoplasmic part;	GO:1901265 nucleoside phosphate binding; GO:0050660 flavin adenine dinucleotide binding; GO:0043167 ion binding; GO:0000166 nucleotide binding; GO:0048037 cofactor binding; GO:0016491 oxidoreductase activity; GO:0016627 oxidoreductase activity, acting on the CH-CH group of donors; GO:1901363 heterocyclic compound binding; GO:0097159 organic cyclic compound binding; GO:0003824 catalytic activity; …	K11730	ACAD11; acyl-CoA dehydrogenase family member 11		IPR009100; IPR013786; IPR006091; IPR002575; IPR009075; IPR011009;	Acyl-CoA dehydrogenase/oxidase, N-terminal and middle domain; Acyl-CoA dehydrogenase/oxidase, N-terminal; Acyl-CoA oxidase/dehydrogenase, central domain; Aminoglycoside phosphotransferase; Acyl-CoA dehydrogenase/oxidase C-terminal; Protein kinase-like domain;
Q5ZHT1	79	1.922	Up	0.048943	K	Acyl-CoA dehydrogenase family member 11	ACAD11	1	0.000123285	77.746	KPHGPLLPNAHK(1)VDR	5	-0.84555	1	1.138	0.87	1.718	0.589	0.565	0.785	nucleus	GO:0044699 single-organism process; GO:0008152 metabolic process; GO:0055114 oxidation-reduction process; GO:0044710 single-organism metabolic process;	GO:0043226 organelle; GO:0043231 intracellular membrane-bounded organelle; GO:0043229 intracellular organelle; GO:0044464 cell part; GO:0005622 intracellular; GO:0005777 peroxisome; GO:0042579 microbody; GO:0005737 cytoplasm; GO:0044424 intracellular part; GO:0005623 cell; GO:0043227 membrane-bounded organelle; GO:0044444 cytoplasmic part;	GO:1901265 nucleoside phosphate binding; GO:0050660 flavin adenine dinucleotide binding; GO:0043167 ion binding; GO:0000166 nucleotide binding; GO:0048037 cofactor binding; GO:0016491 oxidoreductase activity; GO:0016627 oxidoreductase activity, acting on the CH-CH group of donors; GO:1901363 heterocyclic compound binding; GO:0097159 organic cyclic compound binding; GO:0003824 catalytic activity; …	K11730	ACAD11; acyl-CoA dehydrogenase family member 11		IPR009100; IPR013786; IPR006091; IPR002575; IPR009075; IPR011009;	Acyl-CoA dehydrogenase/oxidase, N-terminal and middle domain; Acyl-CoA dehydrogenase/oxidase, N-terminal; Acyl-CoA oxidase/dehydrogenase, central domain; Aminoglycoside phosphotransferase; Acyl-CoA dehydrogenase/oxidase C-terminal; Protein kinase-like domain;
Q5ZHT1	404	1.758	Up	0.0097221	K	Acyl-CoA dehydrogenase family member 11	ACAD11	1	2.35391e-05	153.75	EIAEYYAK(1)HGNTEER	2	-0.32815	2	1.057	1.121	1.511	0.729	0.639	0.731	nucleus	GO:0044699 single-organism process; GO:0008152 metabolic process; GO:0055114 oxidation-reduction process; GO:0044710 single-organism metabolic process;	GO:0043226 organelle; GO:0043231 intracellular membrane-bounded organelle; GO:0043229 intracellular organelle; GO:0044464 cell part; GO:0005622 intracellular; GO:0005777 peroxisome; GO:0042579 microbody; GO:0005737 cytoplasm; GO:0044424 intracellular part; GO:0005623 cell; GO:0043227 membrane-bounded organelle; GO:0044444 cytoplasmic part;	GO:1901265 nucleoside phosphate binding; GO:0050660 flavin adenine dinucleotide binding; GO:0043167 ion binding; GO:0000166 nucleotide binding; GO:0048037 cofactor binding; GO:0016491 oxidoreductase activity; GO:0016627 oxidoreductase activity, acting on the CH-CH group of donors; GO:1901363 heterocyclic compound binding; GO:0097159 organic cyclic compound binding; GO:0003824 catalytic activity; …	K11730	ACAD11; acyl-CoA dehydrogenase family member 11		IPR009100; IPR013786; IPR006091; IPR002575; IPR009075; IPR011009;	Acyl-CoA dehydrogenase/oxidase, N-terminal and middle domain; Acyl-CoA dehydrogenase/oxidase, N-terminal; Acyl-CoA oxidase/dehydrogenase, central domain; Aminoglycoside phosphotransferase; Acyl-CoA dehydrogenase/oxidase C-terminal; Protein kinase-like domain;
Q5ZJ21	417	1.378	Up	0.0114951	K	Catenin delta 1	RCJMB04_21j12	1	0.00347838	80.706	EPNEDSK(1)PR	2	-0.11354	1	1.306	1.095	1.057	0.867	0.789	0.854	cytoplasm,nucleus	GO:0098602 single organism cell adhesion; GO:0098609 cell-cell adhesion; GO:0022610 biological adhesion; GO:0007155 cell adhesion; GO:0044699 single-organism process; GO:0016337 single organismal cell-cell adhesion;		GO:0050839 cell adhesion molecule binding; GO:0005515 protein binding; GO:0005488 binding; GO:0045296 cadherin binding;	K05690	CTNND1; catenin (cadherin-associated protein), delta 1	gga04520 Adherens junction	IPR011989; IPR016024;	Armadillo-like helical; Armadillo-type fold;
Q5ZM33	546	1.57	Up	0.02164	K	Heterochromatin protein 1-binding protein 3	HP1BP3	0.999984	0.00360675	75.387	EVKPSAK(1)GK	3	2.0144	1	1.355	1.043	1.229	0.79	0.634	0.886	nucleus	GO:0044085 cellular component biogenesis; GO:0050794 regulation of cellular process; GO:0034728 nucleosome organization; GO:0016043 cellular component organization; GO:0060255 regulation of macromolecule metabolic process; GO:0019219 regulation of nucleobase-containing compound metabolic process; GO:2001141 regulation of RNA biosynthetic process; GO:0006323 DNA packaging; GO:0006334 nucleosome as…	GO:0043229 intracellular organelle; GO:0043232 intracellular non-membrane-bounded organelle; GO:0044446 intracellular organelle part; GO:0032991 macromolecular complex; GO:0044424 intracellular part; GO:0005623 cell; GO:0044422 organelle part; GO:0044427 chromosomal part; GO:0000786 nucleosome; GO:0043228 non-membrane-bounded organelle; GO:0043231 intracellular membrane-bounded organelle; GO:0043…	GO:0097159 organic cyclic compound binding; GO:1901363 heterocyclic compound binding; GO:0003677 DNA binding; GO:0003682 chromatin binding; GO:0005488 binding; GO:0003676 nucleic acid binding;				IPR011991; IPR005818;	Winged helix-turn-helix DNA-binding domain; Linker histone H1/H5, domain H15;
Q9W6J2	141	1.463	Up	0.036516	K	Glutathione S-transferase class-alpha	GSTA4L	1	5.03118e-05	132.24	VLK(1)QHGQDFLVGNR	3	-0.24059	1	1.098	1.358	1.055	0.951	0.686	0.763	cytoplasm	GO:0008152 metabolic process;		GO:0004364 glutathione transferase activity; GO:0016765 transferase activity, transferring alkyl or aryl (other than methyl) groups; GO:0005515 protein binding; GO:0003824 catalytic activity; GO:0016740 transferase activity; GO:0005488 binding;	K00799	GST, gst; glutathione S-transferase [EC:2.5.1.18]	gga00480 Glutathione metabolism; gga00980 Metabolism of xenobiotics by cytochrome P450; gga00982 Drug metabolism - cytochrome P450; gga00983 Drug metabolism - other enzymes	IPR004046; IPR010987; IPR004045; IPR012336;	Glutathione S-transferase, C-terminal; Glutathione S-transferase, C-terminal-like; Glutathione S-transferase, N-terminal; Thioredoxin-like fold;

## Sheet: s_upvsp_down
Protein accession	Position	s_up/p_down Ratio	Regulated Type	s_up/p_down P value	Amino acid	Protein description	Gene name	Localization probability	PEP	Score	Modified sequence	Charge	Mass error [ppm]	MS/MS Count	L30w1	L30w2	L30w3	L20w1	L20w2	L20w3	Subcellular localization	Biological Process	Cellular Component	Molecular Function	KEGG KO No.	KEGG Gene	KEGG pathway	IPR ID	Domain description
A0A1D5NUN3	253	1.963	Up	0.0160237	K	"acetyl-coenzyme A synthetase, cytoplasmic [Mus musculus]"	ACSS2	1	3.67122e-06	157.07	EEVAADGACSQSPPLK(1)R	3	-1.1811	2	1.231	1.264	1.994	0.702	0.813	0.772	cytoplasm	GO:0019427 acetyl-CoA biosynthetic process from acetate; GO:0051188 cofactor biosynthetic process; GO:0044699 single-organism process; GO:0009058 biosynthetic process; GO:0044237 cellular metabolic process; GO:0035384 thioester biosynthetic process; GO:0044272 sulfur compound biosynthetic process; GO:0071704 organic substance metabolic process; GO:0006085 acetyl-CoA biosynthetic process; GO:00081…	GO:0031224 intrinsic component of membrane; GO:0016020 membrane; GO:0016021 integral component of membrane; GO:0044425 membrane part;	GO:1901265 nucleoside phosphate binding; GO:0016405 CoA-ligase activity; GO:0001882 nucleoside binding; GO:0043167 ion binding; GO:0016874 ligase activity; GO:0016877 ligase activity, forming carbon-sulfur bonds; GO:0000166 nucleotide binding; GO:0097159 organic cyclic compound binding; GO:1901363 heterocyclic compound binding; GO:0003987 acetate-CoA ligase activity; GO:0032549 ribonucleoside bin…	K01895	ACSS, acs; acetyl-CoA synthetase [EC:6.2.1.1]	gga00010 Glycolysis / Gluconeogenesis; gga00620 Pyruvate metabolism; gga00630 Glyoxylate and dicarboxylate metabolism; gga00640 Propanoate metabolism; gga01100 Metabolic pathways; gga01200 Carbon metabolism	IPR032387; IPR025110; IPR000873;	Acetyl-coenzyme A synthetase, N-terminal domain; AMP-binding enzyme C-terminal domain; AMP-dependent synthetase/ligase;
A0A1L1RUK2	88	1.329	Up	0.0088388	K	Glutamate--cysteine ligase regulatory subunit [Stylophora pistillata]	DNTTIP2	1	7.05198e-05	110.12	MNPEERDELK(1)VSAK	3	3.196	2	1.274	1.065	1.164	0.93	0.855	0.851	cytoplasm,nucleus	GO:0006790 sulfur compound metabolic process; GO:0006518 peptide metabolic process; GO:0043043 peptide biosynthetic process; GO:0042398 cellular modified amino acid biosynthetic process; GO:0006807 nitrogen compound metabolic process; GO:0009058 biosynthetic process; GO:0043603 cellular amide metabolic process; GO:1901566 organonitrogen compound biosynthetic process; GO:1901576 organic substance …		GO:0005515 protein binding; GO:0035226 glutamate-cysteine ligase catalytic subunit binding; GO:0005488 binding; GO:0019899 enzyme binding;	K11205	GCLM; glutamate--cysteine ligase regulatory subunit	gga00270 Cysteine and methionine metabolism; gga00480 Glutathione metabolism; gga01100 Metabolic pathways; gga04216 Ferroptosis	IPR023210;	NADP-dependent oxidoreductase domain;
A0A1L1RVZ9	59	3.173	Up	0.000155641	K	UDP-glucuronosyltransferase 1-6-like [Stylophora pistillata]	---	1	1.33575e-08	99.663	GHEVVVLK(1)PEVSWNTGDK	3	1.7612	1	2.173	2.455	2.33	0.808	0.629	0.756	extracellular	GO:0008152 metabolic process;		GO:0016757 transferase activity, transferring glycosyl groups; GO:0016758 transferase activity, transferring hexosyl groups; GO:0003824 catalytic activity; GO:0016740 transferase activity;
A0A1L1RVZ9	77	2.473	Up	0.00145522	K	UDP-glucuronosyltransferase 1-6-like [Stylophora pistillata]	---	1	2.06228e-05	84.508	HNHAYTVK(1)TYPVSTK	3	-0.20938	2	1.884	2.414	1.655	0.774	0.784	0.849	extracellular	GO:0008152 metabolic process;		GO:0016757 transferase activity, transferring glycosyl groups; GO:0016758 transferase activity, transferring hexosyl groups; GO:0003824 catalytic activity; GO:0016740 transferase activity;
E1BS15	201	1.522	Up	0.0157553	K	"acyl-CoA synthetase family member 2, mitochondrial-like isoform X2 [Stylophora pistillata]"	ACSF2	1	3.09367e-10	89.011	YYDILK(1)QSCPEVENSSPGGIK	3	0.39823	1	1.093	1.367	1.345	0.793	0.747	0.96	nucleus	GO:0008152 metabolic process;	GO:0043226 organelle; GO:0043231 intracellular membrane-bounded organelle; GO:0043229 intracellular organelle; GO:0044464 cell part; GO:0005622 intracellular; GO:0005737 cytoplasm; GO:0044424 intracellular part; GO:0043227 membrane-bounded organelle; GO:0005623 cell; GO:0005739 mitochondrion; GO:0044444 cytoplasmic part;	GO:0003824 catalytic activity;	K00666	K00666; fatty-acyl-CoA synthase [EC:6.2.1.-]		IPR025110; IPR000873;	AMP-binding enzyme C-terminal domain; AMP-dependent synthetase/ligase;
E1BW06	57	1.662	Up	0.0114582	K	"Peroxisomal 3,2-trans-enoyl-CoA isomerase [Zootermopsis nevadensis]"	ECI2	1	0.00974682	70.942	AQEQLK(1)LLK	2	0.065032	1	1.144	1.185	1.523	0.756	0.687	0.874	mitochondria	GO:0008152 metabolic process;	GO:0016020 membrane; GO:0043229 intracellular organelle; GO:0005777 peroxisome; GO:0005737 cytoplasm; GO:0044446 intracellular organelle part; GO:0031981 nuclear lumen; GO:0044424 intracellular part; GO:0005623 cell; GO:0005739 mitochondrion; GO:0044422 organelle part; GO:0043226 organelle; GO:0043231 intracellular membrane-bounded organelle; GO:0031974 membrane-enclosed lumen; GO:0005654 nucleop…	GO:0000062 fatty-acyl-CoA binding; GO:0003824 catalytic activity; GO:0005102 receptor binding; GO:0005488 binding; GO:0043167 ion binding; GO:0005515 protein binding; GO:0043168 anion binding; GO:1901681 sulfur compound binding; GO:0048037 cofactor binding; GO:0050662 coenzyme binding;	K13239	PECI; peroxisomal 3,2-trans-enoyl-CoA isomerase [EC:5.3.3.8]	gga00071 Fatty acid degradation; gga04146 Peroxisome	IPR029045; IPR000582; IPR014352;	ClpP/crotonase-like domain; Acyl-CoA-binding protein, ACBP; FERM/acyl-CoA-binding protein, 3-helical bundle;
E1BW06	68	1.832	Up	0.0404	K	"Peroxisomal 3,2-trans-enoyl-CoA isomerase [Zootermopsis nevadensis]"	ECI2	1	0.00121991	122.34	NDPGNETK(1)LK	3	-0.15294	3	1.314	0.929	1.772	0.773	0.669	0.75	mitochondria	GO:0008152 metabolic process;	GO:0016020 membrane; GO:0043229 intracellular organelle; GO:0005777 peroxisome; GO:0005737 cytoplasm; GO:0044446 intracellular organelle part; GO:0031981 nuclear lumen; GO:0044424 intracellular part; GO:0005623 cell; GO:0005739 mitochondrion; GO:0044422 organelle part; GO:0043226 organelle; GO:0043231 intracellular membrane-bounded organelle; GO:0031974 membrane-enclosed lumen; GO:0005654 nucleop…	GO:0000062 fatty-acyl-CoA binding; GO:0003824 catalytic activity; GO:0005102 receptor binding; GO:0005488 binding; GO:0043167 ion binding; GO:0005515 protein binding; GO:0043168 anion binding; GO:1901681 sulfur compound binding; GO:0048037 cofactor binding; GO:0050662 coenzyme binding;	K13239	PECI; peroxisomal 3,2-trans-enoyl-CoA isomerase [EC:5.3.3.8]	gga00071 Fatty acid degradation; gga04146 Peroxisome	IPR029045; IPR000582; IPR014352;	ClpP/crotonase-like domain; Acyl-CoA-binding protein, ACBP; FERM/acyl-CoA-binding protein, 3-helical bundle;
E1BW06	60	1.516	Up	0.042679	K	"Peroxisomal 3,2-trans-enoyl-CoA isomerase [Zootermopsis nevadensis]"	ECI2	1	0.000246056	103.91	LLK(1)NDPGNETK	2	0.15324	2	1.24	0.948	1.503	0.84	0.823	0.772	mitochondria	GO:0008152 metabolic process;	GO:0016020 membrane; GO:0043229 intracellular organelle; GO:0005777 peroxisome; GO:0005737 cytoplasm; GO:0044446 intracellular organelle part; GO:0031981 nuclear lumen; GO:0044424 intracellular part; GO:0005623 cell; GO:0005739 mitochondrion; GO:0044422 organelle part; GO:0043226 organelle; GO:0043231 intracellular membrane-bounded organelle; GO:0031974 membrane-enclosed lumen; GO:0005654 nucleop…	GO:0000062 fatty-acyl-CoA binding; GO:0003824 catalytic activity; GO:0005102 receptor binding; GO:0005488 binding; GO:0043167 ion binding; GO:0005515 protein binding; GO:0043168 anion binding; GO:1901681 sulfur compound binding; GO:0048037 cofactor binding; GO:0050662 coenzyme binding;	K13239	PECI; peroxisomal 3,2-trans-enoyl-CoA isomerase [EC:5.3.3.8]	gga00071 Fatty acid degradation; gga04146 Peroxisome	IPR029045; IPR000582; IPR014352;	ClpP/crotonase-like domain; Acyl-CoA-binding protein, ACBP; FERM/acyl-CoA-binding protein, 3-helical bundle;
E1BXS8	31	1.343	Up	0.020983	K	---	CMBL	1	4.39381e-07	94.203	GQEVQVEHIK(1)AYVSK	3	-0.48103	2	1.192	1.248	1.114	1.006	0.78	0.86	cytoplasm			GO:0016787 hydrolase activity; GO:0003824 catalytic activity;	K01061	E3.1.1.45; carboxymethylenebutenolidase [EC:3.1.1.45]	gga01100 Metabolic pathways	IPR029058; IPR002925;	Alpha/Beta hydrolase fold; Dienelactone hydrolase;
Q5ZL72	130	1.37	Up	0.00047673	K	"60 kDa heat shock protein, mitochondrial"	HSPD1	1	0.00408867	93.096	EGFEK(1)ISK	2	-0.079785	3	1.201	1.124	1.235	0.881	0.848	0.869	mitochondria	GO:0044700 single organism signaling; GO:0032481 positive regulation of type I interferon production; GO:0002694 regulation of leukocyte activation; GO:0065008 regulation of biological quality; GO:0016064 immunoglobulin mediated immune response; GO:0010941 regulation of cell death; GO:0032270 positive regulation of cellular protein metabolic process; GO:0045321 leukocyte activation; GO:0002824 po…	GO:0016020 membrane; GO:0044421 extracellular region part; GO:0031090 organelle membrane; GO:0005737 cytoplasm; GO:0043025 neuronal cell body; GO:0032991 macromolecular complex; GO:0005623 cell; GO:1902911 protein kinase complex; GO:0044422 organelle part; GO:0005769 early endosome; GO:0070062 extracellular exosome; GO:0043209 myelin sheath; GO:0005622 intracellular; GO:0099503 secretory vesicle;…	GO:1901265 nucleoside phosphate binding; GO:0031625 ubiquitin protein ligase binding; GO:0005515 protein binding; GO:0016787 hydrolase activity; GO:0044183 protein binding involved in protein folding; GO:1901363 heterocyclic compound binding; GO:0097159 organic cyclic compound binding; GO:0032553 ribonucleotide binding; GO:0003824 catalytic activity; GO:0005488 binding; GO:0032550 purine ribonucl…	K04077	groEL, HSPD1; chaperonin GroEL	gga03018 RNA degradation	IPR027409; IPR027413;	GroEL-like apical domain; GroEL-like equatorial domain;
Q5ZL72	250	1.356	Up	0.0038208	K	"60 kDa heat shock protein, mitochondrial"	HSPD1	1	1.9051e-10	110.33	K(1)ISSVQSIVPALEIANSHR	3	-1.0345	2	1.072	1.244	1.22	0.838	0.89	0.88	mitochondria	GO:0044700 single organism signaling; GO:0032481 positive regulation of type I interferon production; GO:0002694 regulation of leukocyte activation; GO:0065008 regulation of biological quality; GO:0016064 immunoglobulin mediated immune response; GO:0010941 regulation of cell death; GO:0032270 positive regulation of cellular protein metabolic process; GO:0045321 leukocyte activation; GO:0002824 po…	GO:0016020 membrane; GO:0044421 extracellular region part; GO:0031090 organelle membrane; GO:0005737 cytoplasm; GO:0043025 neuronal cell body; GO:0032991 macromolecular complex; GO:0005623 cell; GO:1902911 protein kinase complex; GO:0044422 organelle part; GO:0005769 early endosome; GO:0070062 extracellular exosome; GO:0043209 myelin sheath; GO:0005622 intracellular; GO:0099503 secretory vesicle;…	GO:1901265 nucleoside phosphate binding; GO:0031625 ubiquitin protein ligase binding; GO:0005515 protein binding; GO:0016787 hydrolase activity; GO:0044183 protein binding involved in protein folding; GO:1901363 heterocyclic compound binding; GO:0097159 organic cyclic compound binding; GO:0032553 ribonucleotide binding; GO:0003824 catalytic activity; GO:0005488 binding; GO:0032550 purine ribonucl…	K04077	groEL, HSPD1; chaperonin GroEL	gga03018 RNA degradation	IPR027409; IPR027413;	GroEL-like apical domain; GroEL-like equatorial domain;
R4GJC4	236	2.433	Up	0.0081171	K	"UMP-CMP kinase 2, mitochondrial [Zootermopsis nevadensis]"	CMPK2	1	0.00600689	44.341	MVNPACQEVDASPSK(1)EEVFK	3	2.0346	1	1.871	2.133	1.854	0.611	0.686	1.111	mitochondria	GO:0046077 dUDP metabolic process; GO:0009147 pyrimidine nucleoside triphosphate metabolic process; GO:0009117 nucleotide metabolic process; GO:0044699 single-organism process; GO:0009058 biosynthetic process; GO:0046939 nucleotide phosphorylation; GO:0009262 deoxyribonucleotide metabolic process; GO:0044237 cellular metabolic process; GO:0006796 phosphate-containing compound metabolic process; G…	GO:0044424 intracellular part; GO:0005623 cell; GO:0044464 cell part; GO:0005622 intracellular; GO:0005737 cytoplasm;	GO:0005524 ATP binding; GO:1901265 nucleoside phosphate binding; GO:0001882 nucleoside binding; GO:0043167 ion binding; GO:0019205 nucleobase-containing compound kinase activity; GO:0009041 uridylate kinase activity; GO:0000166 nucleotide binding; GO:0019201 nucleotide kinase activity; GO:0016776 phosphotransferase activity, phosphate group as acceptor; GO:0004798 thymidylate kinase activity; GO:…	K13809	CMPK2; UMP-CMP kinase 2, mitochondrial [EC:2.7.4.14]	gga00240 Pyrimidine metabolism; gga01100 Metabolic pathways	IPR027417;	P-loop containing nucleoside triphosphate hydrolase;

## Sheet: s_downvsp_up
Protein accession	Position	s_down/p_up Ratio	Regulated Type	s_down/p_up P value	Amino acid	Protein description	Gene name	Localization probability	PEP	Score	Modified sequence	Charge	Mass error [ppm]	MS/MS Count	L30w1	L30w2	L30w3	L20w1	L20w2	L20w3	Subcellular localization	Biological Process	Cellular Component	Molecular Function	KEGG KO No.	KEGG Gene	KEGG pathway	IPR ID	Domain description
A0A1D5NW68	464	0.629	Down	0.027422	K	Serum albumin	ALB	1	0.000100296	119.65	MTTIGTK(1)CCQLPEDR	3	-0.33411	1	0.743	0.855	0.847	1.402	0.997	1.489	extracellular	GO:0006810 transport; GO:0051179 localization; GO:0051234 establishment of localization;	GO:0005615 extracellular space; GO:0044421 extracellular region part; GO:0005576 extracellular region;		K16141	ALB; serum albumin		IPR014760; IPR020858;	Serum albumin, N-terminal; Serum albumin-like;
A0A1D5NW68	223	0.579	Down	0.0115219	K	Serum albumin	ALB	1	0.000338636	75.764	GVSVK(1)QQYFCGILK	3	0.37451	1	0.703	0.85	0.783	1.551	1.078	1.406	extracellular	GO:0006810 transport; GO:0051179 localization; GO:0051234 establishment of localization;	GO:0005615 extracellular space; GO:0044421 extracellular region part; GO:0005576 extracellular region;		K16141	ALB; serum albumin		IPR014760; IPR020858;	Serum albumin, N-terminal; Serum albumin-like;
A0A1D5P1I5	164	0.481	Down	0.00098115	K	Anoctamin	ANO1	1	2.50372e-10	86.357	GVQMEMGESEPHTDCHEDDK(1)R	4	-0.32657	2	0.752	0.844	0.673	1.581	1.711	1.421	plasma membrane		GO:0031224 intrinsic component of membrane; GO:0016020 membrane; GO:0016021 integral component of membrane; GO:0044425 membrane part;	GO:0005515 protein binding; GO:0005488 binding; GO:0046983 protein dimerization activity;	K19496	ANO1, DOG1, TMEM16A; anoctamin-1		IPR032394;	Anoctamin, dimerisation domain;
A0A1D5P765	228	0.743	Down	0.025716	K	"2-oxoisovalerate dehydrogenase subunit beta, mitochondrial, partial [Stegodyphus mimosarum]"	BCKDHB	1	0.00285738	66.246	NPCIFFEPK(1)ILYR	2	0.55337	1	0.979	0.864	0.753	1.095	1.137	1.262	mitochondria	GO:0008152 metabolic process;		GO:0003824 catalytic activity;	K00167	BCKDHB, bkdA2; 2-oxoisovalerate dehydrogenase E1 component beta subunit [EC:1.2.4.4]	gga00280 Valine, leucine and isoleucine degradation; gga00640 Propanoate metabolism; gga01100 Metabolic pathways	IPR009014; IPR033248; IPR005475; IPR029061;	Transketolase C-terminal/Pyruvate-ferredoxin oxidoreductase domain II; Transketolase, C-terminal domain; Transketolase-like, pyrimidine-binding domain; Thiamin diphosphate-binding fold;
A0A1D5P8I7	104	0.731	Down	0.0070641	K	Isocitrate dehydrogenase [NADP]	IDH2	1	5.15979e-25	237.89	TDDQVTIDSALATK(1)K	3	0.70577	13	0.85	0.839	0.891	1.314	1.084	1.132	mitochondria	GO:0072350 tricarboxylic acid metabolic process; GO:0055114 oxidation-reduction process; GO:0044281 small molecule metabolic process; GO:0044763 single-organism cellular process; GO:0006099 tricarboxylic acid cycle; GO:0044699 single-organism process; GO:0006102 isocitrate metabolic process; GO:0044238 primary metabolic process; GO:0045333 cellular respiration; GO:0044237 cellular metabolic proce…		GO:0000287 magnesium ion binding; GO:1901265 nucleoside phosphate binding; GO:0043167 ion binding; GO:0004448 isocitrate dehydrogenase activity; GO:0000166 nucleotide binding; GO:0048037 cofactor binding; GO:0016491 oxidoreductase activity; GO:0016614 oxidoreductase activity, acting on CH-OH group of donors; GO:1901363 heterocyclic compound binding; GO:0097159 organic cyclic compound binding; GO:…	K00031	IDH1, IDH2, icd; isocitrate dehydrogenase [EC:1.1.1.42]	gga00020 Citrate cycle (TCA cycle); gga00480 Glutathione metabolism; gga01100 Metabolic pathways; gga01200 Carbon metabolism; gga01210 2-Oxocarboxylic acid metabolism; gga01230 Biosynthesis of amino acids; gga04146 Peroxisome	IPR024084;	Isopropylmalate dehydrogenase-like domain;
A0A1D5P8I7	90	0.714	Down	0.0087394	K	Isocitrate dehydrogenase [NADP]	IDH2	1	7.96616e-35	249.47	DK(1)TDDQVTIDSALATK(1)K	3	-0.11009	16	0.829	0.841	0.88	1.344	1.07	1.155	mitochondria	GO:0072350 tricarboxylic acid metabolic process; GO:0055114 oxidation-reduction process; GO:0044281 small molecule metabolic process; GO:0044763 single-organism cellular process; GO:0006099 tricarboxylic acid cycle; GO:0044699 single-organism process; GO:0006102 isocitrate metabolic process; GO:0044238 primary metabolic process; GO:0045333 cellular respiration; GO:0044237 cellular metabolic proce…		GO:0000287 magnesium ion binding; GO:1901265 nucleoside phosphate binding; GO:0043167 ion binding; GO:0004448 isocitrate dehydrogenase activity; GO:0000166 nucleotide binding; GO:0048037 cofactor binding; GO:0016491 oxidoreductase activity; GO:0016614 oxidoreductase activity, acting on CH-OH group of donors; GO:1901363 heterocyclic compound binding; GO:0097159 organic cyclic compound binding; GO:…	K00031	IDH1, IDH2, icd; isocitrate dehydrogenase [EC:1.1.1.42]	gga00020 Citrate cycle (TCA cycle); gga00480 Glutathione metabolism; gga01100 Metabolic pathways; gga01200 Carbon metabolism; gga01210 2-Oxocarboxylic acid metabolism; gga01230 Biosynthesis of amino acids; gga04146 Peroxisome	IPR024084;	Isopropylmalate dehydrogenase-like domain;
A0A1D5P8I7	129	0.63	Down	0.00146282	K	Isocitrate dehydrogenase [NADP]	IDH2	1	0.00013766	172.33	K(1)MWK(1)SPNGTIR	3	0.18339	4	0.773	0.789	0.821	1.406	1.193	1.183	mitochondria	GO:0072350 tricarboxylic acid metabolic process; GO:0055114 oxidation-reduction process; GO:0044281 small molecule metabolic process; GO:0044763 single-organism cellular process; GO:0006099 tricarboxylic acid cycle; GO:0044699 single-organism process; GO:0006102 isocitrate metabolic process; GO:0044238 primary metabolic process; GO:0045333 cellular respiration; GO:0044237 cellular metabolic proce…		GO:0000287 magnesium ion binding; GO:1901265 nucleoside phosphate binding; GO:0043167 ion binding; GO:0004448 isocitrate dehydrogenase activity; GO:0000166 nucleotide binding; GO:0048037 cofactor binding; GO:0016491 oxidoreductase activity; GO:0016614 oxidoreductase activity, acting on CH-OH group of donors; GO:1901363 heterocyclic compound binding; GO:0097159 organic cyclic compound binding; GO:…	K00031	IDH1, IDH2, icd; isocitrate dehydrogenase [EC:1.1.1.42]	gga00020 Citrate cycle (TCA cycle); gga00480 Glutathione metabolism; gga01100 Metabolic pathways; gga01200 Carbon metabolism; gga01210 2-Oxocarboxylic acid metabolism; gga01230 Biosynthesis of amino acids; gga04146 Peroxisome	IPR024084;	Isopropylmalate dehydrogenase-like domain;
A0A1D5P8I7	192	0.764	Down	0.0098582	K	Isocitrate dehydrogenase [NADP]	IDH2	1	1.33986e-08	141.34	SGTFK(1)MVFTPK(1)DGSGVK	3	-0.043442	5	0.931	0.791	0.917	1.212	1.14	1.104	mitochondria	GO:0072350 tricarboxylic acid metabolic process; GO:0055114 oxidation-reduction process; GO:0044281 small molecule metabolic process; GO:0044763 single-organism cellular process; GO:0006099 tricarboxylic acid cycle; GO:0044699 single-organism process; GO:0006102 isocitrate metabolic process; GO:0044238 primary metabolic process; GO:0045333 cellular respiration; GO:0044237 cellular metabolic proce…		GO:0000287 magnesium ion binding; GO:1901265 nucleoside phosphate binding; GO:0043167 ion binding; GO:0004448 isocitrate dehydrogenase activity; GO:0000166 nucleotide binding; GO:0048037 cofactor binding; GO:0016491 oxidoreductase activity; GO:0016614 oxidoreductase activity, acting on CH-OH group of donors; GO:1901363 heterocyclic compound binding; GO:0097159 organic cyclic compound binding; GO:…	K00031	IDH1, IDH2, icd; isocitrate dehydrogenase [EC:1.1.1.42]	gga00020 Citrate cycle (TCA cycle); gga00480 Glutathione metabolism; gga01100 Metabolic pathways; gga01200 Carbon metabolism; gga01210 2-Oxocarboxylic acid metabolism; gga01230 Biosynthesis of amino acids; gga04146 Peroxisome	IPR024084;	Isopropylmalate dehydrogenase-like domain;
A0A1D5P8I7	279	0.71	Down	0.030598	K	Isocitrate dehydrogenase [NADP]	IDH2	1	0.000936913	107.43	TEFDK(1)LK	3	0.039421	13	0.876	0.798	0.864	1.431	1.046	1.097	mitochondria	GO:0072350 tricarboxylic acid metabolic process; GO:0055114 oxidation-reduction process; GO:0044281 small molecule metabolic process; GO:0044763 single-organism cellular process; GO:0006099 tricarboxylic acid cycle; GO:0044699 single-organism process; GO:0006102 isocitrate metabolic process; GO:0044238 primary metabolic process; GO:0045333 cellular respiration; GO:0044237 cellular metabolic proce…		GO:0000287 magnesium ion binding; GO:1901265 nucleoside phosphate binding; GO:0043167 ion binding; GO:0004448 isocitrate dehydrogenase activity; GO:0000166 nucleotide binding; GO:0048037 cofactor binding; GO:0016491 oxidoreductase activity; GO:0016614 oxidoreductase activity, acting on CH-OH group of donors; GO:1901363 heterocyclic compound binding; GO:0097159 organic cyclic compound binding; GO:…	K00031	IDH1, IDH2, icd; isocitrate dehydrogenase [EC:1.1.1.42]	gga00020 Citrate cycle (TCA cycle); gga00480 Glutathione metabolism; gga01100 Metabolic pathways; gga01200 Carbon metabolism; gga01210 2-Oxocarboxylic acid metabolism; gga01230 Biosynthesis of amino acids; gga04146 Peroxisome	IPR024084;	Isopropylmalate dehydrogenase-like domain;
A0A1D5P8I7	132	0.73	Down	0.0050025	K	Isocitrate dehydrogenase [NADP]	IDH2	1	0.00013766	172.33	MWK(1)SPNGTIR	2	0.13587	29	0.805	0.882	0.893	1.282	1.099	1.153	mitochondria	GO:0072350 tricarboxylic acid metabolic process; GO:0055114 oxidation-reduction process; GO:0044281 small molecule metabolic process; GO:0044763 single-organism cellular process; GO:0006099 tricarboxylic acid cycle; GO:0044699 single-organism process; GO:0006102 isocitrate metabolic process; GO:0044238 primary metabolic process; GO:0045333 cellular respiration; GO:0044237 cellular metabolic proce…		GO:0000287 magnesium ion binding; GO:1901265 nucleoside phosphate binding; GO:0043167 ion binding; GO:0004448 isocitrate dehydrogenase activity; GO:0000166 nucleotide binding; GO:0048037 cofactor binding; GO:0016491 oxidoreductase activity; GO:0016614 oxidoreductase activity, acting on CH-OH group of donors; GO:1901363 heterocyclic compound binding; GO:0097159 organic cyclic compound binding; GO:…	K00031	IDH1, IDH2, icd; isocitrate dehydrogenase [EC:1.1.1.42]	gga00020 Citrate cycle (TCA cycle); gga00480 Glutathione metabolism; gga01100 Metabolic pathways; gga01200 Carbon metabolism; gga01210 2-Oxocarboxylic acid metabolism; gga01230 Biosynthesis of amino acids; gga04146 Peroxisome	IPR024084;	Isopropylmalate dehydrogenase-like domain;
A0A1D5P8I7	187	0.709	Down	0.042095	K	Isocitrate dehydrogenase [NADP]	IDH2	1	3.29985e-16	186.69	HAHGDQYK(1)ATDFVVNK(1)SGTFK	5	0.12016	17	0.922	0.67	0.95	1.301	1.136	1.147	mitochondria	GO:0072350 tricarboxylic acid metabolic process; GO:0055114 oxidation-reduction process; GO:0044281 small molecule metabolic process; GO:0044763 single-organism cellular process; GO:0006099 tricarboxylic acid cycle; GO:0044699 single-organism process; GO:0006102 isocitrate metabolic process; GO:0044238 primary metabolic process; GO:0045333 cellular respiration; GO:0044237 cellular metabolic proce…		GO:0000287 magnesium ion binding; GO:1901265 nucleoside phosphate binding; GO:0043167 ion binding; GO:0004448 isocitrate dehydrogenase activity; GO:0000166 nucleotide binding; GO:0048037 cofactor binding; GO:0016491 oxidoreductase activity; GO:0016614 oxidoreductase activity, acting on CH-OH group of donors; GO:1901363 heterocyclic compound binding; GO:0097159 organic cyclic compound binding; GO:…	K00031	IDH1, IDH2, icd; isocitrate dehydrogenase [EC:1.1.1.42]	gga00020 Citrate cycle (TCA cycle); gga00480 Glutathione metabolism; gga01100 Metabolic pathways; gga01200 Carbon metabolism; gga01210 2-Oxocarboxylic acid metabolism; gga01230 Biosynthesis of amino acids; gga04146 Peroxisome	IPR024084;	Isopropylmalate dehydrogenase-like domain;
A0A1D5P930	223	0.415	Down	0.00051783	K	"Isopentenyl-diphosphate Delta-isomerase 1, partial [Stegodyphus mimosarum]"	IDI1	1	0.000251168	122.28	FVDHEK(1)IHR	4	-0.05489	1	0.646	0.574	0.699	1.719	1.528	1.377	cytoplasm	GO:0006720 isoprenoid metabolic process; GO:0044711 single-organism biosynthetic process; GO:0044763 single-organism cellular process; GO:0044699 single-organism process; GO:0009058 biosynthetic process; GO:0044255 cellular lipid metabolic process; GO:0044238 primary metabolic process; GO:1901576 organic substance biosynthetic process; GO:0044237 cellular metabolic process; GO:0044249 cellular bi…		GO:0016787 hydrolase activity; GO:0004452 isopentenyl-diphosphate delta-isomerase activity; GO:0016853 isomerase activity; GO:0016860 intramolecular oxidoreductase activity; GO:0003824 catalytic activity; GO:0016863 intramolecular oxidoreductase activity, transposing C=C bonds;	K01823	idi, IDI; isopentenyl-diphosphate Delta-isomerase [EC:5.3.3.2]	gga00900 Terpenoid backbone biosynthesis; gga01100 Metabolic pathways	IPR015797; IPR000086;	NUDIX hydrolase domain-like; NUDIX hydrolase domain;
A0A1D5P9N5	174	0.079	Down	0.0030634	K	Vitellogenin-1	VTG1	1	0.00166357	86.288	ANLVDVTK(1)SK	2	0.86693	1	0.659	0.67	0.674	8.021	6.64	10.735	extracellular	GO:0006810 transport; GO:0006869 lipid transport; GO:1902578 single-organism localization; GO:0044699 single-organism process; GO:0010876 lipid localization; GO:0071702 organic substance transport; GO:0033036 macromolecule localization; GO:0051179 localization; GO:0044765 single-organism transport; GO:0051234 establishment of localization;		GO:0005319 lipid transporter activity; GO:0022892 substrate-specific transporter activity; GO:0005215 transporter activity;				IPR011030; IPR015818; IPR015817; IPR001747; IPR015816; IPR015258; IPR015819; IPR001846; IPR015255;	Vitellinogen, superhelical; Vitellinogen, open beta-sheet, subdomain 2; Vitellinogen, open beta-sheet, subdomain 1; Lipid transport protein, N-terminal; Vitellinogen, beta-sheet N-terminal; Vitellinogen, beta-sheet shell; Lipid transport protein, beta-sheet shell; von Willebrand factor, type D domain; Vitellinogen, open beta-sheet;
A0A1D5P9N5	487	0.178	Down	0.00022282	K	Vitellogenin-1	VTG1	1	5.04199e-06	92.265	ALGNVGHPASIK(1)HIK	4	-0.42843	1	0.822	0.939	0.742	4.186	4.05	5.853	extracellular	GO:0006810 transport; GO:0006869 lipid transport; GO:1902578 single-organism localization; GO:0044699 single-organism process; GO:0010876 lipid localization; GO:0071702 organic substance transport; GO:0033036 macromolecule localization; GO:0051179 localization; GO:0044765 single-organism transport; GO:0051234 establishment of localization;		GO:0005319 lipid transporter activity; GO:0022892 substrate-specific transporter activity; GO:0005215 transporter activity;				IPR011030; IPR015818; IPR015817; IPR001747; IPR015816; IPR015258; IPR015819; IPR001846; IPR015255;	Vitellinogen, superhelical; Vitellinogen, open beta-sheet, subdomain 2; Vitellinogen, open beta-sheet, subdomain 1; Lipid transport protein, N-terminal; Vitellinogen, beta-sheet N-terminal; Vitellinogen, beta-sheet shell; Lipid transport protein, beta-sheet shell; von Willebrand factor, type D domain; Vitellinogen, open beta-sheet;
A0A1D5PPU9	169	0.601	Down	0.020941	K	Catalase	CAT	1	8.01864e-05	181.67	DAMLFPSFIHSQK(1)R	3	-0.38572	3	0.795	0.863	0.76	1.684	1.093	1.243	cytoplasm	GO:0006950 response to stress; GO:0055114 oxidation-reduction process; GO:0009636 response to toxic substance; GO:0044699 single-organism process; GO:0050896 response to stimulus; GO:0044237 cellular metabolic process; GO:0008152 metabolic process; GO:0042221 response to chemical; GO:1990748 cellular detoxification; GO:0042743 hydrogen peroxide metabolic process; GO:0072593 reactive oxygen specie…		GO:0097159 organic cyclic compound binding; GO:1901363 heterocyclic compound binding; GO:0020037 heme binding; GO:0003824 catalytic activity; GO:0005488 binding; GO:0043167 ion binding; GO:0016209 antioxidant activity; GO:0043169 cation binding; GO:0046872 metal ion binding; GO:0004096 catalase activity; GO:0004601 peroxidase activity; GO:0046906 tetrapyrrole binding; GO:0016491 oxidoreductase ac…	K03781	katE, CAT, catB, srpA; catalase [EC:1.11.1.6]	gga00380 Tryptophan metabolism; gga00630 Glyoxylate and dicarboxylate metabolism; gga01200 Carbon metabolism; gga04068 FoxO signaling pathway; gga04146 Peroxisome	IPR020835; IPR011614; IPR010582;	Catalase-like domain; Catalase core domain; Catalase immune-responsive domain;
A0A1D5PUZ6	451	0.523	Down	0.00075555	K	"4-aminobutyrate aminotransferase, mitochondrial [Zootermopsis nevadensis]"	ABAT	1	0.0120406	57.434	NK(1)GVVLGGCGDR	2	-0.4329	1	0.719	0.666	0.84	1.431	1.372	1.452	cytoplasm	GO:0044281 small molecule metabolic process; GO:0044763 single-organism cellular process; GO:0006807 nitrogen compound metabolic process; GO:0044699 single-organism process; GO:0044238 primary metabolic process; GO:0044237 cellular metabolic process; GO:0071704 organic substance metabolic process; GO:0008152 metabolic process; GO:0006520 cellular amino acid metabolic process; GO:0009448 gamma-ami…		GO:0097159 organic cyclic compound binding; GO:1901363 heterocyclic compound binding; GO:0016769 transferase activity, transferring nitrogenous groups; GO:0003824 catalytic activity; GO:0005488 binding; GO:0043167 ion binding; GO:0043168 anion binding; GO:0008483 transaminase activity; GO:0016740 transferase activity; GO:0048037 cofactor binding; GO:0003867 4-aminobutyrate transaminase activity; …	K13524	ABAT; 4-aminobutyrate aminotransferase / (S)-3-amino-2-methylpropionate transaminase [EC:2.6.1.19 2.6.1.22]	gga00250 Alanine, aspartate and glutamate metabolism; gga00280 Valine, leucine and isoleucine degradation; gga00410 beta-Alanine metabolism; gga00640 Propanoate metabolism; gga00650 Butanoate metabolism; gga01100 Metabolic pathways	IPR015424; IPR015422; IPR015421;	Pyridoxal phosphate-dependent transferase; Pyridoxal phosphate-dependent transferase, major region, subdomain 2; Pyridoxal phosphate-dependent transferase, major region, subdomain 1;
A0A1L1RN08	365	0.597	Down	0.008739	K	"Protein ERGIC-53, partial [Stegodyphus mimosarum]"	LMAN1	1	0.000334197	140.24	YVSVVTEEIAK(1)R	3	-0.42427	1	0.697	0.916	0.697	1.37	1.358	1.141	endoplasmic reticulum	GO:0006810 transport; GO:0046907 intracellular transport; GO:0051649 establishment of localization in cell; GO:0016192 vesicle-mediated transport; GO:0048193 Golgi vesicle transport; GO:0051179 localization; GO:0006888 ER to Golgi vesicle-mediated transport; GO:0051641 cellular localization; GO:0051234 establishment of localization;	GO:0016020 membrane; GO:0044424 intracellular part; GO:0005623 cell; GO:0044464 cell part; GO:0005622 intracellular; GO:0005737 cytoplasm;	GO:0030246 carbohydrate binding; GO:0048029 monosaccharide binding; GO:0005488 binding; GO:0005537 mannose binding; GO:0036094 small molecule binding;	K10080	LMAN1, ERGIC53; lectin, mannose-binding 1	gga04141 Protein processing in endoplasmic reticulum	IPR005052; IPR013320;	Legume-like lectin; Concanavalin A-like lectin/glucanase domain;
A0A1L1RQM3	436	0.64	Down	0.031096	K	Aldehyde dehydrogenase family 9 member A1-A [Stylophora pistillata]	ALDH9A1	1	0.00160939	174.35	ANNTK(1)FGLAGGVFTR	2	-0.70764	1	0.779	0.911	0.775	1.588	1.047	1.214	mitochondria	GO:0044699 single-organism process; GO:0008152 metabolic process; GO:0055114 oxidation-reduction process; GO:0044710 single-organism metabolic process;		GO:0016620 oxidoreductase activity, acting on the aldehyde or oxo group of donors, NAD or NADP as acceptor; GO:0003824 catalytic activity; GO:0016491 oxidoreductase activity; GO:0016903 oxidoreductase activity, acting on the aldehyde or oxo group of donors;	K00149	ALDH9A1; aldehyde dehydrogenase family 9 member A1 [EC:1.2.1.47 1.2.1.3]	gga00010 Glycolysis / Gluconeogenesis; gga00053 Ascorbate and aldarate metabolism; gga00071 Fatty acid degradation; gga00280 Valine, leucine and isoleucine degradation; gga00310 Lysine degradation; gga00330 Arginine and proline metabolism; gga00340 Histidine metabolism; gga00380 Tryptophan metabolism; gga00410 beta-Alanine metabolism; gga00561 Glycerolipid metabolism; gga00620 Pyruvate metabolism…	IPR016161; IPR015590; IPR016162; IPR016163;	Aldehyde/histidinol dehydrogenase; Aldehyde dehydrogenase domain; Aldehyde dehydrogenase N-terminal domain; Aldehyde dehydrogenase, C-terminal;
A0A1L1RQM3	326	0.526	Down	0.0055596	K	Aldehyde dehydrogenase family 9 member A1-A [Stylophora pistillata]	ALDH9A1	1	0.00046305	163.62	K(1)ILDTFTK(1)EVVK	2	0.86416	4	0.714	0.684	0.824	1.708	1.271	1.244	mitochondria	GO:0044699 single-organism process; GO:0008152 metabolic process; GO:0055114 oxidation-reduction process; GO:0044710 single-organism metabolic process;		GO:0016620 oxidoreductase activity, acting on the aldehyde or oxo group of donors, NAD or NADP as acceptor; GO:0003824 catalytic activity; GO:0016491 oxidoreductase activity; GO:0016903 oxidoreductase activity, acting on the aldehyde or oxo group of donors;	K00149	ALDH9A1; aldehyde dehydrogenase family 9 member A1 [EC:1.2.1.47 1.2.1.3]	gga00010 Glycolysis / Gluconeogenesis; gga00053 Ascorbate and aldarate metabolism; gga00071 Fatty acid degradation; gga00280 Valine, leucine and isoleucine degradation; gga00310 Lysine degradation; gga00330 Arginine and proline metabolism; gga00340 Histidine metabolism; gga00380 Tryptophan metabolism; gga00410 beta-Alanine metabolism; gga00561 Glycerolipid metabolism; gga00620 Pyruvate metabolism…	IPR016161; IPR015590; IPR016162; IPR016163;	Aldehyde/histidinol dehydrogenase; Aldehyde dehydrogenase domain; Aldehyde dehydrogenase N-terminal domain; Aldehyde dehydrogenase, C-terminal;
A0A1L1RQM3	386	0.745	Down	0.026678	K	Aldehyde dehydrogenase family 9 member A1-A [Stylophora pistillata]	ALDH9A1	1	0.000305406	56.131	EQGAQVLCGGDLYVPEDPK(1)LK	3	0.84756	1	0.792	0.949	0.899	1.328	1.159	1.056	mitochondria	GO:0044699 single-organism process; GO:0008152 metabolic process; GO:0055114 oxidation-reduction process; GO:0044710 single-organism metabolic process;		GO:0016620 oxidoreductase activity, acting on the aldehyde or oxo group of donors, NAD or NADP as acceptor; GO:0003824 catalytic activity; GO:0016491 oxidoreductase activity; GO:0016903 oxidoreductase activity, acting on the aldehyde or oxo group of donors;	K00149	ALDH9A1; aldehyde dehydrogenase family 9 member A1 [EC:1.2.1.47 1.2.1.3]	gga00010 Glycolysis / Gluconeogenesis; gga00053 Ascorbate and aldarate metabolism; gga00071 Fatty acid degradation; gga00280 Valine, leucine and isoleucine degradation; gga00310 Lysine degradation; gga00330 Arginine and proline metabolism; gga00340 Histidine metabolism; gga00380 Tryptophan metabolism; gga00410 beta-Alanine metabolism; gga00561 Glycerolipid metabolism; gga00620 Pyruvate metabolism…	IPR016161; IPR015590; IPR016162; IPR016163;	Aldehyde/histidinol dehydrogenase; Aldehyde dehydrogenase domain; Aldehyde dehydrogenase N-terminal domain; Aldehyde dehydrogenase, C-terminal;
A0A1L1RQM3	336	0.656	Down	0.0037003	K	Aldehyde dehydrogenase family 9 member A1-A [Stylophora pistillata]	ALDH9A1	1	0.000301475	93.348	IK(1)IGDPLQEDTR	2	0.1436	3	0.807	0.832	0.852	1.431	1.142	1.223	mitochondria	GO:0044699 single-organism process; GO:0008152 metabolic process; GO:0055114 oxidation-reduction process; GO:0044710 single-organism metabolic process;		GO:0016620 oxidoreductase activity, acting on the aldehyde or oxo group of donors, NAD or NADP as acceptor; GO:0003824 catalytic activity; GO:0016491 oxidoreductase activity; GO:0016903 oxidoreductase activity, acting on the aldehyde or oxo group of donors;	K00149	ALDH9A1; aldehyde dehydrogenase family 9 member A1 [EC:1.2.1.47 1.2.1.3]	gga00010 Glycolysis / Gluconeogenesis; gga00053 Ascorbate and aldarate metabolism; gga00071 Fatty acid degradation; gga00280 Valine, leucine and isoleucine degradation; gga00310 Lysine degradation; gga00330 Arginine and proline metabolism; gga00340 Histidine metabolism; gga00380 Tryptophan metabolism; gga00410 beta-Alanine metabolism; gga00561 Glycerolipid metabolism; gga00620 Pyruvate metabolism…	IPR016161; IPR015590; IPR016162; IPR016163;	Aldehyde/histidinol dehydrogenase; Aldehyde dehydrogenase domain; Aldehyde dehydrogenase N-terminal domain; Aldehyde dehydrogenase, C-terminal;
A0A1L1RQM3	319	0.607	Down	0.004376	K	Aldehyde dehydrogenase family 9 member A1-A [Stylophora pistillata]	ALDH9A1	1	0.00096829	163.62	K(1)ILDTFTK(1)EVVK	2	0.86416	6	0.779	0.798	0.818	1.543	1.186	1.218	mitochondria	GO:0044699 single-organism process; GO:0008152 metabolic process; GO:0055114 oxidation-reduction process; GO:0044710 single-organism metabolic process;		GO:0016620 oxidoreductase activity, acting on the aldehyde or oxo group of donors, NAD or NADP as acceptor; GO:0003824 catalytic activity; GO:0016491 oxidoreductase activity; GO:0016903 oxidoreductase activity, acting on the aldehyde or oxo group of donors;	K00149	ALDH9A1; aldehyde dehydrogenase family 9 member A1 [EC:1.2.1.47 1.2.1.3]	gga00010 Glycolysis / Gluconeogenesis; gga00053 Ascorbate and aldarate metabolism; gga00071 Fatty acid degradation; gga00280 Valine, leucine and isoleucine degradation; gga00310 Lysine degradation; gga00330 Arginine and proline metabolism; gga00340 Histidine metabolism; gga00380 Tryptophan metabolism; gga00410 beta-Alanine metabolism; gga00561 Glycerolipid metabolism; gga00620 Pyruvate metabolism…	IPR016161; IPR015590; IPR016162; IPR016163;	Aldehyde/histidinol dehydrogenase; Aldehyde dehydrogenase domain; Aldehyde dehydrogenase N-terminal domain; Aldehyde dehydrogenase, C-terminal;
A0A1L1RQM3	388	0.608	Down	0.0112775	K	Aldehyde dehydrogenase family 9 member A1-A [Stylophora pistillata]	ALDH9A1	1	1.92899e-06	166.64	LK(1)NGFYMQPCVLGNCR	3	-0.67075	5	0.746	0.875	0.783	1.529	1.086	1.339	mitochondria	GO:0044699 single-organism process; GO:0008152 metabolic process; GO:0055114 oxidation-reduction process; GO:0044710 single-organism metabolic process;		GO:0016620 oxidoreductase activity, acting on the aldehyde or oxo group of donors, NAD or NADP as acceptor; GO:0003824 catalytic activity; GO:0016491 oxidoreductase activity; GO:0016903 oxidoreductase activity, acting on the aldehyde or oxo group of donors;	K00149	ALDH9A1; aldehyde dehydrogenase family 9 member A1 [EC:1.2.1.47 1.2.1.3]	gga00010 Glycolysis / Gluconeogenesis; gga00053 Ascorbate and aldarate metabolism; gga00071 Fatty acid degradation; gga00280 Valine, leucine and isoleucine degradation; gga00310 Lysine degradation; gga00330 Arginine and proline metabolism; gga00340 Histidine metabolism; gga00380 Tryptophan metabolism; gga00410 beta-Alanine metabolism; gga00561 Glycerolipid metabolism; gga00620 Pyruvate metabolism…	IPR016161; IPR015590; IPR016162; IPR016163;	Aldehyde/histidinol dehydrogenase; Aldehyde dehydrogenase domain; Aldehyde dehydrogenase N-terminal domain; Aldehyde dehydrogenase, C-terminal;
A0A1L1RRG5	159	0.659	Down	0.0126951	K	saccharopine dehydrogenase-like oxidoreductase [Exaiptasia pallida]	SCCPDH	1	1.5358e-05	107.35	EGGVYSPGAAFSK(1)TK	2	0.46719	2	0.827	0.993	0.719	1.238	1.247	1.37	peroxisome
A0A1L1RRG5	63	0.727	Down	0.024077	K	saccharopine dehydrogenase-like oxidoreductase [Exaiptasia pallida]	SCCPDH	1	9.51007e-05	132.95	LLTK(1)YPEFFSAGR	2	-0.53027	1	0.822	0.994	0.843	1.123	1.146	1.386	peroxisome
A6NAB8	28	0.623	Down	0.0080044	K	Delta-6 fatty acid desaturase	FADS2	1	0.000351896	82.202	SYTWEEIQK(1)HNLR	3	0.39441	1	0.696	0.95	0.793	1.404	1.244	1.266	cytoplasm	GO:0008152 metabolic process; GO:0055114 oxidation-reduction process; GO:0044710 single-organism metabolic process; GO:0044699 single-organism process; GO:0044238 primary metabolic process; GO:0071704 organic substance metabolic process; GO:0006629 lipid metabolic process;	GO:0031224 intrinsic component of membrane; GO:0016020 membrane; GO:0016021 integral component of membrane; GO:0044425 membrane part;	GO:0003824 catalytic activity; GO:0016491 oxidoreductase activity;	K10226	FADS2; acyl-CoA 6-desaturase (Delta-6 desaturase) [EC:1.14.19.3]	gga00592 alpha-Linolenic acid metabolism; gga01040 Biosynthesis of unsaturated fatty acids; gga01212 Fatty acid metabolism; gga03320 PPAR signaling pathway	IPR005804; IPR001199;	Fatty acid desaturase domain; Cytochrome b5-like heme/steroid binding domain;
E1BU39	320	0.506	Down	9.8928e-05	K	Acyl-coenzyme A amino acid N-acyltransferase 2 [Stylophora pistillata]	ACOT1L	1	0.0110415	63.216	IPVEK(1)SLAK	3	0.31603	1	0.707	0.78	0.754	1.471	1.562	1.395	mitochondria	GO:0006790 sulfur compound metabolic process; GO:0044281 small molecule metabolic process; GO:0035383 thioester metabolic process; GO:0044763 single-organism cellular process; GO:0044699 single-organism process; GO:0006732 coenzyme metabolic process; GO:0044255 cellular lipid metabolic process; GO:0006631 fatty acid metabolic process; GO:0044238 primary metabolic process; GO:0044237 cellular meta…	GO:0043226 organelle; GO:0043231 intracellular membrane-bounded organelle; GO:0043229 intracellular organelle; GO:0044464 cell part; GO:0005622 intracellular; GO:0005777 peroxisome; GO:0042579 microbody; GO:0005737 cytoplasm; GO:0044424 intracellular part; GO:0005623 cell; GO:0043227 membrane-bounded organelle; GO:0044444 cytoplasmic part;	GO:0047617 acyl-CoA hydrolase activity; GO:0016787 hydrolase activity; GO:0016289 CoA hydrolase activity; GO:0016790 thiolester hydrolase activity; GO:0003824 catalytic activity; GO:0016788 hydrolase activity, acting on ester bonds;	K01068	ACOT1_2_4; acyl-coenzyme A thioesterase 1/2/4 [EC:3.1.2.2]	gga00062 Fatty acid elongation; gga01040 Biosynthesis of unsaturated fatty acids; gga01100 Metabolic pathways	IPR006862; IPR014940; IPR029058;	Acyl-CoA thioester hydrolase/bile acid-CoA amino acid N-acetyltransferase; BAAT/Acyl-CoA thioester hydrolase C-terminal; Alpha/Beta hydrolase fold;
E1BWX4	709	0.459	Down	0.004139	K	Aminoadipate-semialdehyde synthase	AASS	1	0.000534026	54.857	DSTK(1)YAEPYGIQTAHTLLR	3	0.99587	1	0.609	0.922	0.628	1.536	1.638	1.532	mitochondria	GO:1901606 alpha-amino acid catabolic process; GO:0009066 aspartate family amino acid metabolic process; GO:0044699 single-organism process; GO:0046440 L-lysine metabolic process; GO:0044237 cellular metabolic process; GO:0071704 organic substance metabolic process; GO:0008152 metabolic process; GO:0006520 cellular amino acid metabolic process; GO:0044248 cellular catabolic process; GO:0009987 ce…		GO:0016645 oxidoreductase activity, acting on the CH-NH group of donors; GO:0047131 saccharopine dehydrogenase (NAD+, L-glutamate-forming) activity; GO:0016646 oxidoreductase activity, acting on the CH-NH group of donors, NAD or NADP as acceptor; GO:0003824 catalytic activity; GO:0016491 oxidoreductase activity; GO:0004753 saccharopine dehydrogenase activity;	K14157	AASS; alpha-aminoadipic semialdehyde synthase [EC:1.5.1.8 1.5.1.9]	gga00310 Lysine degradation; gga01100 Metabolic pathways	IPR007698; IPR005097; IPR007886; IPR016040; IPR032095;	Alanine dehydrogenase/pyridine nucleotide transhydrogenase, NAD(H)-binding domain; Saccharopine dehydrogenase, NADP binding domain; Alanine dehydrogenase/pyridine nucleotide transhydrogenase, N-terminal; NAD(P)-binding domain; Saccharopine dehydrogenase, C-terminal;
E1C0L2	280	0.71	Down	0.035519	K	"3-hydroxyanthranilate 3,4-dioxygenase"	HAAO	1	6.38933e-05	75.018	SEECVALYIAQDPK(1)HK	4	0.83098	2	0.77	0.885	0.938	1.444	1.071	1.139	cytoplasm	GO:0051188 cofactor biosynthetic process; GO:1901606 alpha-amino acid catabolic process; GO:0065008 regulation of biological quality; GO:0019362 pyridine nucleotide metabolic process; GO:0016053 organic acid biosynthetic process; GO:0009117 nucleotide metabolic process; GO:0044699 single-organism process; GO:0009058 biosynthetic process; GO:0019363 pyridine nucleotide biosynthetic process; GO:004…	GO:0044421 extracellular region part; GO:0031982 vesicle; GO:0005737 cytoplasm; GO:0044424 intracellular part; GO:0005623 cell; GO:0005829 cytosol; GO:0005576 extracellular region; GO:0043226 organelle; GO:0070062 extracellular exosome; GO:0005622 intracellular; GO:0044464 cell part; GO:1903561 extracellular vesicle; GO:0043227 membrane-bounded organelle; GO:0043230 extracellular organelle; GO:00…	GO:0016702 oxidoreductase activity, acting on single donors with incorporation of molecular oxygen, incorporation of two atoms of oxygen; GO:0016701 oxidoreductase activity, acting on single donors with incorporation of molecular oxygen; GO:0005506 iron ion binding; GO:0046914 transition metal ion binding; GO:0003824 catalytic activity; GO:0051213 dioxygenase activity; GO:0005488 binding; GO:0043…	K00452	HAAO; 3-hydroxyanthranilate 3,4-dioxygenase [EC:1.13.11.6]	gga00380 Tryptophan metabolism; gga01100 Metabolic pathways	IPR011051; IPR014710;	RmlC-like cupin domain; RmlC-like jelly roll fold;
F1NB02	36	0.739	Down	0.021742	K	40S ribosomal protein S8	RPS8	1	0.00112436	62.469	YELGRPPANTK(1)IGPR	3	-0.41184	1	0.847	0.879	0.889	1.182	1.017	1.341	nucleus	GO:0044085 cellular component biogenesis; GO:0022613 ribonucleoprotein complex biogenesis; GO:0006518 peptide metabolic process; GO:0006725 cellular aromatic compound metabolic process; GO:0044267 cellular protein metabolic process; GO:0009058 biosynthetic process; GO:1901566 organonitrogen compound biosynthetic process; GO:0044237 cellular metabolic process; GO:0071704 organic substance metaboli…	GO:0005840 ribosome; GO:0043229 intracellular organelle; GO:0043232 intracellular non-membrane-bounded organelle; GO:0015935 small ribosomal subunit; GO:0044446 intracellular organelle part; GO:0005737 cytoplasm; GO:0032991 macromolecular complex; GO:0044424 intracellular part; GO:0005829 cytosol; GO:0005623 cell; GO:0044422 organelle part; GO:0043228 non-membrane-bounded organelle; GO:0043226 or…	GO:0003735 structural constituent of ribosome; GO:0005198 structural molecule activity;	K02995	RP-S8e, RPS8; small subunit ribosomal protein S8e	gga03010 Ribosome
F1NBE3	333	0.724	Down	0.0044646	K	"2-amino-3-ketobutyrate coenzyme A ligase, mitochondrial [Zootermopsis nevadensis]"	GCAT	1	7.58298e-05	113.11	SK(1)MTAAGFTISGK	2	2.7121	3	0.869	0.895	0.846	1.324	1.173	1.106	mitochondria	GO:1901606 alpha-amino acid catabolic process; GO:0044712 single-organism catabolic process; GO:0044281 small molecule metabolic process; GO:0044763 single-organism cellular process; GO:0009066 aspartate family amino acid metabolic process; GO:0044699 single-organism process; GO:0006807 nitrogen compound metabolic process; GO:0044282 small molecule catabolic process; GO:0009058 biosynthetic proce…	GO:0016020 membrane; GO:0031090 organelle membrane; GO:0005737 cytoplasm; GO:0044424 intracellular part; GO:0016604 nuclear body; GO:0005623 cell; GO:0044422 organelle part; GO:0005740 mitochondrial envelope; GO:0031974 membrane-enclosed lumen; GO:0005654 nucleoplasm; GO:0070013 intracellular organelle lumen; GO:0016607 nuclear speck; GO:0044464 cell part; GO:0005622 intracellular; GO:0019866 org…	GO:0008890 glycine C-acetyltransferase activity; GO:0043167 ion binding; GO:0048037 cofactor binding; GO:0016747 transferase activity, transferring acyl groups other than amino-acyl groups; GO:0030170 pyridoxal phosphate binding; GO:0016407 acetyltransferase activity; GO:1901363 heterocyclic compound binding; GO:0097159 organic cyclic compound binding; GO:0016746 transferase activity, transferrin…	K00639	kbl, GCAT; glycine C-acetyltransferase [EC:2.3.1.29]	gga00260 Glycine, serine and threonine metabolism	IPR015424; IPR004839; IPR015422; IPR015421;	Pyridoxal phosphate-dependent transferase; Aminotransferase, class I/classII; Pyridoxal phosphate-dependent transferase, major region, subdomain 2; Pyridoxal phosphate-dependent transferase, major region, subdomain 1;
F1NDC2	25	0.66	Down	0.00171943	K	40S ribosomal protein S23 [Stylophora pistillata]	RPS23	1	0.0100253	79.469	WHDK(1)QYK	3	1.7596	1	0.832	0.861	0.826	1.176	1.234	1.408	cytoplasm	GO:0006518 peptide metabolic process; GO:0043043 peptide biosynthetic process; GO:0044267 cellular protein metabolic process; GO:0006807 nitrogen compound metabolic process; GO:0009058 biosynthetic process; GO:0043603 cellular amide metabolic process; GO:0044238 primary metabolic process; GO:1901566 organonitrogen compound biosynthetic process; GO:1901576 organic substance biosynthetic process; G…	GO:0005840 ribosome; GO:0043229 intracellular organelle; GO:0016020 membrane; GO:0043232 intracellular non-membrane-bounded organelle; GO:0015935 small ribosomal subunit; GO:0044446 intracellular organelle part; GO:0005737 cytoplasm; GO:0032991 macromolecular complex; GO:0044424 intracellular part; GO:0005829 cytosol; GO:0005623 cell; GO:0044422 organelle part; GO:0043228 non-membrane-bounded org…	GO:0097159 organic cyclic compound binding; GO:1901363 heterocyclic compound binding; GO:0003723 RNA binding; GO:0005488 binding; GO:0003676 nucleic acid binding; GO:0005198 structural molecule activity; GO:0003735 structural constituent of ribosome;	K02973	RP-S23e, RPS23; small subunit ribosomal protein S23e	gga03010 Ribosome	IPR012340;	Nucleic acid-binding, OB-fold;
F1NPD1	289	0.19	Down	1.7721e-05	K	Sulfotransferase	SULT	1	0.0336894	59.013	MDK(1)VFEER	2	-0.18724	1	0.723	0.645	0.688	3.855	3.2	3.741	extracellular			GO:0008146 sulfotransferase activity; GO:0016782 transferase activity, transferring sulfur-containing groups; GO:0003824 catalytic activity; GO:0016740 transferase activity;	K22523			IPR000863; IPR027417;	Sulfotransferase domain; P-loop containing nucleoside triphosphate hydrolase;
F1NPD1	305	0.314	Down	0.00026015	K	Sulfotransferase	SULT	1	0.00200641	107.79	LK(1)YEVYCK	3	-0.29515	2	0.779	0.887	0.75	2.198	2.893	2.594	extracellular			GO:0008146 sulfotransferase activity; GO:0016782 transferase activity, transferring sulfur-containing groups; GO:0003824 catalytic activity; GO:0016740 transferase activity;	K22523			IPR000863; IPR027417;	Sulfotransferase domain; P-loop containing nucleoside triphosphate hydrolase;
F1NPD1	135	0.324	Down	0.0178755	K	Sulfotransferase	SULT	1	0.0248772	71.692	LPK(1)SIFK	2	-0.25082	1	0.821	0.795	0.852	2.06	2.228	3.325	extracellular			GO:0008146 sulfotransferase activity; GO:0016782 transferase activity, transferring sulfur-containing groups; GO:0003824 catalytic activity; GO:0016740 transferase activity;	K22523			IPR000863; IPR027417;	Sulfotransferase domain; P-loop containing nucleoside triphosphate hydrolase;
F1NPK5	639	0.356	Down	0.00085976	K	Microsomal triglyceride transfer protein large subunit-like protein	MTTPL	1	1.12222e-05	147.64	K(1)SVSDFSLLSQDWHLR	3	0.91444	1	0.672	0.888	0.609	2.105	1.915	2.076	extracellular	GO:0006810 transport; GO:0006869 lipid transport; GO:1902578 single-organism localization; GO:0044699 single-organism process; GO:0010876 lipid localization; GO:0071702 organic substance transport; GO:0033036 macromolecule localization; GO:0051179 localization; GO:0044765 single-organism transport; GO:0051234 establishment of localization;		GO:0005319 lipid transporter activity; GO:0022892 substrate-specific transporter activity; GO:0005215 transporter activity;	K14463	MTTP, MTP; microsomal triglyceride transfer protein large subunit		IPR015816; IPR015819; IPR011030; IPR001747;	Vitellinogen, beta-sheet N-terminal; Lipid transport protein, beta-sheet shell; Vitellinogen, superhelical; Lipid transport protein, N-terminal;
F1NPK5	143	0.356	Down	3.6281e-06	K	Microsomal triglyceride transfer protein large subunit-like protein	MTTPL	1	2.69947e-07	146.2	ALHGDETEGTLITNLK(1)R	3	0.27329	1	0.697	0.772	0.706	2.07	2.046	1.988	extracellular	GO:0006810 transport; GO:0006869 lipid transport; GO:1902578 single-organism localization; GO:0044699 single-organism process; GO:0010876 lipid localization; GO:0071702 organic substance transport; GO:0033036 macromolecule localization; GO:0051179 localization; GO:0044765 single-organism transport; GO:0051234 establishment of localization;		GO:0005319 lipid transporter activity; GO:0022892 substrate-specific transporter activity; GO:0005215 transporter activity;	K14463	MTTP, MTP; microsomal triglyceride transfer protein large subunit		IPR015816; IPR015819; IPR011030; IPR001747;	Vitellinogen, beta-sheet N-terminal; Lipid transport protein, beta-sheet shell; Vitellinogen, superhelical; Lipid transport protein, N-terminal;
F1NS20	94	0.582	Down	0.0088377	K	"D-glutamate cyclase, mitochondrial-like isoform X1 [Stylophora pistillata]"	C5H14orf159	1	0.0070593	68.972	K(1)YEHGAFTGSLR	3	0.90339	1	0.758	0.679	0.961	1.243	1.487	1.388	mitochondria		GO:0043226 organelle; GO:0043231 intracellular membrane-bounded organelle; GO:0043229 intracellular organelle; GO:0044464 cell part; GO:0005622 intracellular; GO:0005737 cytoplasm; GO:0044424 intracellular part; GO:0043227 membrane-bounded organelle; GO:0005623 cell; GO:0005739 mitochondrion; GO:0044444 cytoplasmic part;		K22210	E4.2.1.48; D-glutamate cyclase [EC:4.2.1.48]	gga00471 D-Glutamine and D-glutamate metabolism	IPR025504;	Domain of unknown function DUF4392;
F1NT14	55	0.709	Down	0.048784	K	Microsomal glutathione S-transferase 1	MGST1	1	8.85523e-23	121.26	AFANPEDTASFGK(1)GDSAK	3	-1.1883	2	0.797	0.98	0.823	1.437	1.01	1.218	extracellular	GO:0033554 cellular response to stress; GO:0006518 peptide metabolic process; GO:0033194 response to hydroperoxide; GO:1901700 response to oxygen-containing compound; GO:0044699 single-organism process; GO:0050896 response to stimulus; GO:0044237 cellular metabolic process; GO:0071704 organic substance metabolic process; GO:0008152 metabolic process; GO:1990748 cellular detoxification; GO:0006575…	GO:0043229 intracellular organelle; GO:0016020 membrane; GO:0044429 mitochondrial part; GO:0031090 organelle membrane; GO:0031967 organelle envelope; GO:0044446 intracellular organelle part; GO:0005737 cytoplasm; GO:0031224 intrinsic component of membrane; GO:0044424 intracellular part; GO:0005623 cell; GO:0016021 integral component of membrane; GO:0044422 organelle part; GO:0005739 mitochondrion…	GO:0004364 glutathione transferase activity; GO:0004602 glutathione peroxidase activity; GO:0003824 catalytic activity; GO:0016765 transferase activity, transferring alkyl or aryl (other than methyl) groups; GO:0016209 antioxidant activity; GO:0004601 peroxidase activity; GO:0016740 transferase activity; GO:0016684 oxidoreductase activity, acting on peroxide as acceptor; GO:0016491 oxidoreductase…	K00799	GST, gst; glutathione S-transferase [EC:2.5.1.18]	gga00480 Glutathione metabolism; gga00980 Metabolism of xenobiotics by cytochrome P450; gga00982 Drug metabolism - cytochrome P450; gga00983 Drug metabolism - other enzymes	IPR023352;	Membrane associated eicosanoid/glutathione metabolism-like domain;
F1NTK1	333	0.523	Down	0.016257	K	Phosphoserine aminotransferase	PSAT1	1	7.59013e-05	141.34	AVELNMISLK(1)GHR	3	-0.43727	3	0.539	0.79	0.928	1.549	1.313	1.455	cytoplasm	GO:0008652 cellular amino acid biosynthetic process; GO:0016053 organic acid biosynthetic process; GO:0044711 single-organism biosynthetic process; GO:0044281 small molecule metabolic process; GO:0044763 single-organism cellular process; GO:0006807 nitrogen compound metabolic process; GO:0044699 single-organism process; GO:0009058 biosynthetic process; GO:1901605 alpha-amino acid metabolic proces…	GO:0070062 extracellular exosome; GO:0043226 organelle; GO:0044421 extracellular region part; GO:0044464 cell part; GO:0005622 intracellular; GO:0005737 cytoplasm; GO:0031982 vesicle; GO:1903561 extracellular vesicle; GO:0044424 intracellular part; GO:0005829 cytosol; GO:0005623 cell; GO:0043227 membrane-bounded organelle; GO:0005576 extracellular region; GO:0043230 extracellular organelle; GO:00…	GO:0016769 transferase activity, transferring nitrogenous groups; GO:0004648 O-phospho-L-serine:2-oxoglutarate aminotransferase activity; GO:0008483 transaminase activity; GO:0003824 catalytic activity; GO:0016740 transferase activity;	K00831	serC, PSAT1; phosphoserine aminotransferase [EC:2.6.1.52]	gga00260 Glycine, serine and threonine metabolism; gga00750 Vitamin B6 metabolism; gga01100 Metabolic pathways; gga01200 Carbon metabolism; gga01230 Biosynthesis of amino acids	IPR015424; IPR000192; IPR015421; IPR015422;	Pyridoxal phosphate-dependent transferase; Aminotransferase class V domain; Pyridoxal phosphate-dependent transferase, major region, subdomain 1; Pyridoxal phosphate-dependent transferase, major region, subdomain 2;
F1NTK1	295	0.525	Down	0.0033215	K	Phosphoserine aminotransferase	PSAT1	1	0.0156014	64.104	SNGFYVCPVEK(1)K	3	-0.67271	1	0.662	0.875	0.722	1.613	1.313	1.375	cytoplasm	GO:0008652 cellular amino acid biosynthetic process; GO:0016053 organic acid biosynthetic process; GO:0044711 single-organism biosynthetic process; GO:0044281 small molecule metabolic process; GO:0044763 single-organism cellular process; GO:0006807 nitrogen compound metabolic process; GO:0044699 single-organism process; GO:0009058 biosynthetic process; GO:1901605 alpha-amino acid metabolic proces…	GO:0070062 extracellular exosome; GO:0043226 organelle; GO:0044421 extracellular region part; GO:0044464 cell part; GO:0005622 intracellular; GO:0005737 cytoplasm; GO:0031982 vesicle; GO:1903561 extracellular vesicle; GO:0044424 intracellular part; GO:0005829 cytosol; GO:0005623 cell; GO:0043227 membrane-bounded organelle; GO:0005576 extracellular region; GO:0043230 extracellular organelle; GO:00…	GO:0016769 transferase activity, transferring nitrogenous groups; GO:0004648 O-phospho-L-serine:2-oxoglutarate aminotransferase activity; GO:0008483 transaminase activity; GO:0003824 catalytic activity; GO:0016740 transferase activity;	K00831	serC, PSAT1; phosphoserine aminotransferase [EC:2.6.1.52]	gga00260 Glycine, serine and threonine metabolism; gga00750 Vitamin B6 metabolism; gga01100 Metabolic pathways; gga01200 Carbon metabolism; gga01230 Biosynthesis of amino acids	IPR015424; IPR000192; IPR015421; IPR015422;	Pyridoxal phosphate-dependent transferase; Aminotransferase class V domain; Pyridoxal phosphate-dependent transferase, major region, subdomain 1; Pyridoxal phosphate-dependent transferase, major region, subdomain 2;
F1NUQ3	59	0.193	Down	0.00049519	K	Heart fatty acid binding protein	FABP3	1	0.000141912	129.54	THSTFK(1)NTEISFK	3	0.41013	1	0.739	0.714	0.667	3.013	4.865	3.129	cytoplasm	GO:2001245 regulation of phosphatidylcholine biosynthetic process; GO:0050794 regulation of cellular process; GO:0065008 regulation of biological quality; GO:1903725 regulation of phospholipid metabolic process; GO:0044699 single-organism process; GO:0019216 regulation of lipid metabolic process; GO:0051234 establishment of localization; GO:0055091 phospholipid homeostasis; GO:0042592 homeostatic…	GO:0070062 extracellular exosome; GO:0043226 organelle; GO:0005615 extracellular space; GO:0044421 extracellular region part; GO:0031982 vesicle; GO:1903561 extracellular vesicle; GO:0043227 membrane-bounded organelle; GO:0005576 extracellular region; GO:0043230 extracellular organelle;	GO:0036041 long-chain fatty acid binding; GO:0008092 cytoskeletal protein binding; GO:0031406 carboxylic acid binding; GO:0070538 oleic acid binding; GO:0005488 binding; GO:0043167 ion binding; GO:0043177 organic acid binding; GO:0008289 lipid binding; GO:0005515 protein binding; GO:0043168 anion binding; GO:0005504 fatty acid binding; GO:0033293 monocarboxylic acid binding; GO:0005215 transporte…	K08752	FABP3; fatty acid-binding protein 3, muscle and heart	gga03320 PPAR signaling pathway	IPR000463; IPR012674; IPR000566; IPR011038;	Cytosolic fatty-acid binding; Calycin; Lipocalin/cytosolic fatty-acid binding domain; Calycin-like;
F1NUQ3	53	0.352	Down	0.00044056	K	Heart fatty acid binding protein	FABP3	1	0.000413976	101.39	VTVK(1)THSTFK	3	0.56765	1	0.804	0.87	0.851	2.009	2.376	2.786	cytoplasm	GO:2001245 regulation of phosphatidylcholine biosynthetic process; GO:0050794 regulation of cellular process; GO:0065008 regulation of biological quality; GO:1903725 regulation of phospholipid metabolic process; GO:0044699 single-organism process; GO:0019216 regulation of lipid metabolic process; GO:0051234 establishment of localization; GO:0055091 phospholipid homeostasis; GO:0042592 homeostatic…	GO:0070062 extracellular exosome; GO:0043226 organelle; GO:0005615 extracellular space; GO:0044421 extracellular region part; GO:0031982 vesicle; GO:1903561 extracellular vesicle; GO:0043227 membrane-bounded organelle; GO:0005576 extracellular region; GO:0043230 extracellular organelle;	GO:0036041 long-chain fatty acid binding; GO:0008092 cytoskeletal protein binding; GO:0031406 carboxylic acid binding; GO:0070538 oleic acid binding; GO:0005488 binding; GO:0043167 ion binding; GO:0043177 organic acid binding; GO:0008289 lipid binding; GO:0005515 protein binding; GO:0043168 anion binding; GO:0005504 fatty acid binding; GO:0033293 monocarboxylic acid binding; GO:0005215 transporte…	K08752	FABP3; fatty acid-binding protein 3, muscle and heart	gga03320 PPAR signaling pathway	IPR000463; IPR012674; IPR000566; IPR011038;	Cytosolic fatty-acid binding; Calycin; Lipocalin/cytosolic fatty-acid binding domain; Calycin-like;
F1NUQ3	82	0.623	Down	0.048101	K	Heart fatty acid binding protein	FABP3	1	0.00421201	95.531	HVK(1)SLVK	3	-0.99614	1	0.957	0.918	0.949	1.23	1.759	1.543	cytoplasm	GO:2001245 regulation of phosphatidylcholine biosynthetic process; GO:0050794 regulation of cellular process; GO:0065008 regulation of biological quality; GO:1903725 regulation of phospholipid metabolic process; GO:0044699 single-organism process; GO:0019216 regulation of lipid metabolic process; GO:0051234 establishment of localization; GO:0055091 phospholipid homeostasis; GO:0042592 homeostatic…	GO:0070062 extracellular exosome; GO:0043226 organelle; GO:0005615 extracellular space; GO:0044421 extracellular region part; GO:0031982 vesicle; GO:1903561 extracellular vesicle; GO:0043227 membrane-bounded organelle; GO:0005576 extracellular region; GO:0043230 extracellular organelle;	GO:0036041 long-chain fatty acid binding; GO:0008092 cytoskeletal protein binding; GO:0031406 carboxylic acid binding; GO:0070538 oleic acid binding; GO:0005488 binding; GO:0043167 ion binding; GO:0043177 organic acid binding; GO:0008289 lipid binding; GO:0005515 protein binding; GO:0043168 anion binding; GO:0005504 fatty acid binding; GO:0033293 monocarboxylic acid binding; GO:0005215 transporte…	K08752	FABP3; fatty acid-binding protein 3, muscle and heart	gga03320 PPAR signaling pathway	IPR000463; IPR012674; IPR000566; IPR011038;	Cytosolic fatty-acid binding; Calycin; Lipocalin/cytosolic fatty-acid binding domain; Calycin-like;
F1NV02	4348	0.567	Down	0.00093804	K	Apolipoprotein B	APOB	1	0.0228719	86.898	SLAENVK(1)K	2	-0.0025091	1	0.746	0.792	0.848	1.466	1.485	1.259	extracellular	GO:0010744 positive regulation of macrophage derived foam cell differentiation; GO:0065008 regulation of biological quality; GO:0022414 reproductive process; GO:0006066 alcohol metabolic process; GO:0044255 cellular lipid metabolic process; GO:0010886 positive regulation of cholesterol storage; GO:0019216 regulation of lipid metabolic process; GO:0044237 cellular metabolic process; GO:0015031 pro…	GO:0044421 extracellular region part; GO:0005615 extracellular space; GO:0005783 endoplasmic reticulum; GO:0034362 low-density lipoprotein particle; GO:0031982 vesicle; GO:0034358 plasma lipoprotein particle; GO:0005737 cytoplasm; GO:0034385 triglyceride-rich plasma lipoprotein particle; GO:0043025 neuronal cell body; GO:0032991 macromolecular complex; GO:0044424 intracellular part; GO:0034359 ma…	GO:0035473 lipase binding; GO:0005102 receptor binding; GO:0043167 ion binding; GO:0005319 lipid transporter activity; GO:0022892 substrate-specific transporter activity; GO:0005515 protein binding; GO:0008201 heparin binding; GO:1901681 sulfur compound binding; GO:0097367 carbohydrate derivative binding; GO:0070325 lipoprotein particle receptor binding; GO:0017127 cholesterol transporter activit…	K14462	APOB; apolipoprotein B		IPR011030; IPR015817; IPR015818; IPR001747; IPR022176; IPR015819; IPR015816; IPR015255; IPR009454;	Vitellinogen, superhelical; Vitellinogen, open beta-sheet, subdomain 1; Vitellinogen, open beta-sheet, subdomain 2; Lipid transport protein, N-terminal; Apolipoprotein B100 C-terminal; Lipid transport protein, beta-sheet shell; Vitellinogen, beta-sheet N-terminal; Vitellinogen, open beta-sheet; Lipid transport, open beta-sheet;
F1NV02	4315	0.451	Down	0.000135626	K	Apolipoprotein B	APOB	1	0.00377947	69.03	SLQSK(1)NFEDIK	3	2.2815	1	0.668	0.755	0.706	1.709	1.504	1.51	extracellular	GO:0010744 positive regulation of macrophage derived foam cell differentiation; GO:0065008 regulation of biological quality; GO:0022414 reproductive process; GO:0006066 alcohol metabolic process; GO:0044255 cellular lipid metabolic process; GO:0010886 positive regulation of cholesterol storage; GO:0019216 regulation of lipid metabolic process; GO:0044237 cellular metabolic process; GO:0015031 pro…	GO:0044421 extracellular region part; GO:0005615 extracellular space; GO:0005783 endoplasmic reticulum; GO:0034362 low-density lipoprotein particle; GO:0031982 vesicle; GO:0034358 plasma lipoprotein particle; GO:0005737 cytoplasm; GO:0034385 triglyceride-rich plasma lipoprotein particle; GO:0043025 neuronal cell body; GO:0032991 macromolecular complex; GO:0044424 intracellular part; GO:0034359 ma…	GO:0035473 lipase binding; GO:0005102 receptor binding; GO:0043167 ion binding; GO:0005319 lipid transporter activity; GO:0022892 substrate-specific transporter activity; GO:0005515 protein binding; GO:0008201 heparin binding; GO:1901681 sulfur compound binding; GO:0097367 carbohydrate derivative binding; GO:0070325 lipoprotein particle receptor binding; GO:0017127 cholesterol transporter activit…	K14462	APOB; apolipoprotein B		IPR011030; IPR015817; IPR015818; IPR001747; IPR022176; IPR015819; IPR015816; IPR015255; IPR009454;	Vitellinogen, superhelical; Vitellinogen, open beta-sheet, subdomain 1; Vitellinogen, open beta-sheet, subdomain 2; Lipid transport protein, N-terminal; Apolipoprotein B100 C-terminal; Lipid transport protein, beta-sheet shell; Vitellinogen, beta-sheet N-terminal; Vitellinogen, open beta-sheet; Lipid transport, open beta-sheet;
F1NV02	1509	0.599	Down	0.00040199	K	Apolipoprotein B	APOB	1	0.0305823	55.649	VLEGK(1)SNLR	2	-0.62991	1	0.785	0.878	0.79	1.355	1.298	1.439	extracellular	GO:0010744 positive regulation of macrophage derived foam cell differentiation; GO:0065008 regulation of biological quality; GO:0022414 reproductive process; GO:0006066 alcohol metabolic process; GO:0044255 cellular lipid metabolic process; GO:0010886 positive regulation of cholesterol storage; GO:0019216 regulation of lipid metabolic process; GO:0044237 cellular metabolic process; GO:0015031 pro…	GO:0044421 extracellular region part; GO:0005615 extracellular space; GO:0005783 endoplasmic reticulum; GO:0034362 low-density lipoprotein particle; GO:0031982 vesicle; GO:0034358 plasma lipoprotein particle; GO:0005737 cytoplasm; GO:0034385 triglyceride-rich plasma lipoprotein particle; GO:0043025 neuronal cell body; GO:0032991 macromolecular complex; GO:0044424 intracellular part; GO:0034359 ma…	GO:0035473 lipase binding; GO:0005102 receptor binding; GO:0043167 ion binding; GO:0005319 lipid transporter activity; GO:0022892 substrate-specific transporter activity; GO:0005515 protein binding; GO:0008201 heparin binding; GO:1901681 sulfur compound binding; GO:0097367 carbohydrate derivative binding; GO:0070325 lipoprotein particle receptor binding; GO:0017127 cholesterol transporter activit…	K14462	APOB; apolipoprotein B		IPR011030; IPR015817; IPR015818; IPR001747; IPR022176; IPR015819; IPR015816; IPR015255; IPR009454;	Vitellinogen, superhelical; Vitellinogen, open beta-sheet, subdomain 1; Vitellinogen, open beta-sheet, subdomain 2; Lipid transport protein, N-terminal; Apolipoprotein B100 C-terminal; Lipid transport protein, beta-sheet shell; Vitellinogen, beta-sheet N-terminal; Vitellinogen, open beta-sheet; Lipid transport, open beta-sheet;
F1NV02	1155	0.677	Down	0.0027641	K	Apolipoprotein B	APOB	1	1.97961e-11	97.384	GYLQMSSSVGTHGNTVSK(1)R	3	-0.35355	1	0.806	0.965	0.82	1.318	1.258	1.25	extracellular	GO:0010744 positive regulation of macrophage derived foam cell differentiation; GO:0065008 regulation of biological quality; GO:0022414 reproductive process; GO:0006066 alcohol metabolic process; GO:0044255 cellular lipid metabolic process; GO:0010886 positive regulation of cholesterol storage; GO:0019216 regulation of lipid metabolic process; GO:0044237 cellular metabolic process; GO:0015031 pro…	GO:0044421 extracellular region part; GO:0005615 extracellular space; GO:0005783 endoplasmic reticulum; GO:0034362 low-density lipoprotein particle; GO:0031982 vesicle; GO:0034358 plasma lipoprotein particle; GO:0005737 cytoplasm; GO:0034385 triglyceride-rich plasma lipoprotein particle; GO:0043025 neuronal cell body; GO:0032991 macromolecular complex; GO:0044424 intracellular part; GO:0034359 ma…	GO:0035473 lipase binding; GO:0005102 receptor binding; GO:0043167 ion binding; GO:0005319 lipid transporter activity; GO:0022892 substrate-specific transporter activity; GO:0005515 protein binding; GO:0008201 heparin binding; GO:1901681 sulfur compound binding; GO:0097367 carbohydrate derivative binding; GO:0070325 lipoprotein particle receptor binding; GO:0017127 cholesterol transporter activit…	K14462	APOB; apolipoprotein B		IPR011030; IPR015817; IPR015818; IPR001747; IPR022176; IPR015819; IPR015816; IPR015255; IPR009454;	Vitellinogen, superhelical; Vitellinogen, open beta-sheet, subdomain 1; Vitellinogen, open beta-sheet, subdomain 2; Lipid transport protein, N-terminal; Apolipoprotein B100 C-terminal; Lipid transport protein, beta-sheet shell; Vitellinogen, beta-sheet N-terminal; Vitellinogen, open beta-sheet; Lipid transport, open beta-sheet;
F1NV02	1947	0.594	Down	0.00047823	K	Apolipoprotein B	APOB	1	0.0138274	48.944	GSTSHSFK(1)SMR	3	0.36209	1	0.821	0.869	0.749	1.417	1.303	1.385	extracellular	GO:0010744 positive regulation of macrophage derived foam cell differentiation; GO:0065008 regulation of biological quality; GO:0022414 reproductive process; GO:0006066 alcohol metabolic process; GO:0044255 cellular lipid metabolic process; GO:0010886 positive regulation of cholesterol storage; GO:0019216 regulation of lipid metabolic process; GO:0044237 cellular metabolic process; GO:0015031 pro…	GO:0044421 extracellular region part; GO:0005615 extracellular space; GO:0005783 endoplasmic reticulum; GO:0034362 low-density lipoprotein particle; GO:0031982 vesicle; GO:0034358 plasma lipoprotein particle; GO:0005737 cytoplasm; GO:0034385 triglyceride-rich plasma lipoprotein particle; GO:0043025 neuronal cell body; GO:0032991 macromolecular complex; GO:0044424 intracellular part; GO:0034359 ma…	GO:0035473 lipase binding; GO:0005102 receptor binding; GO:0043167 ion binding; GO:0005319 lipid transporter activity; GO:0022892 substrate-specific transporter activity; GO:0005515 protein binding; GO:0008201 heparin binding; GO:1901681 sulfur compound binding; GO:0097367 carbohydrate derivative binding; GO:0070325 lipoprotein particle receptor binding; GO:0017127 cholesterol transporter activit…	K14462	APOB; apolipoprotein B		IPR011030; IPR015817; IPR015818; IPR001747; IPR022176; IPR015819; IPR015816; IPR015255; IPR009454;	Vitellinogen, superhelical; Vitellinogen, open beta-sheet, subdomain 1; Vitellinogen, open beta-sheet, subdomain 2; Lipid transport protein, N-terminal; Apolipoprotein B100 C-terminal; Lipid transport protein, beta-sheet shell; Vitellinogen, beta-sheet N-terminal; Vitellinogen, open beta-sheet; Lipid transport, open beta-sheet;
F1NV02	3461	0.661	Down	0.00145672	K	Apolipoprotein B	APOB	1	9.9862e-06	100.43	VTYDFTTPK(1)HGISAK	3	2.4555	1	0.865	0.911	0.782	1.365	1.263	1.244	extracellular	GO:0010744 positive regulation of macrophage derived foam cell differentiation; GO:0065008 regulation of biological quality; GO:0022414 reproductive process; GO:0006066 alcohol metabolic process; GO:0044255 cellular lipid metabolic process; GO:0010886 positive regulation of cholesterol storage; GO:0019216 regulation of lipid metabolic process; GO:0044237 cellular metabolic process; GO:0015031 pro…	GO:0044421 extracellular region part; GO:0005615 extracellular space; GO:0005783 endoplasmic reticulum; GO:0034362 low-density lipoprotein particle; GO:0031982 vesicle; GO:0034358 plasma lipoprotein particle; GO:0005737 cytoplasm; GO:0034385 triglyceride-rich plasma lipoprotein particle; GO:0043025 neuronal cell body; GO:0032991 macromolecular complex; GO:0044424 intracellular part; GO:0034359 ma…	GO:0035473 lipase binding; GO:0005102 receptor binding; GO:0043167 ion binding; GO:0005319 lipid transporter activity; GO:0022892 substrate-specific transporter activity; GO:0005515 protein binding; GO:0008201 heparin binding; GO:1901681 sulfur compound binding; GO:0097367 carbohydrate derivative binding; GO:0070325 lipoprotein particle receptor binding; GO:0017127 cholesterol transporter activit…	K14462	APOB; apolipoprotein B		IPR011030; IPR015817; IPR015818; IPR001747; IPR022176; IPR015819; IPR015816; IPR015255; IPR009454;	Vitellinogen, superhelical; Vitellinogen, open beta-sheet, subdomain 1; Vitellinogen, open beta-sheet, subdomain 2; Lipid transport protein, N-terminal; Apolipoprotein B100 C-terminal; Lipid transport protein, beta-sheet shell; Vitellinogen, beta-sheet N-terminal; Vitellinogen, open beta-sheet; Lipid transport, open beta-sheet;
F1NY29	98	0.745	Down	9.6938e-05	K	"Electron transfer flavoprotein-ubiquinone oxidoreductase, mitochondrial [Stylophora pistillata]"	ETFDH	1	0.000329638	107.65	QLAAEQGK(1)EIR	2	-0.67588	1	0.864	0.87	0.911	1.18	1.167	1.201	mitochondria	GO:0034440 lipid oxidation; GO:0044699 single-organism process; GO:0022904 respiratory electron transport chain; GO:0044255 cellular lipid metabolic process; GO:0050896 response to stimulus; GO:0044237 cellular metabolic process; GO:0071704 organic substance metabolic process; GO:0008152 metabolic process; GO:0006091 generation of precursor metabolites and energy; GO:0030258 lipid modification; G…	GO:0016020 membrane; GO:0031090 organelle membrane; GO:0005737 cytoplasm; GO:0031305 integral component of mitochondrial inner membrane; GO:0032991 macromolecular complex; GO:0031224 intrinsic component of membrane; GO:0098798 mitochondrial protein complex; GO:0044424 intracellular part; GO:0044455 mitochondrial membrane part; GO:0005623 cell; GO:0045251 electron transfer flavoprotein complex; GO…	GO:0004174 electron-transferring-flavoprotein dehydrogenase activity; GO:0043783 oxidoreductase activity, oxidizing metal ions with flavin as acceptor; GO:0016645 oxidoreductase activity, acting on the CH-NH group of donors; GO:0016722 oxidoreductase activity, oxidizing metal ions; GO:0051539 4 iron, 4 sulfur cluster binding; GO:0048037 cofactor binding; GO:0016491 oxidoreductase activity; GO:000…	K00311	ETFDH; electron-transferring-flavoprotein dehydrogenase [EC:1.5.5.1]		IPR023753;	FAD/NAD(P)-binding domain;
F1NY29	225	0.734	Down	0.0096766	K	"Electron transfer flavoprotein-ubiquinone oxidoreductase, mitochondrial [Stylophora pistillata]"	ETFDH	1	1.76304e-06	97.767	GIATNDVGIQK(1)DGAPK	3	-1.5122	1	0.871	0.812	0.942	1.238	1.075	1.262	mitochondria	GO:0034440 lipid oxidation; GO:0044699 single-organism process; GO:0022904 respiratory electron transport chain; GO:0044255 cellular lipid metabolic process; GO:0050896 response to stimulus; GO:0044237 cellular metabolic process; GO:0071704 organic substance metabolic process; GO:0008152 metabolic process; GO:0006091 generation of precursor metabolites and energy; GO:0030258 lipid modification; G…	GO:0016020 membrane; GO:0031090 organelle membrane; GO:0005737 cytoplasm; GO:0031305 integral component of mitochondrial inner membrane; GO:0032991 macromolecular complex; GO:0031224 intrinsic component of membrane; GO:0098798 mitochondrial protein complex; GO:0044424 intracellular part; GO:0044455 mitochondrial membrane part; GO:0005623 cell; GO:0045251 electron transfer flavoprotein complex; GO…	GO:0004174 electron-transferring-flavoprotein dehydrogenase activity; GO:0043783 oxidoreductase activity, oxidizing metal ions with flavin as acceptor; GO:0016645 oxidoreductase activity, acting on the CH-NH group of donors; GO:0016722 oxidoreductase activity, oxidizing metal ions; GO:0051539 4 iron, 4 sulfur cluster binding; GO:0048037 cofactor binding; GO:0016491 oxidoreductase activity; GO:000…	K00311	ETFDH; electron-transferring-flavoprotein dehydrogenase [EC:1.5.5.1]		IPR023753;	FAD/NAD(P)-binding domain;
F1NY29	148	0.731	Down	0.000159815	K	"Electron transfer flavoprotein-ubiquinone oxidoreductase, mitochondrial [Stylophora pistillata]"	ETFDH	1	4.40261e-10	200.58	GAPLHTPVTEDK(1)FGILTK	4	-0.62299	2	0.851	0.887	0.881	1.237	1.162	1.182	mitochondria	GO:0034440 lipid oxidation; GO:0044699 single-organism process; GO:0022904 respiratory electron transport chain; GO:0044255 cellular lipid metabolic process; GO:0050896 response to stimulus; GO:0044237 cellular metabolic process; GO:0071704 organic substance metabolic process; GO:0008152 metabolic process; GO:0006091 generation of precursor metabolites and energy; GO:0030258 lipid modification; G…	GO:0016020 membrane; GO:0031090 organelle membrane; GO:0005737 cytoplasm; GO:0031305 integral component of mitochondrial inner membrane; GO:0032991 macromolecular complex; GO:0031224 intrinsic component of membrane; GO:0098798 mitochondrial protein complex; GO:0044424 intracellular part; GO:0044455 mitochondrial membrane part; GO:0005623 cell; GO:0045251 electron transfer flavoprotein complex; GO…	GO:0004174 electron-transferring-flavoprotein dehydrogenase activity; GO:0043783 oxidoreductase activity, oxidizing metal ions with flavin as acceptor; GO:0016645 oxidoreductase activity, acting on the CH-NH group of donors; GO:0016722 oxidoreductase activity, oxidizing metal ions; GO:0051539 4 iron, 4 sulfur cluster binding; GO:0048037 cofactor binding; GO:0016491 oxidoreductase activity; GO:000…	K00311	ETFDH; electron-transferring-flavoprotein dehydrogenase [EC:1.5.5.1]		IPR023753;	FAD/NAD(P)-binding domain;
F1P180	152	0.656	Down	0.00167783	K	Aspartate aminotransferase	GOT2	1	2.0326e-07	154.46	DVYLPK(1)PSWGNHTPIFR	3	-0.56242	11	0.765	0.867	0.85	1.321	1.162	1.301	mitochondria	GO:0019550 glutamate catabolic process to aspartate; GO:1901606 alpha-amino acid catabolic process; GO:0016053 organic acid biosynthetic process; GO:0044699 single-organism process; GO:0009058 biosynthetic process; GO:0044237 cellular metabolic process; GO:0051234 establishment of localization; GO:0008152 metabolic process; GO:0006520 cellular amino acid metabolic process; GO:0015718 monocarboxyl…	GO:0016020 membrane; GO:0044421 extracellular region part; GO:0031090 organelle membrane; GO:0071944 cell periphery; GO:0031982 vesicle; GO:0005737 cytoplasm; GO:0044424 intracellular part; GO:0005623 cell; GO:0044422 organelle part; GO:0005740 mitochondrial envelope; GO:0070062 extracellular exosome; GO:0043209 myelin sheath; GO:0005622 intracellular; GO:0044464 cell part; GO:0019866 organelle i…	GO:0016769 transferase activity, transferring nitrogenous groups; GO:0003723 RNA binding; GO:0043167 ion binding; GO:0048037 cofactor binding; GO:0030170 pyridoxal phosphate binding; GO:1901363 heterocyclic compound binding; GO:0097159 organic cyclic compound binding; GO:0003824 catalytic activity; GO:0004069 L-aspartate:2-oxoglutarate aminotransferase activity; GO:0005488 binding; GO:0003676 nuc…	K14455	GOT2; aspartate aminotransferase, mitochondrial [EC:2.6.1.1]	gga00220 Arginine biosynthesis; gga00250 Alanine, aspartate and glutamate metabolism; gga00270 Cysteine and methionine metabolism; gga00330 Arginine and proline metabolism; gga00350 Tyrosine metabolism; gga00360 Phenylalanine metabolism; gga00400 Phenylalanine, tyrosine and tryptophan biosynthesis; gga01100 Metabolic pathways; gga01200 Carbon metabolism; gga01210 2-Oxocarboxylic acid metabolism; …	IPR004839; IPR015424; IPR015421;	Aminotransferase, class I/classII; Pyridoxal phosphate-dependent transferase; Pyridoxal phosphate-dependent transferase, major region, subdomain 1;
F1P180	227	0.626	Down	0.0046227	K	Aspartate aminotransferase	GOT2	1	0.00123457	123.02	QEQWK(1)ELASVVK(1)K	2	0.030707	9	0.775	0.821	0.824	1.489	1.144	1.233	mitochondria	GO:0019550 glutamate catabolic process to aspartate; GO:1901606 alpha-amino acid catabolic process; GO:0016053 organic acid biosynthetic process; GO:0044699 single-organism process; GO:0009058 biosynthetic process; GO:0044237 cellular metabolic process; GO:0051234 establishment of localization; GO:0008152 metabolic process; GO:0006520 cellular amino acid metabolic process; GO:0015718 monocarboxyl…	GO:0016020 membrane; GO:0044421 extracellular region part; GO:0031090 organelle membrane; GO:0071944 cell periphery; GO:0031982 vesicle; GO:0005737 cytoplasm; GO:0044424 intracellular part; GO:0005623 cell; GO:0044422 organelle part; GO:0005740 mitochondrial envelope; GO:0070062 extracellular exosome; GO:0043209 myelin sheath; GO:0005622 intracellular; GO:0044464 cell part; GO:0019866 organelle i…	GO:0016769 transferase activity, transferring nitrogenous groups; GO:0003723 RNA binding; GO:0043167 ion binding; GO:0048037 cofactor binding; GO:0030170 pyridoxal phosphate binding; GO:1901363 heterocyclic compound binding; GO:0097159 organic cyclic compound binding; GO:0003824 catalytic activity; GO:0004069 L-aspartate:2-oxoglutarate aminotransferase activity; GO:0005488 binding; GO:0003676 nuc…	K14455	GOT2; aspartate aminotransferase, mitochondrial [EC:2.6.1.1]	gga00220 Arginine biosynthesis; gga00250 Alanine, aspartate and glutamate metabolism; gga00270 Cysteine and methionine metabolism; gga00330 Arginine and proline metabolism; gga00350 Tyrosine metabolism; gga00360 Phenylalanine metabolism; gga00400 Phenylalanine, tyrosine and tryptophan biosynthesis; gga01100 Metabolic pathways; gga01200 Carbon metabolism; gga01210 2-Oxocarboxylic acid metabolism; …	IPR004839; IPR015424; IPR015421;	Aminotransferase, class I/classII; Pyridoxal phosphate-dependent transferase; Pyridoxal phosphate-dependent transferase, major region, subdomain 1;
F1P180	193	0.729	Down	0.022002	K	Aspartate aminotransferase	GOT2	1	5.89733e-12	136.26	TCSLDFTGAMEDISK(1)IPEK	4	0.029768	5	0.871	0.87	0.871	1.276	1.088	1.217	mitochondria	GO:0019550 glutamate catabolic process to aspartate; GO:1901606 alpha-amino acid catabolic process; GO:0016053 organic acid biosynthetic process; GO:0044699 single-organism process; GO:0009058 biosynthetic process; GO:0044237 cellular metabolic process; GO:0051234 establishment of localization; GO:0008152 metabolic process; GO:0006520 cellular amino acid metabolic process; GO:0015718 monocarboxyl…	GO:0016020 membrane; GO:0044421 extracellular region part; GO:0031090 organelle membrane; GO:0071944 cell periphery; GO:0031982 vesicle; GO:0005737 cytoplasm; GO:0044424 intracellular part; GO:0005623 cell; GO:0044422 organelle part; GO:0005740 mitochondrial envelope; GO:0070062 extracellular exosome; GO:0043209 myelin sheath; GO:0005622 intracellular; GO:0044464 cell part; GO:0019866 organelle i…	GO:0016769 transferase activity, transferring nitrogenous groups; GO:0003723 RNA binding; GO:0043167 ion binding; GO:0048037 cofactor binding; GO:0030170 pyridoxal phosphate binding; GO:1901363 heterocyclic compound binding; GO:0097159 organic cyclic compound binding; GO:0003824 catalytic activity; GO:0004069 L-aspartate:2-oxoglutarate aminotransferase activity; GO:0005488 binding; GO:0003676 nuc…	K14455	GOT2; aspartate aminotransferase, mitochondrial [EC:2.6.1.1]	gga00220 Arginine biosynthesis; gga00250 Alanine, aspartate and glutamate metabolism; gga00270 Cysteine and methionine metabolism; gga00330 Arginine and proline metabolism; gga00350 Tyrosine metabolism; gga00360 Phenylalanine metabolism; gga00400 Phenylalanine, tyrosine and tryptophan biosynthesis; gga01100 Metabolic pathways; gga01200 Carbon metabolism; gga01210 2-Oxocarboxylic acid metabolism; …	IPR004839; IPR015424; IPR015421;	Aminotransferase, class I/classII; Pyridoxal phosphate-dependent transferase; Pyridoxal phosphate-dependent transferase, major region, subdomain 1;
F1P180	397	0.719	Down	0.00065873	K	Aspartate aminotransferase	GOT2	1	0.000137952	144.28	EFSIYMTK(1)DGR	2	0.97164	8	0.828	0.88	0.883	1.265	1.153	1.188	mitochondria	GO:0019550 glutamate catabolic process to aspartate; GO:1901606 alpha-amino acid catabolic process; GO:0016053 organic acid biosynthetic process; GO:0044699 single-organism process; GO:0009058 biosynthetic process; GO:0044237 cellular metabolic process; GO:0051234 establishment of localization; GO:0008152 metabolic process; GO:0006520 cellular amino acid metabolic process; GO:0015718 monocarboxyl…	GO:0016020 membrane; GO:0044421 extracellular region part; GO:0031090 organelle membrane; GO:0071944 cell periphery; GO:0031982 vesicle; GO:0005737 cytoplasm; GO:0044424 intracellular part; GO:0005623 cell; GO:0044422 organelle part; GO:0005740 mitochondrial envelope; GO:0070062 extracellular exosome; GO:0043209 myelin sheath; GO:0005622 intracellular; GO:0044464 cell part; GO:0019866 organelle i…	GO:0016769 transferase activity, transferring nitrogenous groups; GO:0003723 RNA binding; GO:0043167 ion binding; GO:0048037 cofactor binding; GO:0030170 pyridoxal phosphate binding; GO:1901363 heterocyclic compound binding; GO:0097159 organic cyclic compound binding; GO:0003824 catalytic activity; GO:0004069 L-aspartate:2-oxoglutarate aminotransferase activity; GO:0005488 binding; GO:0003676 nuc…	K14455	GOT2; aspartate aminotransferase, mitochondrial [EC:2.6.1.1]	gga00220 Arginine biosynthesis; gga00250 Alanine, aspartate and glutamate metabolism; gga00270 Cysteine and methionine metabolism; gga00330 Arginine and proline metabolism; gga00350 Tyrosine metabolism; gga00360 Phenylalanine metabolism; gga00400 Phenylalanine, tyrosine and tryptophan biosynthesis; gga01100 Metabolic pathways; gga01200 Carbon metabolism; gga01210 2-Oxocarboxylic acid metabolism; …	IPR004839; IPR015424; IPR015421;	Aminotransferase, class I/classII; Pyridoxal phosphate-dependent transferase; Pyridoxal phosphate-dependent transferase, major region, subdomain 1;
F1P180	84	0.648	Down	0.0067216	K	Aspartate aminotransferase	GOT2	1	7.50707e-08	134.88	KAEAMIAAK(1)K(1)MDK	3	-1.127	10	0.779	0.833	0.853	1.445	1.101	1.257	mitochondria	GO:0019550 glutamate catabolic process to aspartate; GO:1901606 alpha-amino acid catabolic process; GO:0016053 organic acid biosynthetic process; GO:0044699 single-organism process; GO:0009058 biosynthetic process; GO:0044237 cellular metabolic process; GO:0051234 establishment of localization; GO:0008152 metabolic process; GO:0006520 cellular amino acid metabolic process; GO:0015718 monocarboxyl…	GO:0016020 membrane; GO:0044421 extracellular region part; GO:0031090 organelle membrane; GO:0071944 cell periphery; GO:0031982 vesicle; GO:0005737 cytoplasm; GO:0044424 intracellular part; GO:0005623 cell; GO:0044422 organelle part; GO:0005740 mitochondrial envelope; GO:0070062 extracellular exosome; GO:0043209 myelin sheath; GO:0005622 intracellular; GO:0044464 cell part; GO:0019866 organelle i…	GO:0016769 transferase activity, transferring nitrogenous groups; GO:0003723 RNA binding; GO:0043167 ion binding; GO:0048037 cofactor binding; GO:0030170 pyridoxal phosphate binding; GO:1901363 heterocyclic compound binding; GO:0097159 organic cyclic compound binding; GO:0003824 catalytic activity; GO:0004069 L-aspartate:2-oxoglutarate aminotransferase activity; GO:0005488 binding; GO:0003676 nuc…	K14455	GOT2; aspartate aminotransferase, mitochondrial [EC:2.6.1.1]	gga00220 Arginine biosynthesis; gga00250 Alanine, aspartate and glutamate metabolism; gga00270 Cysteine and methionine metabolism; gga00330 Arginine and proline metabolism; gga00350 Tyrosine metabolism; gga00360 Phenylalanine metabolism; gga00400 Phenylalanine, tyrosine and tryptophan biosynthesis; gga01100 Metabolic pathways; gga01200 Carbon metabolism; gga01210 2-Oxocarboxylic acid metabolism; …	IPR004839; IPR015424; IPR015421;	Aminotransferase, class I/classII; Pyridoxal phosphate-dependent transferase; Pyridoxal phosphate-dependent transferase, major region, subdomain 1;
F1P180	197	0.703	Down	0.045184	K	Aspartate aminotransferase	GOT2	1	2.79267e-16	116.74	IPEK(1)SIILLHACAHNPTGVDPR	4	0.24759	3	0.698	0.985	0.885	1.329	1.053	1.27	mitochondria	GO:0019550 glutamate catabolic process to aspartate; GO:1901606 alpha-amino acid catabolic process; GO:0016053 organic acid biosynthetic process; GO:0044699 single-organism process; GO:0009058 biosynthetic process; GO:0044237 cellular metabolic process; GO:0051234 establishment of localization; GO:0008152 metabolic process; GO:0006520 cellular amino acid metabolic process; GO:0015718 monocarboxyl…	GO:0016020 membrane; GO:0044421 extracellular region part; GO:0031090 organelle membrane; GO:0071944 cell periphery; GO:0031982 vesicle; GO:0005737 cytoplasm; GO:0044424 intracellular part; GO:0005623 cell; GO:0044422 organelle part; GO:0005740 mitochondrial envelope; GO:0070062 extracellular exosome; GO:0043209 myelin sheath; GO:0005622 intracellular; GO:0044464 cell part; GO:0019866 organelle i…	GO:0016769 transferase activity, transferring nitrogenous groups; GO:0003723 RNA binding; GO:0043167 ion binding; GO:0048037 cofactor binding; GO:0030170 pyridoxal phosphate binding; GO:1901363 heterocyclic compound binding; GO:0097159 organic cyclic compound binding; GO:0003824 catalytic activity; GO:0004069 L-aspartate:2-oxoglutarate aminotransferase activity; GO:0005488 binding; GO:0003676 nuc…	K14455	GOT2; aspartate aminotransferase, mitochondrial [EC:2.6.1.1]	gga00220 Arginine biosynthesis; gga00250 Alanine, aspartate and glutamate metabolism; gga00270 Cysteine and methionine metabolism; gga00330 Arginine and proline metabolism; gga00350 Tyrosine metabolism; gga00360 Phenylalanine metabolism; gga00400 Phenylalanine, tyrosine and tryptophan biosynthesis; gga01100 Metabolic pathways; gga01200 Carbon metabolism; gga01210 2-Oxocarboxylic acid metabolism; …	IPR004839; IPR015424; IPR015421;	Aminotransferase, class I/classII; Pyridoxal phosphate-dependent transferase; Pyridoxal phosphate-dependent transferase, major region, subdomain 1;
F1P180	83	0.695	Down	0.02682	K	Aspartate aminotransferase	GOT2	1	0.0001029	134.88	K(1)AEAMIAAK(1)K	2	-0.26191	46	0.843	0.843	0.864	1.361	1.109	1.199	mitochondria	GO:0019550 glutamate catabolic process to aspartate; GO:1901606 alpha-amino acid catabolic process; GO:0016053 organic acid biosynthetic process; GO:0044699 single-organism process; GO:0009058 biosynthetic process; GO:0044237 cellular metabolic process; GO:0051234 establishment of localization; GO:0008152 metabolic process; GO:0006520 cellular amino acid metabolic process; GO:0015718 monocarboxyl…	GO:0016020 membrane; GO:0044421 extracellular region part; GO:0031090 organelle membrane; GO:0071944 cell periphery; GO:0031982 vesicle; GO:0005737 cytoplasm; GO:0044424 intracellular part; GO:0005623 cell; GO:0044422 organelle part; GO:0005740 mitochondrial envelope; GO:0070062 extracellular exosome; GO:0043209 myelin sheath; GO:0005622 intracellular; GO:0044464 cell part; GO:0019866 organelle i…	GO:0016769 transferase activity, transferring nitrogenous groups; GO:0003723 RNA binding; GO:0043167 ion binding; GO:0048037 cofactor binding; GO:0030170 pyridoxal phosphate binding; GO:1901363 heterocyclic compound binding; GO:0097159 organic cyclic compound binding; GO:0003824 catalytic activity; GO:0004069 L-aspartate:2-oxoglutarate aminotransferase activity; GO:0005488 binding; GO:0003676 nuc…	K14455	GOT2; aspartate aminotransferase, mitochondrial [EC:2.6.1.1]	gga00220 Arginine biosynthesis; gga00250 Alanine, aspartate and glutamate metabolism; gga00270 Cysteine and methionine metabolism; gga00330 Arginine and proline metabolism; gga00350 Tyrosine metabolism; gga00360 Phenylalanine metabolism; gga00400 Phenylalanine, tyrosine and tryptophan biosynthesis; gga01100 Metabolic pathways; gga01200 Carbon metabolism; gga01210 2-Oxocarboxylic acid metabolism; …	IPR004839; IPR015424; IPR015421;	Aminotransferase, class I/classII; Pyridoxal phosphate-dependent transferase; Pyridoxal phosphate-dependent transferase, major region, subdomain 1;
F1P180	228	0.601	Down	0.0070963	K	Aspartate aminotransferase	GOT2	1	0.00123457	115.23	ELASVVK(1)K(1)R	3	0.33742	3	0.734	0.845	0.793	1.55	1.144	1.251	mitochondria	GO:0019550 glutamate catabolic process to aspartate; GO:1901606 alpha-amino acid catabolic process; GO:0016053 organic acid biosynthetic process; GO:0044699 single-organism process; GO:0009058 biosynthetic process; GO:0044237 cellular metabolic process; GO:0051234 establishment of localization; GO:0008152 metabolic process; GO:0006520 cellular amino acid metabolic process; GO:0015718 monocarboxyl…	GO:0016020 membrane; GO:0044421 extracellular region part; GO:0031090 organelle membrane; GO:0071944 cell periphery; GO:0031982 vesicle; GO:0005737 cytoplasm; GO:0044424 intracellular part; GO:0005623 cell; GO:0044422 organelle part; GO:0005740 mitochondrial envelope; GO:0070062 extracellular exosome; GO:0043209 myelin sheath; GO:0005622 intracellular; GO:0044464 cell part; GO:0019866 organelle i…	GO:0016769 transferase activity, transferring nitrogenous groups; GO:0003723 RNA binding; GO:0043167 ion binding; GO:0048037 cofactor binding; GO:0030170 pyridoxal phosphate binding; GO:1901363 heterocyclic compound binding; GO:0097159 organic cyclic compound binding; GO:0003824 catalytic activity; GO:0004069 L-aspartate:2-oxoglutarate aminotransferase activity; GO:0005488 binding; GO:0003676 nuc…	K14455	GOT2; aspartate aminotransferase, mitochondrial [EC:2.6.1.1]	gga00220 Arginine biosynthesis; gga00250 Alanine, aspartate and glutamate metabolism; gga00270 Cysteine and methionine metabolism; gga00330 Arginine and proline metabolism; gga00350 Tyrosine metabolism; gga00360 Phenylalanine metabolism; gga00400 Phenylalanine, tyrosine and tryptophan biosynthesis; gga01100 Metabolic pathways; gga01200 Carbon metabolism; gga01210 2-Oxocarboxylic acid metabolism; …	IPR004839; IPR015424; IPR015421;	Aminotransferase, class I/classII; Pyridoxal phosphate-dependent transferase; Pyridoxal phosphate-dependent transferase, major region, subdomain 1;
F1P180	75	0.682	Down	0.0033194	K	Aspartate aminotransferase	GOT2	1	0.000465821	96.229	K(1)AEAMIAAK(1)K	2	-0.26191	12	0.83	0.819	0.877	1.371	1.13	1.203	mitochondria	GO:0019550 glutamate catabolic process to aspartate; GO:1901606 alpha-amino acid catabolic process; GO:0016053 organic acid biosynthetic process; GO:0044699 single-organism process; GO:0009058 biosynthetic process; GO:0044237 cellular metabolic process; GO:0051234 establishment of localization; GO:0008152 metabolic process; GO:0006520 cellular amino acid metabolic process; GO:0015718 monocarboxyl…	GO:0016020 membrane; GO:0044421 extracellular region part; GO:0031090 organelle membrane; GO:0071944 cell periphery; GO:0031982 vesicle; GO:0005737 cytoplasm; GO:0044424 intracellular part; GO:0005623 cell; GO:0044422 organelle part; GO:0005740 mitochondrial envelope; GO:0070062 extracellular exosome; GO:0043209 myelin sheath; GO:0005622 intracellular; GO:0044464 cell part; GO:0019866 organelle i…	GO:0016769 transferase activity, transferring nitrogenous groups; GO:0003723 RNA binding; GO:0043167 ion binding; GO:0048037 cofactor binding; GO:0030170 pyridoxal phosphate binding; GO:1901363 heterocyclic compound binding; GO:0097159 organic cyclic compound binding; GO:0003824 catalytic activity; GO:0004069 L-aspartate:2-oxoglutarate aminotransferase activity; GO:0005488 binding; GO:0003676 nuc…	K14455	GOT2; aspartate aminotransferase, mitochondrial [EC:2.6.1.1]	gga00220 Arginine biosynthesis; gga00250 Alanine, aspartate and glutamate metabolism; gga00270 Cysteine and methionine metabolism; gga00330 Arginine and proline metabolism; gga00350 Tyrosine metabolism; gga00360 Phenylalanine metabolism; gga00400 Phenylalanine, tyrosine and tryptophan biosynthesis; gga01100 Metabolic pathways; gga01200 Carbon metabolism; gga01210 2-Oxocarboxylic acid metabolism; …	IPR004839; IPR015424; IPR015421;	Aminotransferase, class I/classII; Pyridoxal phosphate-dependent transferase; Pyridoxal phosphate-dependent transferase, major region, subdomain 1;
F1P180	51	0.638	Down	0.00128018	K	Aspartate aminotransferase	GOT2	1	1.46619e-05	141.86	RDTNSK(1)K	3	0.29317	3	0.831	0.814	0.802	1.349	1.144	1.345	mitochondria	GO:0019550 glutamate catabolic process to aspartate; GO:1901606 alpha-amino acid catabolic process; GO:0016053 organic acid biosynthetic process; GO:0044699 single-organism process; GO:0009058 biosynthetic process; GO:0044237 cellular metabolic process; GO:0051234 establishment of localization; GO:0008152 metabolic process; GO:0006520 cellular amino acid metabolic process; GO:0015718 monocarboxyl…	GO:0016020 membrane; GO:0044421 extracellular region part; GO:0031090 organelle membrane; GO:0071944 cell periphery; GO:0031982 vesicle; GO:0005737 cytoplasm; GO:0044424 intracellular part; GO:0005623 cell; GO:0044422 organelle part; GO:0005740 mitochondrial envelope; GO:0070062 extracellular exosome; GO:0043209 myelin sheath; GO:0005622 intracellular; GO:0044464 cell part; GO:0019866 organelle i…	GO:0016769 transferase activity, transferring nitrogenous groups; GO:0003723 RNA binding; GO:0043167 ion binding; GO:0048037 cofactor binding; GO:0030170 pyridoxal phosphate binding; GO:1901363 heterocyclic compound binding; GO:0097159 organic cyclic compound binding; GO:0003824 catalytic activity; GO:0004069 L-aspartate:2-oxoglutarate aminotransferase activity; GO:0005488 binding; GO:0003676 nuc…	K14455	GOT2; aspartate aminotransferase, mitochondrial [EC:2.6.1.1]	gga00220 Arginine biosynthesis; gga00250 Alanine, aspartate and glutamate metabolism; gga00270 Cysteine and methionine metabolism; gga00330 Arginine and proline metabolism; gga00350 Tyrosine metabolism; gga00360 Phenylalanine metabolism; gga00400 Phenylalanine, tyrosine and tryptophan biosynthesis; gga01100 Metabolic pathways; gga01200 Carbon metabolism; gga01210 2-Oxocarboxylic acid metabolism; …	IPR004839; IPR015424; IPR015421;	Aminotransferase, class I/classII; Pyridoxal phosphate-dependent transferase; Pyridoxal phosphate-dependent transferase, major region, subdomain 1;
F1P180	115	0.737	Down	0.004578	K	Aspartate aminotransferase	GOT2	1	1.33457e-27	243.17	ASAELALGENSEAFK(1)SGR	3	0.51844	15	0.833	0.921	0.872	1.213	1.088	1.262	mitochondria	GO:0019550 glutamate catabolic process to aspartate; GO:1901606 alpha-amino acid catabolic process; GO:0016053 organic acid biosynthetic process; GO:0044699 single-organism process; GO:0009058 biosynthetic process; GO:0044237 cellular metabolic process; GO:0051234 establishment of localization; GO:0008152 metabolic process; GO:0006520 cellular amino acid metabolic process; GO:0015718 monocarboxyl…	GO:0016020 membrane; GO:0044421 extracellular region part; GO:0031090 organelle membrane; GO:0071944 cell periphery; GO:0031982 vesicle; GO:0005737 cytoplasm; GO:0044424 intracellular part; GO:0005623 cell; GO:0044422 organelle part; GO:0005740 mitochondrial envelope; GO:0070062 extracellular exosome; GO:0043209 myelin sheath; GO:0005622 intracellular; GO:0044464 cell part; GO:0019866 organelle i…	GO:0016769 transferase activity, transferring nitrogenous groups; GO:0003723 RNA binding; GO:0043167 ion binding; GO:0048037 cofactor binding; GO:0030170 pyridoxal phosphate binding; GO:1901363 heterocyclic compound binding; GO:0097159 organic cyclic compound binding; GO:0003824 catalytic activity; GO:0004069 L-aspartate:2-oxoglutarate aminotransferase activity; GO:0005488 binding; GO:0003676 nuc…	K14455	GOT2; aspartate aminotransferase, mitochondrial [EC:2.6.1.1]	gga00220 Arginine biosynthesis; gga00250 Alanine, aspartate and glutamate metabolism; gga00270 Cysteine and methionine metabolism; gga00330 Arginine and proline metabolism; gga00350 Tyrosine metabolism; gga00360 Phenylalanine metabolism; gga00400 Phenylalanine, tyrosine and tryptophan biosynthesis; gga01100 Metabolic pathways; gga01200 Carbon metabolism; gga01210 2-Oxocarboxylic acid metabolism; …	IPR004839; IPR015424; IPR015421;	Aminotransferase, class I/classII; Pyridoxal phosphate-dependent transferase; Pyridoxal phosphate-dependent transferase, major region, subdomain 1;
F1P180	52	0.675	Down	0.0052789	K	Aspartate aminotransferase	GOT2	1	1.46619e-05	141.86	K(1)MNLGVGAYR	2	-0.25005	5	0.783	0.879	0.856	1.333	1.096	1.3	mitochondria	GO:0019550 glutamate catabolic process to aspartate; GO:1901606 alpha-amino acid catabolic process; GO:0016053 organic acid biosynthetic process; GO:0044699 single-organism process; GO:0009058 biosynthetic process; GO:0044237 cellular metabolic process; GO:0051234 establishment of localization; GO:0008152 metabolic process; GO:0006520 cellular amino acid metabolic process; GO:0015718 monocarboxyl…	GO:0016020 membrane; GO:0044421 extracellular region part; GO:0031090 organelle membrane; GO:0071944 cell periphery; GO:0031982 vesicle; GO:0005737 cytoplasm; GO:0044424 intracellular part; GO:0005623 cell; GO:0044422 organelle part; GO:0005740 mitochondrial envelope; GO:0070062 extracellular exosome; GO:0043209 myelin sheath; GO:0005622 intracellular; GO:0044464 cell part; GO:0019866 organelle i…	GO:0016769 transferase activity, transferring nitrogenous groups; GO:0003723 RNA binding; GO:0043167 ion binding; GO:0048037 cofactor binding; GO:0030170 pyridoxal phosphate binding; GO:1901363 heterocyclic compound binding; GO:0097159 organic cyclic compound binding; GO:0003824 catalytic activity; GO:0004069 L-aspartate:2-oxoglutarate aminotransferase activity; GO:0005488 binding; GO:0003676 nuc…	K14455	GOT2; aspartate aminotransferase, mitochondrial [EC:2.6.1.1]	gga00220 Arginine biosynthesis; gga00250 Alanine, aspartate and glutamate metabolism; gga00270 Cysteine and methionine metabolism; gga00330 Arginine and proline metabolism; gga00350 Tyrosine metabolism; gga00360 Phenylalanine metabolism; gga00400 Phenylalanine, tyrosine and tryptophan biosynthesis; gga01100 Metabolic pathways; gga01200 Carbon metabolism; gga01210 2-Oxocarboxylic acid metabolism; …	IPR004839; IPR015424; IPR015421;	Aminotransferase, class I/classII; Pyridoxal phosphate-dependent transferase; Pyridoxal phosphate-dependent transferase, major region, subdomain 1;
F1P180	302	0.672	Down	0.0025597	K	Aspartate aminotransferase	GOT2	1	0.000614505	93.839	VESQLK(1)ILIR	2	-0.23259	1	0.771	0.869	0.868	1.334	1.249	1.147	mitochondria	GO:0019550 glutamate catabolic process to aspartate; GO:1901606 alpha-amino acid catabolic process; GO:0016053 organic acid biosynthetic process; GO:0044699 single-organism process; GO:0009058 biosynthetic process; GO:0044237 cellular metabolic process; GO:0051234 establishment of localization; GO:0008152 metabolic process; GO:0006520 cellular amino acid metabolic process; GO:0015718 monocarboxyl…	GO:0016020 membrane; GO:0044421 extracellular region part; GO:0031090 organelle membrane; GO:0071944 cell periphery; GO:0031982 vesicle; GO:0005737 cytoplasm; GO:0044424 intracellular part; GO:0005623 cell; GO:0044422 organelle part; GO:0005740 mitochondrial envelope; GO:0070062 extracellular exosome; GO:0043209 myelin sheath; GO:0005622 intracellular; GO:0044464 cell part; GO:0019866 organelle i…	GO:0016769 transferase activity, transferring nitrogenous groups; GO:0003723 RNA binding; GO:0043167 ion binding; GO:0048037 cofactor binding; GO:0030170 pyridoxal phosphate binding; GO:1901363 heterocyclic compound binding; GO:0097159 organic cyclic compound binding; GO:0003824 catalytic activity; GO:0004069 L-aspartate:2-oxoglutarate aminotransferase activity; GO:0005488 binding; GO:0003676 nuc…	K14455	GOT2; aspartate aminotransferase, mitochondrial [EC:2.6.1.1]	gga00220 Arginine biosynthesis; gga00250 Alanine, aspartate and glutamate metabolism; gga00270 Cysteine and methionine metabolism; gga00330 Arginine and proline metabolism; gga00350 Tyrosine metabolism; gga00360 Phenylalanine metabolism; gga00400 Phenylalanine, tyrosine and tryptophan biosynthesis; gga01100 Metabolic pathways; gga01200 Carbon metabolism; gga01210 2-Oxocarboxylic acid metabolism; …	IPR004839; IPR015424; IPR015421;	Aminotransferase, class I/classII; Pyridoxal phosphate-dependent transferase; Pyridoxal phosphate-dependent transferase, major region, subdomain 1;
P02659	102	0.11	Down	0.000135477	K	Apovitellenin-1	---	1	0.029902	52.49	NLCYTK(1)VLGY	2	-0.84623	1	0.526	0.757	0.55	5.489	4.624	6.543	extracellular	GO:0008152 metabolic process; GO:0044710 single-organism metabolic process; GO:0050790 regulation of catalytic activity; GO:0065009 regulation of molecular function; GO:0044699 single-organism process; GO:0044092 negative regulation of molecular function; GO:0044238 primary metabolic process; GO:0043086 negative regulation of catalytic activity; GO:0006629 lipid metabolic process; GO:0071704 orga…	GO:0044421 extracellular region part; GO:0005615 extracellular space; GO:0032994 protein-lipid complex; GO:1990777 lipoprotein particle; GO:0034358 plasma lipoprotein particle; GO:0034385 triglyceride-rich plasma lipoprotein particle; GO:0032991 macromolecular complex; GO:0042627 chylomicron; GO:0005576 extracellular region; GO:0034361 very-low-density lipoprotein particle;	GO:0045735 nutrient reservoir activity; GO:0004857 enzyme inhibitor activity; GO:0098772 molecular function regulator; GO:0030234 enzyme regulator activity;
P02659	94	0.586	Down	0.0059178	K	Apovitellenin-1	---	1	0.00101878	114.72	LAEQLMEK(1)IK	2	-0.24372	2	0.959	1.107	0.837	1.635	1.487	1.829	extracellular	GO:0008152 metabolic process; GO:0044710 single-organism metabolic process; GO:0050790 regulation of catalytic activity; GO:0065009 regulation of molecular function; GO:0044699 single-organism process; GO:0044092 negative regulation of molecular function; GO:0044238 primary metabolic process; GO:0043086 negative regulation of catalytic activity; GO:0006629 lipid metabolic process; GO:0071704 orga…	GO:0044421 extracellular region part; GO:0005615 extracellular space; GO:0032994 protein-lipid complex; GO:1990777 lipoprotein particle; GO:0034358 plasma lipoprotein particle; GO:0034385 triglyceride-rich plasma lipoprotein particle; GO:0032991 macromolecular complex; GO:0042627 chylomicron; GO:0005576 extracellular region; GO:0034361 very-low-density lipoprotein particle;	GO:0045735 nutrient reservoir activity; GO:0004857 enzyme inhibitor activity; GO:0098772 molecular function regulator; GO:0030234 enzyme regulator activity;
P02659	96	0.494	Down	0.0048789	K	Apovitellenin-1	---	1	0.00157376	119.68	IK(1)NLCYTK	3	-1.441	4	1.003	0.96	0.849	1.904	1.529	2.257	extracellular	GO:0008152 metabolic process; GO:0044710 single-organism metabolic process; GO:0050790 regulation of catalytic activity; GO:0065009 regulation of molecular function; GO:0044699 single-organism process; GO:0044092 negative regulation of molecular function; GO:0044238 primary metabolic process; GO:0043086 negative regulation of catalytic activity; GO:0006629 lipid metabolic process; GO:0071704 orga…	GO:0044421 extracellular region part; GO:0005615 extracellular space; GO:0032994 protein-lipid complex; GO:1990777 lipoprotein particle; GO:0034358 plasma lipoprotein particle; GO:0034385 triglyceride-rich plasma lipoprotein particle; GO:0032991 macromolecular complex; GO:0042627 chylomicron; GO:0005576 extracellular region; GO:0034361 very-low-density lipoprotein particle;	GO:0045735 nutrient reservoir activity; GO:0004857 enzyme inhibitor activity; GO:0098772 molecular function regulator; GO:0030234 enzyme regulator activity;
P11029	1737	0.671	Down	0.0021394	K	Acetyl-CoA carboxylase	ACAC	1	6.36969e-06	66.467	K(1)VSALNSVHCEHVEDNGESR	4	-1.9184	1	0.801	0.833	0.839	1.362	1.182	1.14	cytoplasm	GO:0051188 cofactor biosynthetic process; GO:0001101 response to acid chemical; GO:0065008 regulation of biological quality; GO:0016053 organic acid biosynthetic process; GO:0009891 positive regulation of biosynthetic process; GO:0044699 single-organism process; GO:0044255 cellular lipid metabolic process; GO:0009058 biosynthetic process; GO:0044237 cellular metabolic process; GO:0035384 thioeste…	GO:0044424 intracellular part; GO:0005623 cell; GO:0044464 cell part; GO:0005622 intracellular; GO:0005737 cytoplasm;	GO:0046966 thyroid hormone receptor binding; GO:1901265 nucleoside phosphate binding; GO:0005102 receptor binding; GO:0016885 ligase activity, forming carbon-carbon bonds; GO:0016874 ligase activity; GO:0050692 DBD domain binding; GO:0005515 protein binding; GO:0051427 hormone receptor binding; GO:0003989 acetyl-CoA carboxylase activity; GO:0000975 regulatory region DNA binding; GO:0097159 organi…	K11262	ACACA; acetyl-CoA carboxylase / biotin carboxylase 1 [EC:6.4.1.2 6.3.4.14]	gga00061 Fatty acid biosynthesis; gga00620 Pyruvate metabolism; gga00640 Propanoate metabolism; gga01100 Metabolic pathways; gga01212 Fatty acid metabolism; gga04910 Insulin signaling pathway	IPR011762; IPR011053; IPR029045; IPR000022; IPR005481; IPR005479; IPR000089; IPR013815; IPR013537; IPR016185; IPR011764; IPR011761; IPR005482; IPR013816; IPR011763; IPR011054;	Acetyl-coenzyme A carboxyltransferase, N-terminal; Single hybrid motif; ClpP/crotonase-like domain; Carboxyl transferase; Biotin carboxylase-like, N-terminal domain; Carbamoyl-phosphate synthetase large subunit-like, ATP-binding domain; Biotin/lipoyl attachment; ATP-grasp fold, subdomain 1; Acetyl-CoA carboxylase, central domain; Pre-ATP-grasp domain; Biotin carboxylation domain; ATP-grasp fold; …
Q08393	141	0.766	Down	0.024125	K	Glutathione S-transferase	---	1	4.74837e-05	97.45	ALK(1)DHGQDYLVGNK	3	0.35013	1	0.848	0.799	1.008	1.225	1.103	1.136	cytoplasm	GO:0006790 sulfur compound metabolic process; GO:0008152 metabolic process; GO:0006518 peptide metabolic process; GO:0006575 cellular modified amino acid metabolic process; GO:0006749 glutathione metabolic process; GO:0006807 nitrogen compound metabolic process; GO:0034641 cellular nitrogen compound metabolic process; GO:0043603 cellular amide metabolic process; GO:0009987 cellular process; GO:00…	GO:0044424 intracellular part; GO:0005623 cell; GO:0044464 cell part; GO:0005622 intracellular; GO:0005737 cytoplasm;	GO:0004364 glutathione transferase activity; GO:0016765 transferase activity, transferring alkyl or aryl (other than methyl) groups; GO:0005515 protein binding; GO:0003824 catalytic activity; GO:0016740 transferase activity; GO:0005488 binding;	K00799	GST, gst; glutathione S-transferase [EC:2.5.1.18]	gga00480 Glutathione metabolism; gga00980 Metabolism of xenobiotics by cytochrome P450; gga00982 Drug metabolism - cytochrome P450; gga00983 Drug metabolism - other enzymes	IPR004046; IPR010987; IPR012336; IPR004045;	Glutathione S-transferase, C-terminal; Glutathione S-transferase, C-terminal-like; Thioredoxin-like fold; Glutathione S-transferase, N-terminal;
Q08393	43	0.7	Down	0.0053196	K	Glutathione S-transferase	---	0.999099	0.032321	47.561	K(0.001)EDLEK(0.999)LR	3	0.26644	1	0.797	0.92	0.842	1.3	1.251	1.104	cytoplasm	GO:0006790 sulfur compound metabolic process; GO:0008152 metabolic process; GO:0006518 peptide metabolic process; GO:0006575 cellular modified amino acid metabolic process; GO:0006749 glutathione metabolic process; GO:0006807 nitrogen compound metabolic process; GO:0034641 cellular nitrogen compound metabolic process; GO:0043603 cellular amide metabolic process; GO:0009987 cellular process; GO:00…	GO:0044424 intracellular part; GO:0005623 cell; GO:0044464 cell part; GO:0005622 intracellular; GO:0005737 cytoplasm;	GO:0004364 glutathione transferase activity; GO:0016765 transferase activity, transferring alkyl or aryl (other than methyl) groups; GO:0005515 protein binding; GO:0003824 catalytic activity; GO:0016740 transferase activity; GO:0005488 binding;	K00799	GST, gst; glutathione S-transferase [EC:2.5.1.18]	gga00480 Glutathione metabolism; gga00980 Metabolism of xenobiotics by cytochrome P450; gga00982 Drug metabolism - cytochrome P450; gga00983 Drug metabolism - other enzymes	IPR004046; IPR010987; IPR012336; IPR004045;	Glutathione S-transferase, C-terminal; Glutathione S-transferase, C-terminal-like; Thioredoxin-like fold; Glutathione S-transferase, N-terminal;
Q8AXQ0	113	0.687	Down	0.041258	K	Translocating chain-associated membrane protein	TRAM	1	0.0346111	40.778	MHFSK(1)TK	3	0.90715	1	0.997	0.719	0.802	1.169	1.073	1.422	plasma membrane	GO:0045184 establishment of protein localization; GO:0006810 transport; GO:0071702 organic substance transport; GO:0051179 localization; GO:0033036 macromolecule localization; GO:0008104 protein localization; GO:0015031 protein transport; GO:0051234 establishment of localization;	GO:0031224 intrinsic component of membrane; GO:0016020 membrane; GO:0016021 integral component of membrane; GO:0044425 membrane part;		K14010	TRAM1; translocating chain-associated membrane protein 1	gga04141 Protein processing in endoplasmic reticulum	IPR006634; IPR013599;	TRAM/LAG1/CLN8 homology domain; TRAM1-like protein;
Q90875	572	0.699	Down	0.00150336	K	Cytoplasmic aconitate hydratase	ACO1	1	8.92236e-06	99.055	IDFEK(1)EPLGISASGK	3	1.5722	1	0.801	0.878	0.875	1.306	1.179	1.171	cytoplasm	GO:0006879 cellular iron ion homeostasis; GO:0065008 regulation of biological quality; GO:0055076 transition metal ion homeostasis; GO:0030003 cellular cation homeostasis; GO:0055072 iron ion homeostasis; GO:0044699 single-organism process; GO:0050896 response to stimulus; GO:0044237 cellular metabolic process; GO:0055082 cellular chemical homeostasis; GO:0071704 organic substance metabolic proce…	GO:0044424 intracellular part; GO:0005623 cell; GO:0044464 cell part; GO:0005622 intracellular; GO:0005737 cytoplasm;	GO:0003723 RNA binding; GO:0043167 ion binding; GO:0003994 aconitate hydratase activity; GO:0016829 lyase activity; GO:0016836 hydro-lyase activity; GO:0051539 4 iron, 4 sulfur cluster binding; GO:0016835 carbon-oxygen lyase activity; GO:1901363 heterocyclic compound binding; GO:0097159 organic cyclic compound binding; GO:0003824 catalytic activity; GO:0005488 binding; GO:0051536 iron-sulfur clus…	K01681	ACO, acnA; aconitate hydratase [EC:4.2.1.3]	gga00020 Citrate cycle (TCA cycle); gga00630 Glyoxylate and dicarboxylate metabolism; gga01100 Metabolic pathways; gga01200 Carbon metabolism; gga01210 2-Oxocarboxylic acid metabolism; gga01230 Biosynthesis of amino acids	IPR001030; IPR000573; IPR015932; IPR015928; IPR015931;	Aconitase/3-isopropylmalate dehydratase large subunit, alpha/beta/alpha domain; Aconitase A/isopropylmalate dehydratase small subunit, swivel domain; Aconitase/3-isopropylmalate dehydratase large subunit, alpha/beta/alpha, subdomain 2; Aconitase/3-isopropylmalate dehydratase, swivel; Aconitase/3-isopropylmalate dehydratase large subunit, alpha/beta/alpha, subdomain 1/3;
Q90875	400	0.705	Down	0.0054608	K	Cytoplasmic aconitate hydratase	ACO1	1	0.000855083	88.224	QGFK(1)GFQIAPDR	2	-0.64387	2	0.855	0.874	0.837	1.356	1.191	1.095	cytoplasm	GO:0006879 cellular iron ion homeostasis; GO:0065008 regulation of biological quality; GO:0055076 transition metal ion homeostasis; GO:0030003 cellular cation homeostasis; GO:0055072 iron ion homeostasis; GO:0044699 single-organism process; GO:0050896 response to stimulus; GO:0044237 cellular metabolic process; GO:0055082 cellular chemical homeostasis; GO:0071704 organic substance metabolic proce…	GO:0044424 intracellular part; GO:0005623 cell; GO:0044464 cell part; GO:0005622 intracellular; GO:0005737 cytoplasm;	GO:0003723 RNA binding; GO:0043167 ion binding; GO:0003994 aconitate hydratase activity; GO:0016829 lyase activity; GO:0016836 hydro-lyase activity; GO:0051539 4 iron, 4 sulfur cluster binding; GO:0016835 carbon-oxygen lyase activity; GO:1901363 heterocyclic compound binding; GO:0097159 organic cyclic compound binding; GO:0003824 catalytic activity; GO:0005488 binding; GO:0051536 iron-sulfur clus…	K01681	ACO, acnA; aconitate hydratase [EC:4.2.1.3]	gga00020 Citrate cycle (TCA cycle); gga00630 Glyoxylate and dicarboxylate metabolism; gga01100 Metabolic pathways; gga01200 Carbon metabolism; gga01210 2-Oxocarboxylic acid metabolism; gga01230 Biosynthesis of amino acids	IPR001030; IPR000573; IPR015932; IPR015928; IPR015931;	Aconitase/3-isopropylmalate dehydratase large subunit, alpha/beta/alpha domain; Aconitase A/isopropylmalate dehydratase small subunit, swivel domain; Aconitase/3-isopropylmalate dehydratase large subunit, alpha/beta/alpha, subdomain 2; Aconitase/3-isopropylmalate dehydratase, swivel; Aconitase/3-isopropylmalate dehydratase large subunit, alpha/beta/alpha, subdomain 1/3;
Q90875	327	0.698	Down	0.034381	K	Cytoplasmic aconitate hydratase	ACO1	0.93212	0.00931186	63.624	DK(0.932)EK(0.068)VLCTK	3	-1.3269	1	0.808	1.001	0.746	1.374	1.226	1.063	cytoplasm	GO:0006879 cellular iron ion homeostasis; GO:0065008 regulation of biological quality; GO:0055076 transition metal ion homeostasis; GO:0030003 cellular cation homeostasis; GO:0055072 iron ion homeostasis; GO:0044699 single-organism process; GO:0050896 response to stimulus; GO:0044237 cellular metabolic process; GO:0055082 cellular chemical homeostasis; GO:0071704 organic substance metabolic proce…	GO:0044424 intracellular part; GO:0005623 cell; GO:0044464 cell part; GO:0005622 intracellular; GO:0005737 cytoplasm;	GO:0003723 RNA binding; GO:0043167 ion binding; GO:0003994 aconitate hydratase activity; GO:0016829 lyase activity; GO:0016836 hydro-lyase activity; GO:0051539 4 iron, 4 sulfur cluster binding; GO:0016835 carbon-oxygen lyase activity; GO:1901363 heterocyclic compound binding; GO:0097159 organic cyclic compound binding; GO:0003824 catalytic activity; GO:0005488 binding; GO:0051536 iron-sulfur clus…	K01681	ACO, acnA; aconitate hydratase [EC:4.2.1.3]	gga00020 Citrate cycle (TCA cycle); gga00630 Glyoxylate and dicarboxylate metabolism; gga01100 Metabolic pathways; gga01200 Carbon metabolism; gga01210 2-Oxocarboxylic acid metabolism; gga01230 Biosynthesis of amino acids	IPR001030; IPR000573; IPR015932; IPR015928; IPR015931;	Aconitase/3-isopropylmalate dehydratase large subunit, alpha/beta/alpha domain; Aconitase A/isopropylmalate dehydratase small subunit, swivel domain; Aconitase/3-isopropylmalate dehydratase large subunit, alpha/beta/alpha, subdomain 2; Aconitase/3-isopropylmalate dehydratase, swivel; Aconitase/3-isopropylmalate dehydratase large subunit, alpha/beta/alpha, subdomain 1/3;
Q90875	857	0.691	Down	0.0039809	K	Cytoplasmic aconitate hydratase	ACO1	1	0.000227744	99.404	LDTGK(1)TFHAIMR	3	0.15236	1	0.881	0.858	0.805	1.28	1.304	1.095	cytoplasm	GO:0006879 cellular iron ion homeostasis; GO:0065008 regulation of biological quality; GO:0055076 transition metal ion homeostasis; GO:0030003 cellular cation homeostasis; GO:0055072 iron ion homeostasis; GO:0044699 single-organism process; GO:0050896 response to stimulus; GO:0044237 cellular metabolic process; GO:0055082 cellular chemical homeostasis; GO:0071704 organic substance metabolic proce…	GO:0044424 intracellular part; GO:0005623 cell; GO:0044464 cell part; GO:0005622 intracellular; GO:0005737 cytoplasm;	GO:0003723 RNA binding; GO:0043167 ion binding; GO:0003994 aconitate hydratase activity; GO:0016829 lyase activity; GO:0016836 hydro-lyase activity; GO:0051539 4 iron, 4 sulfur cluster binding; GO:0016835 carbon-oxygen lyase activity; GO:1901363 heterocyclic compound binding; GO:0097159 organic cyclic compound binding; GO:0003824 catalytic activity; GO:0005488 binding; GO:0051536 iron-sulfur clus…	K01681	ACO, acnA; aconitate hydratase [EC:4.2.1.3]	gga00020 Citrate cycle (TCA cycle); gga00630 Glyoxylate and dicarboxylate metabolism; gga01100 Metabolic pathways; gga01200 Carbon metabolism; gga01210 2-Oxocarboxylic acid metabolism; gga01230 Biosynthesis of amino acids	IPR001030; IPR000573; IPR015932; IPR015928; IPR015931;	Aconitase/3-isopropylmalate dehydratase large subunit, alpha/beta/alpha domain; Aconitase A/isopropylmalate dehydratase small subunit, swivel domain; Aconitase/3-isopropylmalate dehydratase large subunit, alpha/beta/alpha, subdomain 2; Aconitase/3-isopropylmalate dehydratase, swivel; Aconitase/3-isopropylmalate dehydratase large subunit, alpha/beta/alpha, subdomain 1/3;
Q90875	141	0.694	Down	0.00195822	K	Cytoplasmic aconitate hydratase	ACO1	1	2.40439e-05	133.25	RSDSLQK(1)NQDLEFER	3	-0.46475	2	0.794	0.905	0.849	1.252	1.277	1.144	cytoplasm	GO:0006879 cellular iron ion homeostasis; GO:0065008 regulation of biological quality; GO:0055076 transition metal ion homeostasis; GO:0030003 cellular cation homeostasis; GO:0055072 iron ion homeostasis; GO:0044699 single-organism process; GO:0050896 response to stimulus; GO:0044237 cellular metabolic process; GO:0055082 cellular chemical homeostasis; GO:0071704 organic substance metabolic proce…	GO:0044424 intracellular part; GO:0005623 cell; GO:0044464 cell part; GO:0005622 intracellular; GO:0005737 cytoplasm;	GO:0003723 RNA binding; GO:0043167 ion binding; GO:0003994 aconitate hydratase activity; GO:0016829 lyase activity; GO:0016836 hydro-lyase activity; GO:0051539 4 iron, 4 sulfur cluster binding; GO:0016835 carbon-oxygen lyase activity; GO:1901363 heterocyclic compound binding; GO:0097159 organic cyclic compound binding; GO:0003824 catalytic activity; GO:0005488 binding; GO:0051536 iron-sulfur clus…	K01681	ACO, acnA; aconitate hydratase [EC:4.2.1.3]	gga00020 Citrate cycle (TCA cycle); gga00630 Glyoxylate and dicarboxylate metabolism; gga01100 Metabolic pathways; gga01200 Carbon metabolism; gga01210 2-Oxocarboxylic acid metabolism; gga01230 Biosynthesis of amino acids	IPR001030; IPR000573; IPR015932; IPR015928; IPR015931;	Aconitase/3-isopropylmalate dehydratase large subunit, alpha/beta/alpha domain; Aconitase A/isopropylmalate dehydratase small subunit, swivel domain; Aconitase/3-isopropylmalate dehydratase large subunit, alpha/beta/alpha, subdomain 2; Aconitase/3-isopropylmalate dehydratase, swivel; Aconitase/3-isopropylmalate dehydratase large subunit, alpha/beta/alpha, subdomain 1/3;
Q98TH5	58	0.701	Down	0.024362	K	Ribosomal protein S11	cRPS11	1	0.0030854	84.479	EAIEGTYIDK(1)K	3	0.46111	1	0.763	0.897	0.909	1.232	1.2	1.233	cytoplasm	GO:0006518 peptide metabolic process; GO:0043043 peptide biosynthetic process; GO:0044267 cellular protein metabolic process; GO:0006807 nitrogen compound metabolic process; GO:0009058 biosynthetic process; GO:0043603 cellular amide metabolic process; GO:0044238 primary metabolic process; GO:1901566 organonitrogen compound biosynthetic process; GO:1901576 organic substance biosynthetic process; G…	GO:0016020 membrane; GO:0044421 extracellular region part; GO:0030054 cell junction; GO:0015935 small ribosomal subunit; GO:0005737 cytoplasm; GO:0031982 vesicle; GO:0032991 macromolecular complex; GO:0044424 intracellular part; GO:0005623 cell; GO:0044422 organelle part; GO:0043228 non-membrane-bounded organelle; GO:0031974 membrane-enclosed lumen; GO:0070062 extracellular exosome; GO:0070013 in…	GO:0097159 organic cyclic compound binding; GO:1901363 heterocyclic compound binding; GO:0003723 RNA binding; GO:0005488 binding; GO:0003676 nucleic acid binding; GO:0005198 structural molecule activity; GO:0003735 structural constituent of ribosome;	K02949	RP-S11e, RPS11; small subunit ribosomal protein S11e	gga03010 Ribosome	IPR012340; IPR032440;	Nucleic acid-binding, OB-fold; 40S ribosomal protein S11, N-terminal;
Q9YH58	287	0.608	Down	0.019044	K	Formimidoyltransferase-cyclodeaminase	FTCD	1	0.00271999	66.267	AMLDAAEFYIK(1)K	3	1.3766	1	0.719	0.963	0.765	1.609	1.209	1.207	cytoplasm	GO:0043648 dicarboxylic acid metabolic process; GO:1901606 alpha-amino acid catabolic process; GO:0006725 cellular aromatic compound metabolic process; GO:0052803 imidazole-containing compound metabolic process; GO:0044699 single-organism process; GO:0035999 tetrahydrofolate interconversion; GO:0044237 cellular metabolic process; GO:0019556 histidine catabolic process to glutamate and formamide; …	GO:0043229 intracellular organelle; GO:0044450 microtubule organizing center part; GO:0043232 intracellular non-membrane-bounded organelle; GO:0044430 cytoskeletal part; GO:0044446 intracellular organelle part; GO:0005737 cytoplasm; GO:0012505 endomembrane system; GO:0044424 intracellular part; GO:0005623 cell; GO:0044422 organelle part; GO:0043228 non-membrane-bounded organelle; GO:0043231 intra…	GO:0030412 formimidoyltetrahydrofolate cyclodeaminase activity; GO:0019842 vitamin binding; GO:0043167 ion binding; GO:0005542 folic acid binding; GO:0043177 organic acid binding; GO:0016741 transferase activity, transferring one-carbon groups; GO:0016829 lyase activity; GO:0033218 amide binding; GO:0030407 formimidoyltransferase activity; GO:1901363 heterocyclic compound binding; GO:0097159 orga…	K13990	FTCD; glutamate formiminotransferase / formiminotetrahydrofolate cyclodeaminase [EC:2.1.2.5 4.3.1.4]	gga00340 Histidine metabolism; gga00670 One carbon pool by folate; gga01100 Metabolic pathways	IPR012886; IPR004227; IPR013802; IPR007044; IPR022384;	Formiminotransferase, N-terminal subdomain; Formiminotransferase catalytic domain; Formiminotransferase, C-terminal subdomain; Cyclodeaminase/cyclohydrolase; Formiminotransferase subdomain;

## Sheet: s_downvsp_not
Protein accession	Position	s_down/p_not Ratio	Regulated Type	s_down/p_not P value	Amino acid	Protein description	Gene name	Localization probability	PEP	Score	Modified sequence	Charge	Mass error [ppm]	MS/MS Count	L30w1	L30w2	L30w3	L20w1	L20w2	L20w3	Subcellular localization	Biological Process	Cellular Component	Molecular Function	KEGG KO No.	KEGG Gene	KEGG pathway	IPR ID	Domain description
A0A1D5NT61	390	0.704	Down	0.034061	K	"Glutamate dehydrogenase 1, mitochondrial"	GLUD1	1	0.000413171	136.24	QLTK(1)ANAHK(1)VK	3	0.35417	22	0.781	0.81	0.867	1.413	1.012	1.068	mitochondria	GO:0055114 oxidation-reduction process; GO:0044281 small molecule metabolic process; GO:0044763 single-organism cellular process; GO:0006807 nitrogen compound metabolic process; GO:0044699 single-organism process; GO:0044238 primary metabolic process; GO:0044237 cellular metabolic process; GO:0071704 organic substance metabolic process; GO:0008152 metabolic process; GO:0006520 cellular amino acid…		GO:0016638 oxidoreductase activity, acting on the CH-NH2 group of donors; GO:0004352 glutamate dehydrogenase (NAD+) activity; GO:0003824 catalytic activity; GO:0016639 oxidoreductase activity, acting on the CH-NH2 group of donors, NAD or NADP as acceptor; GO:0016491 oxidoreductase activity;	K00261	GLUD1_2, gdhA; glutamate dehydrogenase (NAD(P)+) [EC:1.4.1.3]	gga00220 Arginine biosynthesis; gga00250 Alanine, aspartate and glutamate metabolism; gga00471 D-Glutamine and D-glutamate metabolism; gga00910 Nitrogen metabolism; gga01100 Metabolic pathways; gga01200 Carbon metabolism; gga04217 Necroptosis	IPR006096; IPR016040; IPR033922; IPR006097;	Glutamate/phenylalanine/leucine/valine dehydrogenase, C-terminal; NAD(P)-binding domain; NAD(P) binding domain of glutamate dehydrogenase; Glutamate/phenylalanine/leucine/valine dehydrogenase, dimerisation domain;
A0A1D5NT61	392	0.712	Down	0.038719	K	"Glutamate dehydrogenase 1, mitochondrial"	GLUD1	1	0.00205535	105.98	ANAHK(1)VK(1)AK	3	0.36302	6	0.78	0.812	0.885	1.398	0.992	1.089	mitochondria	GO:0055114 oxidation-reduction process; GO:0044281 small molecule metabolic process; GO:0044763 single-organism cellular process; GO:0006807 nitrogen compound metabolic process; GO:0044699 single-organism process; GO:0044238 primary metabolic process; GO:0044237 cellular metabolic process; GO:0071704 organic substance metabolic process; GO:0008152 metabolic process; GO:0006520 cellular amino acid…		GO:0016638 oxidoreductase activity, acting on the CH-NH2 group of donors; GO:0004352 glutamate dehydrogenase (NAD+) activity; GO:0003824 catalytic activity; GO:0016639 oxidoreductase activity, acting on the CH-NH2 group of donors, NAD or NADP as acceptor; GO:0016491 oxidoreductase activity;	K00261	GLUD1_2, gdhA; glutamate dehydrogenase (NAD(P)+) [EC:1.4.1.3]	gga00220 Arginine biosynthesis; gga00250 Alanine, aspartate and glutamate metabolism; gga00471 D-Glutamine and D-glutamate metabolism; gga00910 Nitrogen metabolism; gga01100 Metabolic pathways; gga01200 Carbon metabolism; gga04217 Necroptosis	IPR006096; IPR016040; IPR033922; IPR006097;	Glutamate/phenylalanine/leucine/valine dehydrogenase, C-terminal; NAD(P)-binding domain; NAD(P) binding domain of glutamate dehydrogenase; Glutamate/phenylalanine/leucine/valine dehydrogenase, dimerisation domain;
A0A1D5NT70	127	0.664	Down	0.0103848	K	"glutathione S-transferase, alpha tandem duplicate 1 [Danio rerio]"	GSTAL1	1	0.00122926	82.529	DLANILDK(1)ATNR	3	0.28409	4	0.736	0.984	0.784	1.213	1.241	1.318	cytoplasm	GO:0008152 metabolic process;		GO:0004364 glutathione transferase activity; GO:0016765 transferase activity, transferring alkyl or aryl (other than methyl) groups; GO:0005515 protein binding; GO:0003824 catalytic activity; GO:0016740 transferase activity; GO:0005488 binding;				IPR004046; IPR010987; IPR004045; IPR012336;	Glutathione S-transferase, C-terminal; Glutathione S-transferase, C-terminal-like; Glutathione S-transferase, N-terminal; Thioredoxin-like fold;
A0A1D5NT70	196	0.763	Down	0.046237	K	"glutathione S-transferase, alpha tandem duplicate 1 [Danio rerio]"	GSTAL1	1	0.00387898	96.171	K(1)FLQPGSPK	2	-0.99665	1	0.874	0.961	0.852	1.276	1.263	0.983	cytoplasm	GO:0008152 metabolic process;		GO:0004364 glutathione transferase activity; GO:0016765 transferase activity, transferring alkyl or aryl (other than methyl) groups; GO:0005515 protein binding; GO:0003824 catalytic activity; GO:0016740 transferase activity; GO:0005488 binding;				IPR004046; IPR010987; IPR004045; IPR012336;	Glutathione S-transferase, C-terminal; Glutathione S-transferase, C-terminal-like; Glutathione S-transferase, N-terminal; Thioredoxin-like fold;
A0A1D5NX66	296	0.69	Down	0.025077	K	Serine/threonine-protein kinase 4	STK4	1	0.0133204	49.448	DLINEAMDIK(1)LK	3	-4.2157	1	0.877	0.688	0.857	1.346	1.102	1.064	cytoplasm,nucleus	GO:0050794 regulation of cellular process; GO:0044700 single organism signaling; GO:0016310 phosphorylation; GO:0051716 cellular response to stimulus; GO:0044267 cellular protein metabolic process; GO:0044699 single-organism process; GO:0044238 primary metabolic process; GO:0023052 signaling; GO:0050896 response to stimulus; GO:0044237 cellular metabolic process; GO:0006796 phosphate-containing c…		GO:0005524 ATP binding; GO:1901265 nucleoside phosphate binding; GO:0016773 phosphotransferase activity, alcohol group as acceptor; GO:0001882 nucleoside binding; GO:0043167 ion binding; GO:0004672 protein kinase activity; GO:0000166 nucleotide binding; GO:0097159 organic cyclic compound binding; GO:1901363 heterocyclic compound binding; GO:0032549 ribonucleoside binding; GO:0097367 carbohydrate …	K04411	STK4, MST1; serine/threonine kinase 4	gga04010 MAPK signaling pathway; gga04068 FoxO signaling pathway	IPR000719; IPR011524; IPR024205; IPR011009;	Protein kinase domain; SARAH domain; Mst1 SARAH domain; Protein kinase-like domain;
A0A1D5NYK3	51	0.565	Down	0.0111446	K	Glutaryl-CoA dehydrogenase	GCDH	1	0.0349278	84.821	YDK(1)ATK(1)SYR	2	0.087929	1	0.767	0.627	0.843	1.554	1.278	1.128	cytoplasm	GO:0044699 single-organism process; GO:0008152 metabolic process; GO:0055114 oxidation-reduction process; GO:0044710 single-organism metabolic process;		GO:1901265 nucleoside phosphate binding; GO:0050660 flavin adenine dinucleotide binding; GO:0043167 ion binding; GO:0000166 nucleotide binding; GO:0048037 cofactor binding; GO:0016491 oxidoreductase activity; GO:0016627 oxidoreductase activity, acting on the CH-CH group of donors; GO:1901363 heterocyclic compound binding; GO:0097159 organic cyclic compound binding; GO:0003824 catalytic activity; …	K00252	GCDH, gcdH; glutaryl-CoA dehydrogenase [EC:1.3.8.6]	gga00071 Fatty acid degradation; gga00310 Lysine degradation; gga00380 Tryptophan metabolism; gga01100 Metabolic pathways	IPR013786; IPR009100; IPR006091; IPR009075;	Acyl-CoA dehydrogenase/oxidase, N-terminal; Acyl-CoA dehydrogenase/oxidase, N-terminal and middle domain; Acyl-CoA oxidase/dehydrogenase, central domain; Acyl-CoA dehydrogenase/oxidase C-terminal;
A0A1D5NYK3	54	0.565	Down	0.0111446	K	Glutaryl-CoA dehydrogenase	GCDH	1	0.0349278	84.821	YDK(1)ATK(1)SYR	2	0.087929	1	0.767	0.627	0.843	1.554	1.278	1.128	cytoplasm	GO:0044699 single-organism process; GO:0008152 metabolic process; GO:0055114 oxidation-reduction process; GO:0044710 single-organism metabolic process;		GO:1901265 nucleoside phosphate binding; GO:0050660 flavin adenine dinucleotide binding; GO:0043167 ion binding; GO:0000166 nucleotide binding; GO:0048037 cofactor binding; GO:0016491 oxidoreductase activity; GO:0016627 oxidoreductase activity, acting on the CH-CH group of donors; GO:1901363 heterocyclic compound binding; GO:0097159 organic cyclic compound binding; GO:0003824 catalytic activity; …	K00252	GCDH, gcdH; glutaryl-CoA dehydrogenase [EC:1.3.8.6]	gga00071 Fatty acid degradation; gga00310 Lysine degradation; gga00380 Tryptophan metabolism; gga01100 Metabolic pathways	IPR013786; IPR009100; IPR006091; IPR009075;	Acyl-CoA dehydrogenase/oxidase, N-terminal; Acyl-CoA dehydrogenase/oxidase, N-terminal and middle domain; Acyl-CoA oxidase/dehydrogenase, central domain; Acyl-CoA dehydrogenase/oxidase C-terminal;
A0A1D5P650	1707	0.754	Down	0.048136	K	Clathrin heavy chain	CLTCL1	1	9.40894e-05	160.99	GLSSLVYGSIPK(1)AAVR	2	-0.025662	2	0.811	0.998	0.762	1.269	1.11	1.032	cytoplasm	GO:0046907 intracellular transport; GO:0016192 vesicle-mediated transport; GO:0071702 organic substance transport; GO:0015031 protein transport; GO:0051641 cellular localization; GO:0051234 establishment of localization; GO:0006810 transport; GO:0045184 establishment of protein localization; GO:0070727 cellular macromolecule localization; GO:0051649 establishment of localization in cell; GO:00068…	GO:0030658 transport vesicle membrane; GO:0016020 membrane; GO:0030130 clathrin coat of trans-Golgi network vesicle; GO:0031410 cytoplasmic vesicle; GO:0031090 organelle membrane; GO:0071944 cell periphery; GO:0098796 membrane protein complex; GO:0005737 cytoplasm; GO:0031982 vesicle; GO:0030660 Golgi-associated vesicle membrane; GO:0044433 cytoplasmic vesicle part; GO:0031224 intrinsic component…	GO:0005515 protein binding; GO:0005198 structural molecule activity; GO:0005488 binding;	K04646	CLTC; clathrin heavy chain	gga04142 Lysosome; gga04144 Endocytosis	IPR016025; IPR015348; IPR011990; IPR023395; IPR016024; IPR001473;	Clathrin, heavy chain, linker/propeller domain; Clathrin, heavy chain, linker, core motif; Tetratricopeptide-like helical domain; Mitochondrial carrier domain; Armadillo-type fold; Clathrin, heavy chain, propeller, N-terminal;
A0A1D5P650	1887	0.731	Down	0.014442	K	Clathrin heavy chain	CLTCL1	1	6.84559e-05	132.84	YEGPLAFYK(1)GTIPR	3	0.78353	2	0.916	0.851	0.758	1.248	1.164	1.043	cytoplasm	GO:0046907 intracellular transport; GO:0016192 vesicle-mediated transport; GO:0071702 organic substance transport; GO:0015031 protein transport; GO:0051641 cellular localization; GO:0051234 establishment of localization; GO:0006810 transport; GO:0045184 establishment of protein localization; GO:0070727 cellular macromolecule localization; GO:0051649 establishment of localization in cell; GO:00068…	GO:0030658 transport vesicle membrane; GO:0016020 membrane; GO:0030130 clathrin coat of trans-Golgi network vesicle; GO:0031410 cytoplasmic vesicle; GO:0031090 organelle membrane; GO:0071944 cell periphery; GO:0098796 membrane protein complex; GO:0005737 cytoplasm; GO:0031982 vesicle; GO:0030660 Golgi-associated vesicle membrane; GO:0044433 cytoplasmic vesicle part; GO:0031224 intrinsic component…	GO:0005515 protein binding; GO:0005198 structural molecule activity; GO:0005488 binding;	K04646	CLTC; clathrin heavy chain	gga04142 Lysosome; gga04144 Endocytosis	IPR016025; IPR015348; IPR011990; IPR023395; IPR016024; IPR001473;	Clathrin, heavy chain, linker/propeller domain; Clathrin, heavy chain, linker, core motif; Tetratricopeptide-like helical domain; Mitochondrial carrier domain; Armadillo-type fold; Clathrin, heavy chain, propeller, N-terminal;
A0A1D5P650	1865	0.734	Down	0.0032785	K	Clathrin heavy chain	CLTCL1	1	0.00490901	69.721	MQGLEAHK(1)YK	3	0.32012	4	0.83	0.908	0.797	1.167	1.084	1.202	cytoplasm	GO:0046907 intracellular transport; GO:0016192 vesicle-mediated transport; GO:0071702 organic substance transport; GO:0015031 protein transport; GO:0051641 cellular localization; GO:0051234 establishment of localization; GO:0006810 transport; GO:0045184 establishment of protein localization; GO:0070727 cellular macromolecule localization; GO:0051649 establishment of localization in cell; GO:00068…	GO:0030658 transport vesicle membrane; GO:0016020 membrane; GO:0030130 clathrin coat of trans-Golgi network vesicle; GO:0031410 cytoplasmic vesicle; GO:0031090 organelle membrane; GO:0071944 cell periphery; GO:0098796 membrane protein complex; GO:0005737 cytoplasm; GO:0031982 vesicle; GO:0030660 Golgi-associated vesicle membrane; GO:0044433 cytoplasmic vesicle part; GO:0031224 intrinsic component…	GO:0005515 protein binding; GO:0005198 structural molecule activity; GO:0005488 binding;	K04646	CLTC; clathrin heavy chain	gga04142 Lysosome; gga04144 Endocytosis	IPR016025; IPR015348; IPR011990; IPR023395; IPR016024; IPR001473;	Clathrin, heavy chain, linker/propeller domain; Clathrin, heavy chain, linker, core motif; Tetratricopeptide-like helical domain; Mitochondrial carrier domain; Armadillo-type fold; Clathrin, heavy chain, propeller, N-terminal;
A0A1D5P7X9	88	0.749	Down	0.022803	K	Cytochrome b-c1 complex subunit 7	UQCRB	1	0.000239413	129.38	YEEDK(1)PYLEPYLK	2	-0.19248	2	0.799	0.884	0.865	1.262	0.984	1.154	nucleus	GO:0016310 phosphorylation; GO:0009116 nucleoside metabolic process; GO:0042278 purine nucleoside metabolic process; GO:0006725 cellular aromatic compound metabolic process; GO:0009167 purine ribonucleoside monophosphate metabolic process; GO:0042773 ATP synthesis coupled electron transport; GO:0009259 ribonucleotide metabolic process; GO:0009117 nucleotide metabolic process; GO:0044699 single-or…	GO:0016020 membrane; GO:0098800 inner mitochondrial membrane protein complex; GO:0031090 organelle membrane; GO:0098796 membrane protein complex; GO:0005737 cytoplasm; GO:0031224 intrinsic component of membrane; GO:0032991 macromolecular complex; GO:0044424 intracellular part; GO:0098798 mitochondrial protein complex; GO:0005623 cell; GO:0044455 mitochondrial membrane part; GO:0044422 organelle p…		K00417	QCR7, UQCRB; ubiquinol-cytochrome c reductase subunit 7	gga00190 Oxidative phosphorylation; gga01100 Metabolic pathways; gga04260 Cardiac muscle contraction
A0A1D5P7X9	19	0.695	Down	0.0064367	K	Cytochrome b-c1 complex subunit 7	UQCRB	1	0.000150534	183.33	K(1)WYYNAAGFNK	2	0.018353	2	0.771	0.846	0.811	1.257	1.023	1.215	nucleus	GO:0016310 phosphorylation; GO:0009116 nucleoside metabolic process; GO:0042278 purine nucleoside metabolic process; GO:0006725 cellular aromatic compound metabolic process; GO:0009167 purine ribonucleoside monophosphate metabolic process; GO:0042773 ATP synthesis coupled electron transport; GO:0009259 ribonucleotide metabolic process; GO:0009117 nucleotide metabolic process; GO:0044699 single-or…	GO:0016020 membrane; GO:0098800 inner mitochondrial membrane protein complex; GO:0031090 organelle membrane; GO:0098796 membrane protein complex; GO:0005737 cytoplasm; GO:0031224 intrinsic component of membrane; GO:0032991 macromolecular complex; GO:0044424 intracellular part; GO:0098798 mitochondrial protein complex; GO:0005623 cell; GO:0044455 mitochondrial membrane part; GO:0044422 organelle p…		K00417	QCR7, UQCRB; ubiquinol-cytochrome c reductase subunit 7	gga00190 Oxidative phosphorylation; gga01100 Metabolic pathways; gga04260 Cardiac muscle contraction
A0A1D5P8W3	197	0.767	Down	0.0052164	K	Glycine N-methyltransferase	GNMT	1	0.000960945	113.24	NIYYK(1)SDLTK	2	-2.3263	2	0.934	0.822	0.842	1.178	1.138	1.071	cytoplasm,nucleus	GO:0008152 metabolic process; GO:0032259 methylation;		GO:0008757 S-adenosylmethionine-dependent methyltransferase activity; GO:0008168 methyltransferase activity; GO:0003824 catalytic activity; GO:0016741 transferase activity, transferring one-carbon groups; GO:0017174 glycine N-methyltransferase activity; GO:0008170 N-methyltransferase activity; GO:0016740 transferase activity;	K00552	GNMT; glycine N-methyltransferase [EC:2.1.1.20]	gga00260 Glycine, serine and threonine metabolism	IPR025714; IPR029063;	Methyltransferase domain; S-adenosyl-L-methionine-dependent methyltransferase;
A0A1D5P9K6	84	0.724	Down	0.0030558	K	"Short/branched chain specific acyl-CoA dehydrogenase, mitochondrial [Zootermopsis nevadensis]"	ACADSB	1	0.000134145	165.34	MDENSK(1)MEDSVIK	2	0.16236	8	0.783	0.888	0.875	1.244	1.148	1.123	mitochondria	GO:0044699 single-organism process; GO:0008152 metabolic process; GO:0055114 oxidation-reduction process; GO:0044710 single-organism metabolic process;		GO:1901265 nucleoside phosphate binding; GO:0050660 flavin adenine dinucleotide binding; GO:0043167 ion binding; GO:0000166 nucleotide binding; GO:0048037 cofactor binding; GO:0016491 oxidoreductase activity; GO:0016627 oxidoreductase activity, acting on the CH-CH group of donors; GO:1901363 heterocyclic compound binding; GO:0097159 organic cyclic compound binding; GO:0003824 catalytic activity; …	K09478	ACADSB; short/branched chain acyl-CoA dehydrogenase [EC:1.3.99.12]	gga00071 Fatty acid degradation; gga00280 Valine, leucine and isoleucine degradation; gga01100 Metabolic pathways; gga01212 Fatty acid metabolism	IPR009100; IPR013786; IPR006091; IPR009075;	Acyl-CoA dehydrogenase/oxidase, N-terminal and middle domain; Acyl-CoA dehydrogenase/oxidase, N-terminal; Acyl-CoA oxidase/dehydrogenase, central domain; Acyl-CoA dehydrogenase/oxidase C-terminal;
A0A1D5P9K6	244	0.762	Down	0.0105979	K	"Short/branched chain specific acyl-CoA dehydrogenase, mitochondrial [Zootermopsis nevadensis]"	ACADSB	1	0.00340436	111.86	GITCFIVDRDTEGLHVGK(1)K	4	-0.21046	2	0.899	0.876	0.844	1.243	1.168	1.026	mitochondria	GO:0044699 single-organism process; GO:0008152 metabolic process; GO:0055114 oxidation-reduction process; GO:0044710 single-organism metabolic process;		GO:1901265 nucleoside phosphate binding; GO:0050660 flavin adenine dinucleotide binding; GO:0043167 ion binding; GO:0000166 nucleotide binding; GO:0048037 cofactor binding; GO:0016491 oxidoreductase activity; GO:0016627 oxidoreductase activity, acting on the CH-CH group of donors; GO:1901363 heterocyclic compound binding; GO:0097159 organic cyclic compound binding; GO:0003824 catalytic activity; …	K09478	ACADSB; short/branched chain acyl-CoA dehydrogenase [EC:1.3.99.12]	gga00071 Fatty acid degradation; gga00280 Valine, leucine and isoleucine degradation; gga01100 Metabolic pathways; gga01212 Fatty acid metabolism	IPR009100; IPR013786; IPR006091; IPR009075;	Acyl-CoA dehydrogenase/oxidase, N-terminal and middle domain; Acyl-CoA dehydrogenase/oxidase, N-terminal; Acyl-CoA oxidase/dehydrogenase, central domain; Acyl-CoA dehydrogenase/oxidase C-terminal;
A0A1D5P9K6	357	0.717	Down	0.0021979	K	"Short/branched chain specific acyl-CoA dehydrogenase, mitochondrial [Zootermopsis nevadensis]"	ACADSB	1	0.000629841	95.618	LAETGK(1)PFIK	3	0.39221	2	0.838	0.869	0.828	1.256	1.199	1.079	mitochondria	GO:0044699 single-organism process; GO:0008152 metabolic process; GO:0055114 oxidation-reduction process; GO:0044710 single-organism metabolic process;		GO:1901265 nucleoside phosphate binding; GO:0050660 flavin adenine dinucleotide binding; GO:0043167 ion binding; GO:0000166 nucleotide binding; GO:0048037 cofactor binding; GO:0016491 oxidoreductase activity; GO:0016627 oxidoreductase activity, acting on the CH-CH group of donors; GO:1901363 heterocyclic compound binding; GO:0097159 organic cyclic compound binding; GO:0003824 catalytic activity; …	K09478	ACADSB; short/branched chain acyl-CoA dehydrogenase [EC:1.3.99.12]	gga00071 Fatty acid degradation; gga00280 Valine, leucine and isoleucine degradation; gga01100 Metabolic pathways; gga01212 Fatty acid metabolism	IPR009100; IPR013786; IPR006091; IPR009075;	Acyl-CoA dehydrogenase/oxidase, N-terminal and middle domain; Acyl-CoA dehydrogenase/oxidase, N-terminal; Acyl-CoA oxidase/dehydrogenase, central domain; Acyl-CoA dehydrogenase/oxidase C-terminal;
A0A1D5PAU7	138	0.763	Down	0.001177	K	aminoacylase-1-like [Stylophora pistillata]	ACY1L	1	0.00345295	72.705	AEGK(1)SFAR	2	0.04316	2	0.869	0.864	0.825	1.151	1.055	1.145	cytoplasm	GO:0044281 small molecule metabolic process; GO:0044763 single-organism cellular process; GO:0044699 single-organism process; GO:0006807 nitrogen compound metabolic process; GO:0044238 primary metabolic process; GO:0044237 cellular metabolic process; GO:0071704 organic substance metabolic process; GO:0008152 metabolic process; GO:0006520 cellular amino acid metabolic process; GO:0044710 single-or…	GO:0044424 intracellular part; GO:0005623 cell; GO:0044464 cell part; GO:0005622 intracellular; GO:0005737 cytoplasm;	GO:0008233 peptidase activity; GO:0003824 catalytic activity; GO:0005488 binding; GO:0043167 ion binding; GO:0043169 cation binding; GO:0046872 metal ion binding; GO:0070011 peptidase activity, acting on L-amino acid peptides; GO:0008237 metallopeptidase activity; GO:0016787 hydrolase activity; GO:0004046 aminoacylase activity; GO:0016811 hydrolase activity, acting on carbon-nitrogen (but not pep…				IPR011650;	Peptidase M20, dimerisation domain;
A0A1D5PBG4	74	0.679	Down	0.0042192	K	Galectin	CG-16	1	0.00776715	77.367	K(1)ADFPFQQGDK	2	0.78273	2	0.816	0.818	0.783	1.341	1.091	1.129	cytoplasm			GO:0030246 carbohydrate binding; GO:0005488 binding;	K06830	LGALS1; galectin-1		IPR001079; IPR013320;	Galectin, carbohydrate recognition domain; Concanavalin A-like lectin/glucanase domain;
A0A1D5PBG4	99	0.65	Down	0.0129601	K	Galectin	CG-16	1	0.000201521	104.95	VK(1)VPEVEFEFPNR	2	-0.2245	1	0.711	0.839	0.805	1.2	1.211	1.214	cytoplasm			GO:0030246 carbohydrate binding; GO:0005488 binding;	K06830	LGALS1; galectin-1		IPR001079; IPR013320;	Galectin, carbohydrate recognition domain; Concanavalin A-like lectin/glucanase domain;
A0A1D5PC90	289	0.488	Down	0.0072998	K	"histidine--tRNA ligase, cytoplasmic-like isoform X1 [Stylophora pistillata]"	HARS	1	0.0216567	66.19	LSQNK(1)LVK	2	-0.11318	1	0.532	0.824	0.563	1.401	1.189	1.344	cytoplasm	GO:0006518 peptide metabolic process; GO:0006725 cellular aromatic compound metabolic process; GO:0044267 cellular protein metabolic process; GO:0044699 single-organism process; GO:0009058 biosynthetic process; GO:1901566 organonitrogen compound biosynthetic process; GO:0043039 tRNA aminoacylation; GO:0044237 cellular metabolic process; GO:0071704 organic substance metabolic process; GO:0008152 m…	GO:0044424 intracellular part; GO:0005623 cell; GO:0044464 cell part; GO:0005622 intracellular; GO:0005737 cytoplasm;	GO:0016876 ligase activity, forming aminoacyl-tRNA and related compounds; GO:0005524 ATP binding; GO:1901265 nucleoside phosphate binding; GO:0016875 ligase activity, forming carbon-oxygen bonds; GO:0016874 ligase activity; GO:0001882 nucleoside binding; GO:0043167 ion binding; GO:0000166 nucleotide binding; GO:0097159 organic cyclic compound binding; GO:1901363 heterocyclic compound binding; GO:…	K01892	HARS, hisS; histidyl-tRNA synthetase [EC:6.1.1.21]	gga00970 Aminoacyl-tRNA biosynthesis	IPR009068; IPR004154; IPR033656; IPR000738; IPR006195;	S15/NS1, RNA-binding; Anticodon-binding; Histidyl-anticodon-binding; WHEP-TRS domain; Aminoacyl-tRNA synthetase, class II;
A0A1D5PCW9	597	0.762	Down	0.038178	K	2-5A-dependent ribonuclease [Equus caballus]	RNASEL	1	0.00218241	77.185	IKDLTDDDK(1)K	3	0.050843	1	0.89	0.777	0.882	1.061	0.999	1.287	nucleus	GO:0006396 RNA processing; GO:0016310 phosphorylation; GO:0006725 cellular aromatic compound metabolic process; GO:0044267 cellular protein metabolic process; GO:1901360 organic cyclic compound metabolic process; GO:0006807 nitrogen compound metabolic process; GO:0044238 primary metabolic process; GO:0044237 cellular metabolic process; GO:0006796 phosphate-containing compound metabolic process; G…		GO:1901265 nucleoside phosphate binding; GO:0016773 phosphotransferase activity, alcohol group as acceptor; GO:0016787 hydrolase activity; GO:0005515 protein binding; GO:0004672 protein kinase activity; GO:0097159 organic cyclic compound binding; GO:1901363 heterocyclic compound binding; GO:0016301 kinase activity; GO:0003824 catalytic activity; GO:0032553 ribonucleotide binding; GO:0005488 bindi…	K01165	RNASEL; ribonuclease L	gga04621 NOD-like receptor signaling pathway; gga05164 Influenza A; gga05168 Herpes simplex infection	IPR000719; IPR010513; IPR020683; IPR011009;	Protein kinase domain; KEN domain; Ankyrin repeat-containing domain; Protein kinase-like domain;
A0A1D5PDA1	57	0.756	Down	0.046223	K	"delta(3,5)-Delta(2,4)-dienoyl-CoA isomerase, mitochondrial-like isoform X3 [Stylophora pistillata]"	ECH1	1	5.05417e-05	176.18	VLHVELNRPEK(1)R	4	-1.3499	6	0.848	0.873	0.869	1.283	1.056	1.086	mitochondria	GO:0008152 metabolic process;		GO:0003824 catalytic activity;	K12663	ECH1; Delta(3,5)-Delta(2,4)-dienoyl-CoA isomerase [EC:5.3.3.-]	gga04146 Peroxisome	IPR029045; IPR014748;	ClpP/crotonase-like domain; Crontonase, C-terminal;
A0A1D5PDA1	211	0.682	Down	0.027882	K	"delta(3,5)-Delta(2,4)-dienoyl-CoA isomerase, mitochondrial-like isoform X3 [Stylophora pistillata]"	ECH1	1	6.47402e-06	179.66	K(1)MMAPEAQSCGLVSR	3	-0.22806	20	0.919	0.678	0.846	1.361	1.141	1.081	mitochondria	GO:0008152 metabolic process;		GO:0003824 catalytic activity;	K12663	ECH1; Delta(3,5)-Delta(2,4)-dienoyl-CoA isomerase [EC:5.3.3.-]	gga04146 Peroxisome	IPR029045; IPR014748;	ClpP/crotonase-like domain; Crontonase, C-terminal;
A0A1D5PE45	70	0.721	Down	0.03384	K	dehydrogenase/reductase SDR family member 4 [Sus scrofa]	DHRS4	1	0.000274193	105.41	RQPNVDAAVQK(1)LR	3	-1.2206	2	0.887	0.811	0.871	1.419	1.03	1.113	plasma membrane	GO:0044699 single-organism process; GO:0008152 metabolic process; GO:0055114 oxidation-reduction process; GO:0044710 single-organism metabolic process;		GO:0003824 catalytic activity; GO:0016491 oxidoreductase activity;	K11147	DHRS4; dehydrogenase/reductase SDR family member 4 [EC:1.1.-.-]	gga00830 Retinol metabolism; gga01100 Metabolic pathways; gga04146 Peroxisome	IPR016040;	NAD(P)-binding domain;
A0A1D5PE45	153	0.747	Down	0.029265	K	dehydrogenase/reductase SDR family member 4 [Sus scrofa]	DHRS4	1	0.000471014	106.42	LVVPHMEK(1)R	2	-0.046282	3	0.849	0.903	0.867	1.353	1.015	1.136	plasma membrane	GO:0044699 single-organism process; GO:0008152 metabolic process; GO:0055114 oxidation-reduction process; GO:0044710 single-organism metabolic process;		GO:0003824 catalytic activity; GO:0016491 oxidoreductase activity;	K11147	DHRS4; dehydrogenase/reductase SDR family member 4 [EC:1.1.-.-]	gga00830 Retinol metabolism; gga01100 Metabolic pathways; gga04146 Peroxisome	IPR016040;	NAD(P)-binding domain;
A0A1D5PG15	608	0.7	Down	0.00037711	K	"Sarcosine dehydrogenase, mitochondrial [Stylophora pistillata]"	SARDH	1	4.36755e-05	150.34	APGSTVYTCMLNK(1)R	2	0.99741	6	0.847	0.825	0.782	1.193	1.118	1.195	mitochondria	GO:0044699 single-organism process; GO:0008152 metabolic process; GO:0055114 oxidation-reduction process; GO:0044710 single-organism metabolic process;		GO:0005515 protein binding; GO:0003824 catalytic activity; GO:0005488 binding; GO:0016491 oxidoreductase activity;	K00314	SARDH; sarcosine dehydrogenase [EC:1.5.8.3]	gga00260 Glycine, serine and threonine metabolism; gga01100 Metabolic pathways	IPR006076; IPR029043; IPR032503; IPR013977; IPR006222; IPR027266; IPR023753;	FAD dependent oxidoreductase; Glycine cleavage T-protein/YgfZ, C-terminal domain; FAD dependent oxidoreductase, central domain; Glycine cleavage T-protein, C-terminal barrel domain; Glycine cleavage T-protein-like, N-terminal; GTP-binding protein TrmE/Glycine cleavage system T protein, domain 1; FAD/NAD(P)-binding domain;
A0A1D5PGH3	121	0.614	Down	0.0028569	K	"[Pyruvate dehydrogenase [acetyl-transferring]]-phosphatase 1, mitochondrial [Zootermopsis nevadensis]"	PDP1	1	0.00240676	60.631	ANEYSFK(1)VPEFDGK	3	-2.7081	1	0.678	0.861	0.707	1.198	1.261	1.199	mitochondria	GO:0044267 cellular protein metabolic process; GO:0044238 primary metabolic process; GO:0006470 protein dephosphorylation; GO:0016311 dephosphorylation; GO:0044237 cellular metabolic process; GO:0006796 phosphate-containing compound metabolic process; GO:0071704 organic substance metabolic process; GO:0008152 metabolic process; GO:0006793 phosphorus metabolic process; GO:0044260 cellular macromol…		GO:0042578 phosphoric ester hydrolase activity; GO:0003824 catalytic activity; GO:0004722 protein serine/threonine phosphatase activity; GO:0016791 phosphatase activity; GO:0005488 binding; GO:0016788 hydrolase activity, acting on ester bonds; GO:0043167 ion binding; GO:0043169 cation binding; GO:0046872 metal ion binding; GO:0016787 hydrolase activity; GO:0004721 phosphoprotein phosphatase activ…	K01102	PDP; pyruvate dehydrogenase phosphatase [EC:3.1.3.43]		IPR001932;	PPM-type phosphatase domain;
A0A1D5PHU5	759	0.561	Down	0.0040038	K	Dolichyl-diphosphooligosaccharide--protein glycosyltransferase subunit STT3B [Zootermopsis nevadensis]	STT3B	1	0.0374815	45.598	VTNIVPK(1)QK	3	-0.17701	1	0.776	0.685	0.768	1.56	1.176	1.234	plasma membrane	GO:0006486 protein glycosylation; GO:0043413 macromolecule glycosylation; GO:0009101 glycoprotein biosynthetic process; GO:0044763 single-organism cellular process; GO:0044267 cellular protein metabolic process; GO:0009100 glycoprotein metabolic process; GO:0044699 single-organism process; GO:0009058 biosynthetic process; GO:0044238 primary metabolic process; GO:0044237 cellular metabolic process…	GO:0031224 intrinsic component of membrane; GO:0016020 membrane; GO:0016021 integral component of membrane; GO:0044425 membrane part;	GO:0016757 transferase activity, transferring glycosyl groups; GO:0016758 transferase activity, transferring hexosyl groups; GO:0003824 catalytic activity; GO:0016740 transferase activity; GO:0004576 oligosaccharyl transferase activity;	K07151	STT3; dolichyl-diphosphooligosaccharide---protein glycosyltransferase [EC:2.4.99.18]	gga00510 N-Glycan biosynthesis; gga01100 Metabolic pathways; gga04141 Protein processing in endoplasmic reticulum
A0A1D5PHU5	654	0.745	Down	0.027557	K	Dolichyl-diphosphooligosaccharide--protein glycosyltransferase subunit STT3B [Zootermopsis nevadensis]	STT3B	1	0.00762975	61.235	IAEGEHPK(1)DIR	3	-0.63415	1	0.762	0.922	0.917	1.284	1.042	1.166	plasma membrane	GO:0006486 protein glycosylation; GO:0043413 macromolecule glycosylation; GO:0009101 glycoprotein biosynthetic process; GO:0044763 single-organism cellular process; GO:0044267 cellular protein metabolic process; GO:0009100 glycoprotein metabolic process; GO:0044699 single-organism process; GO:0009058 biosynthetic process; GO:0044238 primary metabolic process; GO:0044237 cellular metabolic process…	GO:0031224 intrinsic component of membrane; GO:0016020 membrane; GO:0016021 integral component of membrane; GO:0044425 membrane part;	GO:0016757 transferase activity, transferring glycosyl groups; GO:0016758 transferase activity, transferring hexosyl groups; GO:0003824 catalytic activity; GO:0016740 transferase activity; GO:0004576 oligosaccharyl transferase activity;	K07151	STT3; dolichyl-diphosphooligosaccharide---protein glycosyltransferase [EC:2.4.99.18]	gga00510 N-Glycan biosynthesis; gga01100 Metabolic pathways; gga04141 Protein processing in endoplasmic reticulum
A0A1D5PL36	219	0.707	Down	0.0086434	K	acetyl-coenzyme A acyltransferase 2 [Bos taurus]	ACAA2	1	3.37135e-32	233.26	GK(1)ESMQK(1)DEHPKPQTTLEQLAK	4	-0.72192	19	0.815	0.86	0.792	1.319	1.056	1.113	mitochondria	GO:0008152 metabolic process;		GO:0016746 transferase activity, transferring acyl groups; GO:0016747 transferase activity, transferring acyl groups other than amino-acyl groups; GO:0003824 catalytic activity; GO:0016740 transferase activity;	K07508	ACAA2; acetyl-CoA acyltransferase 2 [EC:2.3.1.16]	gga00062 Fatty acid elongation; gga00071 Fatty acid degradation; gga00280 Valine, leucine and isoleucine degradation; gga01100 Metabolic pathways; gga01212 Fatty acid metabolism	IPR016039; IPR020616; IPR020617;	Thiolase-like; Thiolase, N-terminal; Thiolase, C-terminal;
A0A1D5PMK7	68	0.743	Down	0.0186218	K	Iron-sulfur protein NUBPL [Stylophora pistillata]	NUBPL	1	0.0239535	64.82	QK(1)PIEGVK	2	-0.46514	1	0.818	0.802	0.923	1.017	1.139	1.266	mitochondria			GO:0005524 ATP binding; GO:1901265 nucleoside phosphate binding; GO:0001882 nucleoside binding; GO:0043167 ion binding; GO:0000166 nucleotide binding; GO:0097159 organic cyclic compound binding; GO:1901363 heterocyclic compound binding; GO:0032549 ribonucleoside binding; GO:0097367 carbohydrate derivative binding; GO:0032553 ribonucleotide binding; GO:0005488 binding; GO:0032550 purine ribonucleo…	K03593	mrp, NUBPL; ATP-binding protein involved in chromosome partitioning		IPR027417;	P-loop containing nucleoside triphosphate hydrolase;
A0A1D5PPA8	205	0.756	Down	0.0193204	K	Adenosylhomocysteinase	AHCY	1	0.00226901	101.38	ESLIDGIK(1)R	3	-0.24974	3	0.779	0.867	0.943	1.156	1.23	1.039	cytoplasm	GO:1901606 alpha-amino acid catabolic process; GO:0009116 nucleoside metabolic process; GO:0042278 purine nucleoside metabolic process; GO:0046498 S-adenosylhomocysteine metabolic process; GO:0006725 cellular aromatic compound metabolic process; GO:0044699 single-organism process; GO:0072523 purine-containing compound catabolic process; GO:0044237 cellular metabolic process; GO:0071704 organic su…		GO:0097159 organic cyclic compound binding; GO:1901363 heterocyclic compound binding; GO:0004013 adenosylhomocysteinase activity; GO:0016801 hydrolase activity, acting on ether bonds; GO:1901265 nucleoside phosphate binding; GO:0051287 NAD binding; GO:0003824 catalytic activity; GO:0005488 binding; GO:0016787 hydrolase activity; GO:0000166 nucleotide binding; GO:0048037 cofactor binding; GO:00168…	K01251	E3.3.1.1, ahcY; adenosylhomocysteinase [EC:3.3.1.1]	gga00270 Cysteine and methionine metabolism; gga01100 Metabolic pathways	IPR016040; IPR015878;	NAD(P)-binding domain; S-adenosyl-L-homocysteine hydrolase, NAD binding domain;
A0A1D5PRN9	155	0.751	Down	0.0051975	K	Ribose-5-phosphate isomerase [Stylophora pistillata]	RPIA	1	0.000565024	121.32	ALTK(1)NFGGAAELR	2	0.037484	1	0.88	0.86	0.843	1.264	1.09	1.087	cytoplasm	GO:0006739 NADP metabolic process; GO:0019362 pyridine nucleotide metabolic process; GO:0006725 cellular aromatic compound metabolic process; GO:0046496 nicotinamide nucleotide metabolic process; GO:0009117 nucleotide metabolic process; GO:0044699 single-organism process; GO:0072524 pyridine-containing compound metabolic process; GO:0044237 cellular metabolic process; GO:0006796 phosphate-contain…		GO:0016853 isomerase activity; GO:0016860 intramolecular oxidoreductase activity; GO:0004751 ribose-5-phosphate isomerase activity; GO:0003824 catalytic activity; GO:0016861 intramolecular oxidoreductase activity, interconverting aldoses and ketoses;	K01807	rpiA; ribose 5-phosphate isomerase A [EC:5.3.1.6]	gga00030 Pentose phosphate pathway; gga01100 Metabolic pathways; gga01200 Carbon metabolism; gga01230 Biosynthesis of amino acids
A0A1D5PRN9	134	0.716	Down	0.0108772	K	Ribose-5-phosphate isomerase [Stylophora pistillata]	RPIA	1	0.010752	79.492	SENLGEQWK(1)K	2	2.2136	1	0.796	0.875	0.845	1.292	1.025	1.197	cytoplasm	GO:0006739 NADP metabolic process; GO:0019362 pyridine nucleotide metabolic process; GO:0006725 cellular aromatic compound metabolic process; GO:0046496 nicotinamide nucleotide metabolic process; GO:0009117 nucleotide metabolic process; GO:0044699 single-organism process; GO:0072524 pyridine-containing compound metabolic process; GO:0044237 cellular metabolic process; GO:0006796 phosphate-contain…		GO:0016853 isomerase activity; GO:0016860 intramolecular oxidoreductase activity; GO:0004751 ribose-5-phosphate isomerase activity; GO:0003824 catalytic activity; GO:0016861 intramolecular oxidoreductase activity, interconverting aldoses and ketoses;	K01807	rpiA; ribose 5-phosphate isomerase A [EC:5.3.1.6]	gga00030 Pentose phosphate pathway; gga01100 Metabolic pathways; gga01200 Carbon metabolism; gga01230 Biosynthesis of amino acids
A0A1D5PU43	289	0.767	Down	0.0112429	K	"3,2-trans-enoyl-CoA isomerase, mitochondrial [Zootermopsis nevadensis]"	ECI1	1	0.000645872	157.97	FTSK(1)DSIQK	2	-0.37724	5	0.86	0.848	0.877	1.127	1.233	1.009	mitochondria	GO:0008152 metabolic process;		GO:0003824 catalytic activity;	K13238	DCI; 3,2-trans-enoyl-CoA isomerase, mitochondrial [EC:5.3.3.8]	gga00071 Fatty acid degradation	IPR029045;	ClpP/crotonase-like domain;
A0A1D5PU43	266	0.757	Down	0.012595	K	"3,2-trans-enoyl-CoA isomerase, mitochondrial [Zootermopsis nevadensis]"	ECI1	1	7.40044e-11	174.4	K(1)AVLDHMLAHREEDIQNFVK	4	-1.019	18	0.813	0.855	0.895	1.261	1.078	1.047	mitochondria	GO:0008152 metabolic process;		GO:0003824 catalytic activity;	K13238	DCI; 3,2-trans-enoyl-CoA isomerase, mitochondrial [EC:5.3.3.8]	gga00071 Fatty acid degradation	IPR029045;	ClpP/crotonase-like domain;
A0A1D5PUL8	449	0.755	Down	0.0115245	K	Dihydrolipoamide acetyltransferase component of pyruvate dehydrogenase complex	PDHX	1	2.8246e-06	152.89	ARPELK(1)IVEDEEGNEK	3	0.4676	2	0.819	0.835	0.899	1.205	1.005	1.17	mitochondria	GO:0008152 metabolic process;		GO:0016746 transferase activity, transferring acyl groups; GO:0003824 catalytic activity; GO:0016740 transferase activity;	K13997	PDHX; dihydrolipoamide dehydrogenase-binding protein of pyruvate dehydrogenase complex	gga01100 Metabolic pathways	IPR004167; IPR001078; IPR011053; IPR000089; IPR023213;	E3-binding domain; 2-oxoacid dehydrogenase acyltransferase, catalytic domain; Single hybrid motif; Biotin/lipoyl attachment; Chloramphenicol acetyltransferase-like domain;
A0A1D5Q004	309	0.65	Down	0.0107241	K	Carnitine O-acetyltransferase [Stylophora pistillata]	CRAT	1	0.000628371	137.8	DK(1)TNK(1)ESVR	3	0.31809	5	0.807	0.848	0.715	1.416	1.135	1.097	cytoplasm			GO:0016746 transferase activity, transferring acyl groups; GO:0003824 catalytic activity; GO:0016740 transferase activity;	K00624	E2.3.1.7; carnitine O-acetyltransferase [EC:2.3.1.7]	gga04146 Peroxisome
A0A1D5Q004	458	0.752	Down	0.044323	K	Carnitine O-acetyltransferase [Stylophora pistillata]	CRAT	1	0.000194686	91.961	VMVFHQFGK(1)AFPK	3	0.085502	1	0.905	0.93	0.749	1.307	1.035	1.092	cytoplasm			GO:0016746 transferase activity, transferring acyl groups; GO:0003824 catalytic activity; GO:0016740 transferase activity;	K00624	E2.3.1.7; carnitine O-acetyltransferase [EC:2.3.1.7]	gga04146 Peroxisome
A0A1D5Q004	434	0.672	Down	0.0031212	K	Carnitine O-acetyltransferase [Stylophora pistillata]	CRAT	1	0.00802512	71.451	NDIEK(1)AK	2	-0.58169	3	0.725	0.832	0.853	1.252	1.11	1.224	cytoplasm			GO:0016746 transferase activity, transferring acyl groups; GO:0003824 catalytic activity; GO:0016740 transferase activity;	K00624	E2.3.1.7; carnitine O-acetyltransferase [EC:2.3.1.7]	gga04146 Peroxisome
A0A1D5Q004	312	0.661	Down	0.0105012	K	Carnitine O-acetyltransferase [Stylophora pistillata]	CRAT	1	0.00154329	121.02	TNK(1)ESVR	2	-1.5178	3	0.836	0.838	0.72	1.395	1.128	1.1	cytoplasm			GO:0016746 transferase activity, transferring acyl groups; GO:0003824 catalytic activity; GO:0016740 transferase activity;	K00624	E2.3.1.7; carnitine O-acetyltransferase [EC:2.3.1.7]	gga04146 Peroxisome
A0A1D5Q004	526	0.74	Down	0.0105844	K	Carnitine O-acetyltransferase [Stylophora pistillata]	CRAT	1	9.53076e-08	199.08	FVQSMDSPDK(1)SDQVK	3	-1.0457	12	0.913	0.876	0.768	1.248	1.094	1.112	cytoplasm			GO:0016746 transferase activity, transferring acyl groups; GO:0003824 catalytic activity; GO:0016740 transferase activity;	K00624	E2.3.1.7; carnitine O-acetyltransferase [EC:2.3.1.7]	gga04146 Peroxisome
A0A1L1RJW7	110	0.661	Down	0.0162595	K	Glutathione S-transferase kappa	GSTK1	1	5.84864e-19	224.99	FITAADMTQPK(1)YLEPLSR	2	0.27866	6	0.932	0.784	0.649	1.199	1.149	1.23	cytoplasm,nucleus	GO:0044699 single-organism process; GO:0008152 metabolic process; GO:0055114 oxidation-reduction process; GO:0044710 single-organism metabolic process;		GO:0015035 protein disulfide oxidoreductase activity; GO:0016667 oxidoreductase activity, acting on a sulfur group of donors; GO:0015036 disulfide oxidoreductase activity; GO:0003824 catalytic activity; GO:0016491 oxidoreductase activity;	K13299	GSTK1; glutathione S-transferase kappa 1 [EC:2.5.1.18]	gga00480 Glutathione metabolism; gga00980 Metabolism of xenobiotics by cytochrome P450; gga00982 Drug metabolism - cytochrome P450; gga04146 Peroxisome	IPR001853; IPR012336;	DSBA-like thioredoxin domain; Thioredoxin-like fold;
A0A1L1RK25	420	0.672	Down	0.0047365	K	"trifunctional enzyme subunit alpha, mitochondrial-like isoform X1 [Stylophora pistillata]"	HADHA	1	0.0232939	89.301	K(1)K(1)SLTSFER	2	0.23594	1	0.753	0.772	0.908	1.291	1.201	1.129	mitochondria	GO:0034440 lipid oxidation; GO:0044699 single-organism process; GO:0044255 cellular lipid metabolic process; GO:0044237 cellular metabolic process; GO:0071704 organic substance metabolic process; GO:0008152 metabolic process; GO:0030258 lipid modification; GO:0044248 cellular catabolic process; GO:0032787 monocarboxylic acid metabolic process; GO:0009987 cellular process; GO:0006629 lipid metabol…	GO:0043229 intracellular organelle; GO:0005759 mitochondrial matrix; GO:0044429 mitochondrial part; GO:0036125 fatty acid beta-oxidation multienzyme complex; GO:0005737 cytoplasm; GO:0044446 intracellular organelle part; GO:0032991 macromolecular complex; GO:0044424 intracellular part; GO:0005623 cell; GO:0005739 mitochondrion; GO:0044422 organelle part; GO:0031974 membrane-enclosed lumen; GO:004…	GO:0016614 oxidoreductase activity, acting on CH-OH group of donors; GO:0016616 oxidoreductase activity, acting on the CH-OH group of donors, NAD or NADP as acceptor; GO:0003824 catalytic activity; GO:0016829 lyase activity; GO:0016836 hydro-lyase activity; GO:0003857 3-hydroxyacyl-CoA dehydrogenase activity; GO:0016835 carbon-oxygen lyase activity; GO:0016491 oxidoreductase activity; GO:0004300 …	K07515	HADHA; enoyl-CoA hydratase / long-chain 3-hydroxyacyl-CoA dehydrogenase [EC:4.2.1.17 1.1.1.211]	gga00062 Fatty acid elongation; gga00071 Fatty acid degradation; gga00280 Valine, leucine and isoleucine degradation; gga00310 Lysine degradation; gga00380 Tryptophan metabolism; gga00410 beta-Alanine metabolism; gga00640 Propanoate metabolism; gga00650 Butanoate metabolism; gga01100 Metabolic pathways; gga01200 Carbon metabolism; gga01212 Fatty acid metabolism	IPR013328; IPR008927; IPR029045; IPR016040; IPR006176; IPR006108;	6-phosphogluconate dehydrogenase, domain 2; 6-phosphogluconate dehydrogenase C-terminal domain-like; ClpP/crotonase-like domain; NAD(P)-binding domain; 3-hydroxyacyl-CoA dehydrogenase, NAD binding; 3-hydroxyacyl-CoA dehydrogenase, C-terminal;
A0A1L1RL90	13	0.743	Down	0.0185389	K	PREDICTED: LOW QUALITY PROTEIN: cadherin EGF LAG seven-pass G-type receptor 3 [Nipponia nippon]	UQCRC1	1	8.55e-36	244.73	RLCTSTTESEVK(1)R	3	-0.91611	10	0.882	0.845	0.805	1.303	1.07	1.036	extracellular			GO:0046872 metal ion binding; GO:0043169 cation binding; GO:0003824 catalytic activity; GO:0005488 binding; GO:0043167 ion binding;	K00414	QCR1, UQCRC1; ubiquinol-cytochrome c reductase core subunit 1	gga00190 Oxidative phosphorylation; gga01100 Metabolic pathways; gga04260 Cardiac muscle contraction	IPR011249; IPR011237;	Metalloenzyme, LuxS/M16 peptidase-like; Peptidase M16 domain;
A0A1L1RQA1	85	0.756	Down	0.002501	K	Eukaryotic translation initiation factor 5A	LOC107050352	1	0.000454253	65.949	YEDICPSTHNMDVPNIK(1)R	3	2.8239	1	0.82	0.914	0.868	1.173	1.086	1.182	cytoplasm	GO:0032270 positive regulation of cellular protein metabolic process; GO:0006518 peptide metabolic process; GO:0010608 posttranscriptional regulation of gene expression; GO:0043243 positive regulation of protein complex disassembly; GO:0006449 regulation of translational termination; GO:0009891 positive regulation of biosynthetic process; GO:0009058 biosynthetic process; GO:0044237 cellular metab…		GO:0097159 organic cyclic compound binding; GO:1901363 heterocyclic compound binding; GO:0043022 ribosome binding; GO:0008135 translation factor activity, RNA binding; GO:0003723 RNA binding; GO:0003746 translation elongation factor activity; GO:0005488 binding; GO:0003676 nucleic acid binding; GO:0044877 macromolecular complex binding; GO:0043021 ribonucleoprotein complex binding;	K03263	EIF5A; translation initiation factor 5A		IPR008991; IPR012340; IPR014722; IPR020189;	Translation protein SH3-like domain; Nucleic acid-binding, OB-fold; Ribosomal protein L2 domain 2; Translation elongation factor, IF5A C-terminal;
A0A1L1RS37	204	0.765	Down	0.0136845	K	"Hydroxyacyl-coenzyme A dehydrogenase, mitochondrial [Stylophora pistillata]"	HADH	1	4.69685e-05	134.14	GDASK(1)EDIDVAMK	2	0.58894	4	0.879	0.788	0.905	1.228	1.08	1.053	cytoplasm	GO:0055114 oxidation-reduction process; GO:0044281 small molecule metabolic process; GO:0044763 single-organism cellular process; GO:0044699 single-organism process; GO:0044255 cellular lipid metabolic process; GO:0006631 fatty acid metabolic process; GO:0044238 primary metabolic process; GO:0044237 cellular metabolic process; GO:0071704 organic substance metabolic process; GO:0008152 metabolic p…		GO:1901265 nucleoside phosphate binding; GO:0043167 ion binding; GO:0070403 NAD+ binding; GO:0000166 nucleotide binding; GO:0048037 cofactor binding; GO:0016491 oxidoreductase activity; GO:1901363 heterocyclic compound binding; GO:0097159 organic cyclic compound binding; GO:0016614 oxidoreductase activity, acting on CH-OH group of donors; GO:0016616 oxidoreductase activity, acting on the CH-OH gr…	K00022	HADH; 3-hydroxyacyl-CoA dehydrogenase [EC:1.1.1.35]	gga00062 Fatty acid elongation; gga00071 Fatty acid degradation; gga00280 Valine, leucine and isoleucine degradation; gga00310 Lysine degradation; gga00380 Tryptophan metabolism; gga00650 Butanoate metabolism; gga01100 Metabolic pathways; gga01212 Fatty acid metabolism	IPR008927; IPR013328; IPR016040; IPR006176; IPR006108;	6-phosphogluconate dehydrogenase C-terminal domain-like; 6-phosphogluconate dehydrogenase, domain 2; NAD(P)-binding domain; 3-hydroxyacyl-CoA dehydrogenase, NAD binding; 3-hydroxyacyl-CoA dehydrogenase, C-terminal;
A0A1L1RS37	48	0.717	Down	0.026123	K	"Hydroxyacyl-coenzyme A dehydrogenase, mitochondrial [Stylophora pistillata]"	HADH	1	4.69251e-05	183.76	FADK(1)PEAGAEFIEK	2	0.26096	6	0.802	0.866	0.807	1.361	1.006	1.084	cytoplasm	GO:0055114 oxidation-reduction process; GO:0044281 small molecule metabolic process; GO:0044763 single-organism cellular process; GO:0044699 single-organism process; GO:0044255 cellular lipid metabolic process; GO:0006631 fatty acid metabolic process; GO:0044238 primary metabolic process; GO:0044237 cellular metabolic process; GO:0071704 organic substance metabolic process; GO:0008152 metabolic p…		GO:1901265 nucleoside phosphate binding; GO:0043167 ion binding; GO:0070403 NAD+ binding; GO:0000166 nucleotide binding; GO:0048037 cofactor binding; GO:0016491 oxidoreductase activity; GO:1901363 heterocyclic compound binding; GO:0097159 organic cyclic compound binding; GO:0016614 oxidoreductase activity, acting on CH-OH group of donors; GO:0016616 oxidoreductase activity, acting on the CH-OH gr…	K00022	HADH; 3-hydroxyacyl-CoA dehydrogenase [EC:1.1.1.35]	gga00062 Fatty acid elongation; gga00071 Fatty acid degradation; gga00280 Valine, leucine and isoleucine degradation; gga00310 Lysine degradation; gga00380 Tryptophan metabolism; gga00650 Butanoate metabolism; gga01100 Metabolic pathways; gga01212 Fatty acid metabolism	IPR008927; IPR013328; IPR016040; IPR006176; IPR006108;	6-phosphogluconate dehydrogenase C-terminal domain-like; 6-phosphogluconate dehydrogenase, domain 2; NAD(P)-binding domain; 3-hydroxyacyl-CoA dehydrogenase, NAD binding; 3-hydroxyacyl-CoA dehydrogenase, C-terminal;
A0A1L1RS76	344	0.67	Down	0.0028447	K	"Electron transfer flavoprotein-ubiquinone oxidoreductase, mitochondrial [Stylophora pistillata]"	ETFDH	1	0.000427444	85.837	DCTPIEYPK(1)PDGK	4	-0.0212	5	0.806	0.796	0.844	1.309	1.082	1.262	cytoplasm	GO:0044699 single-organism process; GO:0008152 metabolic process; GO:0055114 oxidation-reduction process; GO:0044710 single-organism metabolic process;		GO:0003824 catalytic activity; GO:0016491 oxidoreductase activity;	K00311	ETFDH; electron-transferring-flavoprotein dehydrogenase [EC:1.5.5.1]		IPR023753;	FAD/NAD(P)-binding domain;
A0A1L1RY78	291	0.766	Down	0.024763	K	"tRNA-nucleotidyltransferase 1, mitochondrial [Zootermopsis nevadensis]"	TRNT1	1	0.000287247	142.83	EEK(1)NLGFFLLK	2	0.36157	2	0.827	0.919	0.853	1.291	1.047	1.057	cytoplasm	GO:0006396 RNA processing; GO:0006725 cellular aromatic compound metabolic process; GO:1901360 organic cyclic compound metabolic process; GO:0006807 nitrogen compound metabolic process; GO:0044238 primary metabolic process; GO:0044237 cellular metabolic process; GO:0071704 organic substance metabolic process; GO:0016070 RNA metabolic process; GO:0008152 metabolic process; GO:0090304 nucleic acid …		GO:0097159 organic cyclic compound binding; GO:1901363 heterocyclic compound binding; GO:0003723 RNA binding; GO:0016779 nucleotidyltransferase activity; GO:0003824 catalytic activity; GO:0005488 binding; GO:0003676 nucleic acid binding; GO:0016740 transferase activity; GO:0016772 transferase activity, transferring phosphorus-containing groups;	K00974	cca; tRNA nucleotidyltransferase (CCA-adding enzyme) [EC:2.7.7.72 3.1.3.- 3.1.4.-]	gga03013 RNA transport	IPR032828; IPR002646;	tRNA nucleotidyltransferase/poly(A) polymerase, RNA and SrmB- binding domain; Poly A polymerase, head domain;
A0A1L1RY78	78	0.74	Down	0.0045407	K	"tRNA-nucleotidyltransferase 1, mitochondrial [Zootermopsis nevadensis]"	TRNT1	1	0.00099136	114.02	GEK(1)HGTITAR	3	-0.1313	2	0.836	0.931	0.782	1.182	1.137	1.127	cytoplasm	GO:0006396 RNA processing; GO:0006725 cellular aromatic compound metabolic process; GO:1901360 organic cyclic compound metabolic process; GO:0006807 nitrogen compound metabolic process; GO:0044238 primary metabolic process; GO:0044237 cellular metabolic process; GO:0071704 organic substance metabolic process; GO:0016070 RNA metabolic process; GO:0008152 metabolic process; GO:0090304 nucleic acid …		GO:0097159 organic cyclic compound binding; GO:1901363 heterocyclic compound binding; GO:0003723 RNA binding; GO:0016779 nucleotidyltransferase activity; GO:0003824 catalytic activity; GO:0005488 binding; GO:0003676 nucleic acid binding; GO:0016740 transferase activity; GO:0016772 transferase activity, transferring phosphorus-containing groups;	K00974	cca; tRNA nucleotidyltransferase (CCA-adding enzyme) [EC:2.7.7.72 3.1.3.- 3.1.4.-]	gga03013 RNA transport	IPR032828; IPR002646;	tRNA nucleotidyltransferase/poly(A) polymerase, RNA and SrmB- binding domain; Poly A polymerase, head domain;
A0A1L1RZG2	86	0.736	Down	0.0153375	K	Aflatoxin B1 aldehyde reductase member 4 [Exaiptasia pallida]	AKR7A2	1	0.00131068	106.32	HNFEGIELVK(1)K	2	-0.033931	2	0.82	0.806	0.96	1.267	1.182	1.063	cytoplasm				K15303	AKR7; aflatoxin B1 aldehyde reductase	gga00980 Metabolism of xenobiotics by cytochrome P450	IPR023210;	NADP-dependent oxidoreductase domain;
A0A1L1RZG2	76	0.76	Down	0.0161551	K	Aflatoxin B1 aldehyde reductase member 4 [Exaiptasia pallida]	AKR7A2	1	0.000564603	146.79	K(1)HNFEGIELVK	3	0.6255	4	0.92	0.778	0.933	1.241	1.113	1.108	cytoplasm				K15303	AKR7; aflatoxin B1 aldehyde reductase	gga00980 Metabolism of xenobiotics by cytochrome P450	IPR023210;	NADP-dependent oxidoreductase domain;
A0A1L1RZG2	47	0.743	Down	0.028357	K	Aflatoxin B1 aldehyde reductase member 4 [Exaiptasia pallida]	AKR7A2	1	0.00872333	99.343	YK(1)YEDKDTR	2	0.17435	2	0.859	0.862	0.875	1.247	1.195	1.054	cytoplasm				K15303	AKR7; aflatoxin B1 aldehyde reductase	gga00980 Metabolism of xenobiotics by cytochrome P450	IPR023210;	NADP-dependent oxidoreductase domain;
A0A1L1RZS5	60	0.722	Down	0.00012154	K	Ribonuclease UK114 [Stylophora pistillata]	RIDA	1	0.000158174	162.22	QAFK(1)NLGEILK	2	-4.0734	6	0.866	0.831	0.834	1.21	1.143	1.153	mitochondria				K09022	ridA, tdcF, RIDA; 2-iminobutanoate/2-iminopropanoate deaminase [EC:3.5.99.10]		IPR013813;	Endoribonuclease L-PSP/chorismate mutase-like;
A0A1L1RZS5	56	0.697	Down	0.00071853	K	Ribonuclease UK114 [Stylophora pistillata]	RIDA	1	0.00112997	121.73	EETK(1)QAFK	2	0.31329	7	0.88	0.779	0.824	1.218	1.19	1.154	mitochondria				K09022	ridA, tdcF, RIDA; 2-iminobutanoate/2-iminopropanoate deaminase [EC:3.5.99.10]		IPR013813;	Endoribonuclease L-PSP/chorismate mutase-like;
E1BQU2	384	0.766	Down	0.0035029	K	Phosphoacetylglucosamine mutase	PGM3	1	0.00386696	68.657	TGVK(1)HLHHK	4	0.062639	1	0.917	0.862	0.836	1.212	1.081	1.123	cytoplasm	GO:0009226 nucleotide-sugar biosynthetic process; GO:0043413 macromolecule glycosylation; GO:0022414 reproductive process; GO:0044699 single-organism process; GO:0009058 biosynthetic process; GO:0044237 cellular metabolic process; GO:0006796 phosphate-containing compound metabolic process; GO:0008152 metabolic process; GO:1901137 carbohydrate derivative biosynthetic process; GO:0044702 single org…	GO:0044464 cell part; GO:0005622 intracellular; GO:0005737 cytoplasm; GO:0044424 intracellular part; GO:0005829 cytosol; GO:0005623 cell; GO:0044444 cytoplasmic part;	GO:0000287 magnesium ion binding; GO:0016853 isomerase activity; GO:0004610 phosphoacetylglucosamine mutase activity; GO:0003824 catalytic activity; GO:0004614 phosphoglucomutase activity; GO:0005488 binding; GO:0016868 intramolecular transferase activity, phosphotransferases; GO:0043167 ion binding; GO:0046872 metal ion binding; GO:0043169 cation binding; GO:0016866 intramolecular transferase ac…	K01836	PGM3; phosphoacetylglucosamine mutase [EC:5.4.2.3]	gga00520 Amino sugar and nucleotide sugar metabolism; gga01100 Metabolic pathways	IPR005843; IPR016055; IPR005844;	Alpha-D-phosphohexomutase, C-terminal; Alpha-D-phosphohexomutase, alpha/beta/alpha I/II/III; Alpha-D-phosphohexomutase, alpha/beta/alpha domain I;
E1BSH9	95	0.75	Down	0.0006576	K	betaine--homocysteine S-methyltransferase 1 [Homo sapiens]	BHMT	1	0.000529573	88.021	GNYVAEK(1)ITCQK	3	-0.99664	1	0.912	0.858	0.824	1.16	1.159	1.14	cytoplasm	GO:0000097 sulfur amino acid biosynthetic process; GO:0016053 organic acid biosynthetic process; GO:0009066 aspartate family amino acid metabolic process; GO:0044699 single-organism process; GO:0009058 biosynthetic process; GO:1901566 organonitrogen compound biosynthetic process; GO:0044237 cellular metabolic process; GO:0000096 sulfur amino acid metabolic process; GO:0044272 sulfur compound bios…	GO:0044424 intracellular part; GO:0005623 cell; GO:0044464 cell part; GO:0005622 intracellular; GO:0005737 cytoplasm;	GO:0008168 methyltransferase activity; GO:0046914 transition metal ion binding; GO:0003824 catalytic activity; GO:0005488 binding; GO:0008172 S-methyltransferase activity; GO:0043167 ion binding; GO:0016741 transferase activity, transferring one-carbon groups; GO:0043169 cation binding; GO:0046872 metal ion binding; GO:0008270 zinc ion binding; GO:0047150 betaine-homocysteine S-methyltransferase …	K00544	BHMT; betaine-homocysteine S-methyltransferase [EC:2.1.1.5]	gga00260 Glycine, serine and threonine metabolism; gga00270 Cysteine and methionine metabolism; gga01100 Metabolic pathways	IPR003726;	Homocysteine-binding domain;
E1BSH9	145	0.683	Down	0.0121762	K	betaine--homocysteine S-methyltransferase 1 [Homo sapiens]	BHMT	1	0.00696136	96.342	K(1)QLDIFMK	3	-0.081847	3	0.748	0.824	0.872	1.331	1.032	1.215	cytoplasm	GO:0000097 sulfur amino acid biosynthetic process; GO:0016053 organic acid biosynthetic process; GO:0009066 aspartate family amino acid metabolic process; GO:0044699 single-organism process; GO:0009058 biosynthetic process; GO:1901566 organonitrogen compound biosynthetic process; GO:0044237 cellular metabolic process; GO:0000096 sulfur amino acid metabolic process; GO:0044272 sulfur compound bios…	GO:0044424 intracellular part; GO:0005623 cell; GO:0044464 cell part; GO:0005622 intracellular; GO:0005737 cytoplasm;	GO:0008168 methyltransferase activity; GO:0046914 transition metal ion binding; GO:0003824 catalytic activity; GO:0005488 binding; GO:0008172 S-methyltransferase activity; GO:0043167 ion binding; GO:0016741 transferase activity, transferring one-carbon groups; GO:0043169 cation binding; GO:0046872 metal ion binding; GO:0008270 zinc ion binding; GO:0047150 betaine-homocysteine S-methyltransferase …	K00544	BHMT; betaine-homocysteine S-methyltransferase [EC:2.1.1.5]	gga00260 Glycine, serine and threonine metabolism; gga00270 Cysteine and methionine metabolism; gga01100 Metabolic pathways	IPR003726;	Homocysteine-binding domain;
E1BSL7	303	0.769	Down	0.0197814	K	endoplasmic reticulum resident protein 44 precursor [Sus scrofa]	ERP44	1	0.00360555	56.397	GTINFLHADCDK(1)FR	3	-0.74774	1	0.862	0.821	0.936	1.14	1.02	1.246	mitochondria	GO:0050794 regulation of cellular process; GO:0033554 cellular response to stress; GO:0051716 cellular response to stimulus; GO:0006986 response to unfolded protein; GO:0065008 regulation of biological quality; GO:0034976 response to endoplasmic reticulum stress; GO:0006950 response to stress; GO:0045454 cell redox homeostasis; GO:0044763 single-organism cellular process; GO:0009100 glycoprotein …	GO:0016020 membrane; GO:0042175 nuclear outer membrane-endoplasmic reticulum membrane network; GO:0005783 endoplasmic reticulum; GO:0044421 extracellular region part; GO:0005737 cytoplasm; GO:0031982 vesicle; GO:0044424 intracellular part; GO:0005623 cell; GO:0044422 organelle part; GO:0031974 membrane-enclosed lumen; GO:0070062 extracellular exosome; GO:0070013 intracellular organelle lumen; GO:…	GO:0016864 intramolecular oxidoreductase activity, transposing S-S bonds; GO:0016853 isomerase activity; GO:0016860 intramolecular oxidoreductase activity; GO:0003756 protein disulfide isomerase activity; GO:0003824 catalytic activity;	K17264	ERP44, TXNDC4; endoplasmic reticulum resident protein 44		IPR013766; IPR012336;	Thioredoxin domain; Thioredoxin-like fold;
E1BT93	370	0.697	Down	0.00172249	K	"aldehyde dehydrogenase, mitochondrial precursor [Bos taurus]"	ALDH2	1	5.08091e-17	221.78	TEQGPQVDEEQFK(1)K	3	3.6275	7	0.865	0.781	0.816	1.212	1.231	1.09	mitochondria	GO:0044699 single-organism process; GO:0008152 metabolic process; GO:0055114 oxidation-reduction process; GO:0044710 single-organism metabolic process;	GO:0043226 organelle; GO:0043231 intracellular membrane-bounded organelle; GO:0043229 intracellular organelle; GO:0044464 cell part; GO:0005622 intracellular; GO:0005737 cytoplasm; GO:0044424 intracellular part; GO:0043227 membrane-bounded organelle; GO:0005623 cell; GO:0005739 mitochondrion; GO:0044444 cytoplasmic part;	GO:0016620 oxidoreductase activity, acting on the aldehyde or oxo group of donors, NAD or NADP as acceptor; GO:0003824 catalytic activity; GO:0004029 aldehyde dehydrogenase (NAD) activity; GO:0016491 oxidoreductase activity; GO:0016903 oxidoreductase activity, acting on the aldehyde or oxo group of donors;				IPR016161; IPR015590; IPR016162; IPR016163;	Aldehyde/histidinol dehydrogenase; Aldehyde dehydrogenase domain; Aldehyde dehydrogenase N-terminal domain; Aldehyde dehydrogenase, C-terminal;
E1BT93	380	0.583	Down	0.00142176	K	"aldehyde dehydrogenase, mitochondrial precursor [Bos taurus]"	ALDH2	1	0.00218557	105.52	ILGYISTGK(1)R	2	-0.46442	2	0.747	0.799	0.66	1.315	1.307	1.162	mitochondria	GO:0044699 single-organism process; GO:0008152 metabolic process; GO:0055114 oxidation-reduction process; GO:0044710 single-organism metabolic process;	GO:0043226 organelle; GO:0043231 intracellular membrane-bounded organelle; GO:0043229 intracellular organelle; GO:0044464 cell part; GO:0005622 intracellular; GO:0005737 cytoplasm; GO:0044424 intracellular part; GO:0043227 membrane-bounded organelle; GO:0005623 cell; GO:0005739 mitochondrion; GO:0044444 cytoplasmic part;	GO:0016620 oxidoreductase activity, acting on the aldehyde or oxo group of donors, NAD or NADP as acceptor; GO:0003824 catalytic activity; GO:0004029 aldehyde dehydrogenase (NAD) activity; GO:0016491 oxidoreductase activity; GO:0016903 oxidoreductase activity, acting on the aldehyde or oxo group of donors;				IPR016161; IPR015590; IPR016162; IPR016163;	Aldehyde/histidinol dehydrogenase; Aldehyde dehydrogenase domain; Aldehyde dehydrogenase N-terminal domain; Aldehyde dehydrogenase, C-terminal;
E1BT93	83	0.708	Down	0.042059	K	"aldehyde dehydrogenase, mitochondrial precursor [Bos taurus]"	ALDH2	1	0.00284424	132.79	ADVDK(1)AVK(1)AAR	3	-0.099945	2	0.799	0.725	0.969	1.368	1.051	1.104	mitochondria	GO:0044699 single-organism process; GO:0008152 metabolic process; GO:0055114 oxidation-reduction process; GO:0044710 single-organism metabolic process;	GO:0043226 organelle; GO:0043231 intracellular membrane-bounded organelle; GO:0043229 intracellular organelle; GO:0044464 cell part; GO:0005622 intracellular; GO:0005737 cytoplasm; GO:0044424 intracellular part; GO:0043227 membrane-bounded organelle; GO:0005623 cell; GO:0005739 mitochondrion; GO:0044444 cytoplasmic part;	GO:0016620 oxidoreductase activity, acting on the aldehyde or oxo group of donors, NAD or NADP as acceptor; GO:0003824 catalytic activity; GO:0004029 aldehyde dehydrogenase (NAD) activity; GO:0016491 oxidoreductase activity; GO:0016903 oxidoreductase activity, acting on the aldehyde or oxo group of donors;				IPR016161; IPR015590; IPR016162; IPR016163;	Aldehyde/histidinol dehydrogenase; Aldehyde dehydrogenase domain; Aldehyde dehydrogenase N-terminal domain; Aldehyde dehydrogenase, C-terminal;
E1BTT4	291	0.737	Down	0.021457	K	Hydroxyacyl-CoA dehydrogenase trifunctional multienzyme complex subunit beta	---	1	0.0359091	42.76	DNGIRPSSLEQMSK(1)LK	3	-0.15111	1	0.786	0.925	0.853	1.322	1.079	1.078	nucleus	GO:0034440 lipid oxidation; GO:0044699 single-organism process; GO:0044255 cellular lipid metabolic process; GO:0044237 cellular metabolic process; GO:0071704 organic substance metabolic process; GO:0008152 metabolic process; GO:0030258 lipid modification; GO:0044248 cellular catabolic process; GO:0032787 monocarboxylic acid metabolic process; GO:0009987 cellular process; GO:0006629 lipid metabol…	GO:0016020 membrane; GO:0019867 outer membrane; GO:0005783 endoplasmic reticulum; GO:0044421 extracellular region part; GO:0031090 organelle membrane; GO:0005737 cytoplasm; GO:0031982 vesicle; GO:0044424 intracellular part; GO:0005623 cell; GO:0044422 organelle part; GO:0043228 non-membrane-bounded organelle; GO:0005740 mitochondrial envelope; GO:0031974 membrane-enclosed lumen; GO:0070062 extrac…	GO:0003723 RNA binding; GO:0016509 long-chain-3-hydroxyacyl-CoA dehydrogenase activity; GO:0016747 transferase activity, transferring acyl groups other than amino-acyl groups; GO:0016491 oxidoreductase activity; GO:1901363 heterocyclic compound binding; GO:0097159 organic cyclic compound binding; GO:0016614 oxidoreductase activity, acting on CH-OH group of donors; GO:0016616 oxidoreductase activi…	K00626	E2.3.1.9, atoB; acetyl-CoA C-acetyltransferase [EC:2.3.1.9]	gga00071 Fatty acid degradation; gga00072 Synthesis and degradation of ketone bodies; gga00280 Valine, leucine and isoleucine degradation; gga00310 Lysine degradation; gga00380 Tryptophan metabolism; gga00620 Pyruvate metabolism; gga00630 Glyoxylate and dicarboxylate metabolism; gga00640 Propanoate metabolism; gga00650 Butanoate metabolism; gga00900 Terpenoid backbone biosynthesis; gga01100 Metab…	IPR016039; IPR020616; IPR020617;	Thiolase-like; Thiolase, N-terminal; Thiolase, C-terminal;
E1BTT4	253	0.66	Down	0.017502	K	Hydroxyacyl-CoA dehydrogenase trifunctional multienzyme complex subunit beta	---	1	0.00862055	116.37	SHTLAK(1)K	2	0.25442	4	0.918	0.742	0.756	1.424	1.112	1.122	nucleus	GO:0034440 lipid oxidation; GO:0044699 single-organism process; GO:0044255 cellular lipid metabolic process; GO:0044237 cellular metabolic process; GO:0071704 organic substance metabolic process; GO:0008152 metabolic process; GO:0030258 lipid modification; GO:0044248 cellular catabolic process; GO:0032787 monocarboxylic acid metabolic process; GO:0009987 cellular process; GO:0006629 lipid metabol…	GO:0016020 membrane; GO:0019867 outer membrane; GO:0005783 endoplasmic reticulum; GO:0044421 extracellular region part; GO:0031090 organelle membrane; GO:0005737 cytoplasm; GO:0031982 vesicle; GO:0044424 intracellular part; GO:0005623 cell; GO:0044422 organelle part; GO:0043228 non-membrane-bounded organelle; GO:0005740 mitochondrial envelope; GO:0031974 membrane-enclosed lumen; GO:0070062 extrac…	GO:0003723 RNA binding; GO:0016509 long-chain-3-hydroxyacyl-CoA dehydrogenase activity; GO:0016747 transferase activity, transferring acyl groups other than amino-acyl groups; GO:0016491 oxidoreductase activity; GO:1901363 heterocyclic compound binding; GO:0097159 organic cyclic compound binding; GO:0016614 oxidoreductase activity, acting on CH-OH group of donors; GO:0016616 oxidoreductase activi…	K00626	E2.3.1.9, atoB; acetyl-CoA C-acetyltransferase [EC:2.3.1.9]	gga00071 Fatty acid degradation; gga00072 Synthesis and degradation of ketone bodies; gga00280 Valine, leucine and isoleucine degradation; gga00310 Lysine degradation; gga00380 Tryptophan metabolism; gga00620 Pyruvate metabolism; gga00630 Glyoxylate and dicarboxylate metabolism; gga00640 Propanoate metabolism; gga00650 Butanoate metabolism; gga00900 Terpenoid backbone biosynthesis; gga01100 Metab…	IPR016039; IPR020616; IPR020617;	Thiolase-like; Thiolase, N-terminal; Thiolase, C-terminal;
E1BTT4	277	0.632	Down	0.0057178	K	Hydroxyacyl-CoA dehydrogenase trifunctional multienzyme complex subunit beta	---	1	1.11048e-10	149.84	DTVTK(1)DNGIRPSSLEQMSK	3	-0.75376	2	0.782	0.73	0.848	1.43	1.141	1.162	nucleus	GO:0034440 lipid oxidation; GO:0044699 single-organism process; GO:0044255 cellular lipid metabolic process; GO:0044237 cellular metabolic process; GO:0071704 organic substance metabolic process; GO:0008152 metabolic process; GO:0030258 lipid modification; GO:0044248 cellular catabolic process; GO:0032787 monocarboxylic acid metabolic process; GO:0009987 cellular process; GO:0006629 lipid metabol…	GO:0016020 membrane; GO:0019867 outer membrane; GO:0005783 endoplasmic reticulum; GO:0044421 extracellular region part; GO:0031090 organelle membrane; GO:0005737 cytoplasm; GO:0031982 vesicle; GO:0044424 intracellular part; GO:0005623 cell; GO:0044422 organelle part; GO:0043228 non-membrane-bounded organelle; GO:0005740 mitochondrial envelope; GO:0031974 membrane-enclosed lumen; GO:0070062 extrac…	GO:0003723 RNA binding; GO:0016509 long-chain-3-hydroxyacyl-CoA dehydrogenase activity; GO:0016747 transferase activity, transferring acyl groups other than amino-acyl groups; GO:0016491 oxidoreductase activity; GO:1901363 heterocyclic compound binding; GO:0097159 organic cyclic compound binding; GO:0016614 oxidoreductase activity, acting on CH-OH group of donors; GO:0016616 oxidoreductase activi…	K00626	E2.3.1.9, atoB; acetyl-CoA C-acetyltransferase [EC:2.3.1.9]	gga00071 Fatty acid degradation; gga00072 Synthesis and degradation of ketone bodies; gga00280 Valine, leucine and isoleucine degradation; gga00310 Lysine degradation; gga00380 Tryptophan metabolism; gga00620 Pyruvate metabolism; gga00630 Glyoxylate and dicarboxylate metabolism; gga00640 Propanoate metabolism; gga00650 Butanoate metabolism; gga00900 Terpenoid backbone biosynthesis; gga01100 Metab…	IPR016039; IPR020616; IPR020617;	Thiolase-like; Thiolase, N-terminal; Thiolase, C-terminal;
E1BTT4	408	0.69	Down	0.0133634	K	Hydroxyacyl-CoA dehydrogenase trifunctional multienzyme complex subunit beta	---	1	0.00582281	73.927	SK(1)VGAPPLEK	2	0.22083	2	0.853	0.805	0.818	1.404	1.068	1.119	nucleus	GO:0034440 lipid oxidation; GO:0044699 single-organism process; GO:0044255 cellular lipid metabolic process; GO:0044237 cellular metabolic process; GO:0071704 organic substance metabolic process; GO:0008152 metabolic process; GO:0030258 lipid modification; GO:0044248 cellular catabolic process; GO:0032787 monocarboxylic acid metabolic process; GO:0009987 cellular process; GO:0006629 lipid metabol…	GO:0016020 membrane; GO:0019867 outer membrane; GO:0005783 endoplasmic reticulum; GO:0044421 extracellular region part; GO:0031090 organelle membrane; GO:0005737 cytoplasm; GO:0031982 vesicle; GO:0044424 intracellular part; GO:0005623 cell; GO:0044422 organelle part; GO:0043228 non-membrane-bounded organelle; GO:0005740 mitochondrial envelope; GO:0031974 membrane-enclosed lumen; GO:0070062 extrac…	GO:0003723 RNA binding; GO:0016509 long-chain-3-hydroxyacyl-CoA dehydrogenase activity; GO:0016747 transferase activity, transferring acyl groups other than amino-acyl groups; GO:0016491 oxidoreductase activity; GO:1901363 heterocyclic compound binding; GO:0097159 organic cyclic compound binding; GO:0016614 oxidoreductase activity, acting on CH-OH group of donors; GO:0016616 oxidoreductase activi…	K00626	E2.3.1.9, atoB; acetyl-CoA C-acetyltransferase [EC:2.3.1.9]	gga00071 Fatty acid degradation; gga00072 Synthesis and degradation of ketone bodies; gga00280 Valine, leucine and isoleucine degradation; gga00310 Lysine degradation; gga00380 Tryptophan metabolism; gga00620 Pyruvate metabolism; gga00630 Glyoxylate and dicarboxylate metabolism; gga00640 Propanoate metabolism; gga00650 Butanoate metabolism; gga00900 Terpenoid backbone biosynthesis; gga01100 Metab…	IPR016039; IPR020616; IPR020617;	Thiolase-like; Thiolase, N-terminal; Thiolase, C-terminal;
E1BTT7	40	0.757	Down	0.0063563	K	Neutral alpha-glucosidase AB [Zootermopsis nevadensis]	GANC	1	0.000691369	117.7	LLHPGK(1)SLYR	3	0.15179	1	0.814	0.927	0.82	1.172	1.056	1.156	cytoplasm	GO:0008152 metabolic process; GO:0005975 carbohydrate metabolic process; GO:0044238 primary metabolic process; GO:0071704 organic substance metabolic process;		GO:0004553 hydrolase activity, hydrolyzing O-glycosyl compounds; GO:0030246 carbohydrate binding; GO:0016787 hydrolase activity; GO:0003824 catalytic activity; GO:0005488 binding; GO:0016798 hydrolase activity, acting on glycosyl bonds;	K12317	GANC; neutral alpha-glucosidase C [EC:3.2.1.20]	gga00052 Galactose metabolism; gga00500 Starch and sucrose metabolism; gga01100 Metabolic pathways	IPR011013; IPR025887; IPR017853;	Galactose mutarotase-like domain; Glycoside hydrolase family 31, N-terminal domain; Glycoside hydrolase superfamily;
E1BVD1	238	0.727	Down	0.039416	K	"1,5-anhydro-D-fructose reductase [Sus scrofa]"	AKR1B10L3	1	0.00171525	103.55	EIAAK(1)HNK	2	-0.20074	2	0.911	0.858	0.744	1.355	1.079	1.025	cytoplasm	GO:0044699 single-organism process; GO:0008152 metabolic process; GO:0055114 oxidation-reduction process; GO:0044710 single-organism metabolic process;		GO:0003824 catalytic activity; GO:0016491 oxidoreductase activity;	K00011	AKR1B; aldehyde reductase [EC:1.1.1.21]	gga00040 Pentose and glucuronate interconversions; gga00051 Fructose and mannose metabolism; gga00052 Galactose metabolism; gga00561 Glycerolipid metabolism; gga00790 Folate biosynthesis; gga01100 Metabolic pathways	IPR023210;	NADP-dependent oxidoreductase domain;
E1BVD1	231	0.659	Down	0.00072309	K	"1,5-anhydro-D-fructose reductase [Sus scrofa]"	AKR1B10L3	1	1.36844e-05	151.8	ATPEEPAILDNPK(1)IK	3	0.38907	4	0.784	0.818	0.781	1.307	1.167	1.142	cytoplasm	GO:0044699 single-organism process; GO:0008152 metabolic process; GO:0055114 oxidation-reduction process; GO:0044710 single-organism metabolic process;		GO:0003824 catalytic activity; GO:0016491 oxidoreductase activity;	K00011	AKR1B; aldehyde reductase [EC:1.1.1.21]	gga00040 Pentose and glucuronate interconversions; gga00051 Fructose and mannose metabolism; gga00052 Galactose metabolism; gga00561 Glycerolipid metabolism; gga00790 Folate biosynthesis; gga01100 Metabolic pathways	IPR023210;	NADP-dependent oxidoreductase domain;
E1BVD1	90	0.592	Down	0.048259	K	"1,5-anhydro-D-fructose reductase [Sus scrofa]"	AKR1B10L3	1	0.0235343	59.931	PLVK(1)GACQK	2	-0.82542	1	0.968	0.512	0.753	1.383	1.102	1.29	cytoplasm	GO:0044699 single-organism process; GO:0008152 metabolic process; GO:0055114 oxidation-reduction process; GO:0044710 single-organism metabolic process;		GO:0003824 catalytic activity; GO:0016491 oxidoreductase activity;	K00011	AKR1B; aldehyde reductase [EC:1.1.1.21]	gga00040 Pentose and glucuronate interconversions; gga00051 Fructose and mannose metabolism; gga00052 Galactose metabolism; gga00561 Glycerolipid metabolism; gga00790 Folate biosynthesis; gga01100 Metabolic pathways	IPR023210;	NADP-dependent oxidoreductase domain;
E1BVD1	195	0.716	Down	0.028417	K	"1,5-anhydro-D-fructose reductase [Sus scrofa]"	AKR1B10L3	1	1.12212e-22	184.3	HKPANNQIECHPYLTQEK(1)LINYCQSK	5	0.00079313	2	0.754	0.892	0.848	1.364	1.081	1.04	cytoplasm	GO:0044699 single-organism process; GO:0008152 metabolic process; GO:0055114 oxidation-reduction process; GO:0044710 single-organism metabolic process;		GO:0003824 catalytic activity; GO:0016491 oxidoreductase activity;	K00011	AKR1B; aldehyde reductase [EC:1.1.1.21]	gga00040 Pentose and glucuronate interconversions; gga00051 Fructose and mannose metabolism; gga00052 Galactose metabolism; gga00561 Glycerolipid metabolism; gga00790 Folate biosynthesis; gga01100 Metabolic pathways	IPR023210;	NADP-dependent oxidoreductase domain;
E1BVT3	342	0.636	Down	0.0125415	K	Malate dehydrogenase	MDH2	1	0.00064228	141.54	K(1)GEDFAK(1)NFK	3	-0.4207	5	0.705	0.841	0.75	1.427	1.077	1.105	mitochondria	GO:0043648 dicarboxylic acid metabolic process; GO:0044267 cellular protein metabolic process; GO:0044699 single-organism process; GO:0044237 cellular metabolic process; GO:0071704 organic substance metabolic process; GO:0008152 metabolic process; GO:0006091 generation of precursor metabolites and energy; GO:0043543 protein acylation; GO:0019538 protein metabolic process; GO:0043170 macromolecule…	GO:0043229 intracellular organelle; GO:0016020 membrane; GO:0044421 extracellular region part; GO:0044429 mitochondrial part; GO:0031090 organelle membrane; GO:0031967 organelle envelope; GO:0044446 intracellular organelle part; GO:0031982 vesicle; GO:0005737 cytoplasm; GO:0044424 intracellular part; GO:0005623 cell; GO:0005576 extracellular region; GO:0044422 organelle part; GO:0005739 mitochond…	GO:0016614 oxidoreductase activity, acting on CH-OH group of donors; GO:0097159 organic cyclic compound binding; GO:1901363 heterocyclic compound binding; GO:0016616 oxidoreductase activity, acting on the CH-OH group of donors, NAD or NADP as acceptor; GO:0003723 RNA binding; GO:0003824 catalytic activity; GO:0005488 binding; GO:0003676 nucleic acid binding; GO:0016615 malate dehydrogenase activi…	K00026	MDH2; malate dehydrogenase [EC:1.1.1.37]	gga00020 Citrate cycle (TCA cycle); gga00270 Cysteine and methionine metabolism; gga00620 Pyruvate metabolism; gga00630 Glyoxylate and dicarboxylate metabolism; gga01100 Metabolic pathways; gga01200 Carbon metabolism	IPR022383; IPR016040; IPR001236; IPR015955;	Lactate/malate dehydrogenase, C-terminal; NAD(P)-binding domain; Lactate/malate dehydrogenase, N-terminal; Lactate dehydrogenase/glycoside hydrolase, family 4, C-terminal;
E1BVT3	341	0.604	Down	0.0071826	K	Malate dehydrogenase	MDH2	1	0.00064228	141.54	ASIK(1)K(1)GEDFAK	2	-0.63459	2	0.706	0.749	0.766	1.465	1.077	1.136	mitochondria	GO:0043648 dicarboxylic acid metabolic process; GO:0044267 cellular protein metabolic process; GO:0044699 single-organism process; GO:0044237 cellular metabolic process; GO:0071704 organic substance metabolic process; GO:0008152 metabolic process; GO:0006091 generation of precursor metabolites and energy; GO:0043543 protein acylation; GO:0019538 protein metabolic process; GO:0043170 macromolecule…	GO:0043229 intracellular organelle; GO:0016020 membrane; GO:0044421 extracellular region part; GO:0044429 mitochondrial part; GO:0031090 organelle membrane; GO:0031967 organelle envelope; GO:0044446 intracellular organelle part; GO:0031982 vesicle; GO:0005737 cytoplasm; GO:0044424 intracellular part; GO:0005623 cell; GO:0005576 extracellular region; GO:0044422 organelle part; GO:0005739 mitochond…	GO:0016614 oxidoreductase activity, acting on CH-OH group of donors; GO:0097159 organic cyclic compound binding; GO:1901363 heterocyclic compound binding; GO:0016616 oxidoreductase activity, acting on the CH-OH group of donors, NAD or NADP as acceptor; GO:0003723 RNA binding; GO:0003824 catalytic activity; GO:0005488 binding; GO:0003676 nucleic acid binding; GO:0016615 malate dehydrogenase activi…	K00026	MDH2; malate dehydrogenase [EC:1.1.1.37]	gga00020 Citrate cycle (TCA cycle); gga00270 Cysteine and methionine metabolism; gga00620 Pyruvate metabolism; gga00630 Glyoxylate and dicarboxylate metabolism; gga01100 Metabolic pathways; gga01200 Carbon metabolism	IPR022383; IPR016040; IPR001236; IPR015955;	Lactate/malate dehydrogenase, C-terminal; NAD(P)-binding domain; Lactate/malate dehydrogenase, N-terminal; Lactate dehydrogenase/glycoside hydrolase, family 4, C-terminal;
E1BWC6	103	0.603	Down	0.0023583	K	"Calcium-binding atopy-related autoantigen 1, partial [Zootermopsis nevadensis]"	MICU1	1	0.000147756	164.3	AVASGSEEAHSEGGK(1)K	3	-0.7161	1	0.81	0.739	0.666	1.209	1.132	1.333	mitochondria	GO:0044085 cellular component biogenesis; GO:0016043 cellular component organization; GO:0065008 regulation of biological quality; GO:0072503 cellular divalent inorganic cation homeostasis; GO:0034220 ion transmembrane transport; GO:0072511 divalent inorganic cation transport; GO:0051260 protein homooligomerization; GO:0030001 metal ion transport; GO:0030003 cellular cation homeostasis; GO:000683…	GO:0016020 membrane; GO:0031090 organelle membrane; GO:0005737 cytoplasm; GO:0031224 intrinsic component of membrane; GO:0032991 macromolecular complex; GO:0044424 intracellular part; GO:0005623 cell; GO:0044455 mitochondrial membrane part; GO:0044422 organelle part; GO:0031974 membrane-enclosed lumen; GO:0005740 mitochondrial envelope; GO:0031301 integral component of organelle membrane; GO:0070…	GO:0042802 identical protein binding; GO:0046982 protein heterodimerization activity; GO:0005488 binding; GO:0043167 ion binding; GO:0046983 protein dimerization activity; GO:0046872 metal ion binding; GO:0043169 cation binding; GO:0005515 protein binding; GO:0005509 calcium ion binding;	K22827			IPR002048; IPR011992;	EF-hand domain; EF-hand domain pair;
E1BXC8	205	0.766	Down	0.0148187	K	Protein transport protein Sec31A [Zootermopsis nevadensis]	SEC31B	1	0.000466449	66.436	NEPIIK(1)VSDHSNR	3	-0.37011	2	0.827	0.859	0.922	1.227	1.016	1.163	nucleus			GO:0005515 protein binding; GO:0005488 binding;	K14005	SEC31; protein transport protein SEC31	gga04141 Protein processing in endoplasmic reticulum	IPR017986; IPR015943;	WD40-repeat-containing domain; WD40/YVTN repeat-like-containing domain;
E1BXT1	287	0.757	Down	0.0052992	K	Cat eye syndrome critical region protein 5 [Zootermopsis nevadensis]	CECR5	1	0.000278765	118.28	EQAEK(1)HGWK(1)APIR	3	2.5439	5	0.873	0.915	0.796	1.206	1.103	1.103	mitochondria	GO:0046486 glycerolipid metabolic process; GO:0044711 single-organism biosynthetic process; GO:0008654 phospholipid biosynthetic process; GO:0044763 single-organism cellular process; GO:0044699 single-organism process; GO:0009058 biosynthetic process; GO:0044255 cellular lipid metabolic process; GO:0044238 primary metabolic process; GO:0044237 cellular metabolic process; GO:1901576 organic substa…	GO:0043226 organelle; GO:0043231 intracellular membrane-bounded organelle; GO:0043229 intracellular organelle; GO:0044464 cell part; GO:0005622 intracellular; GO:0005737 cytoplasm; GO:0044424 intracellular part; GO:0043227 membrane-bounded organelle; GO:0005623 cell; GO:0005739 mitochondrion; GO:0044444 cytoplasmic part;					IPR023214;	HAD-like domain;
E1C218	933	0.677	Down	0.0095598	K	dedicator of cytokinesis protein 6 [Bos taurus]	---	1	0.000112518	150.46	AHGELHEQFK(1)R	4	0.057609	6	0.919	0.795	0.698	1.16	1.144	1.257	nucleus	GO:0050794 regulation of cellular process; GO:0044700 single organism signaling; GO:0051716 cellular response to stimulus; GO:0043547 positive regulation of GTPase activity; GO:0035556 intracellular signal transduction; GO:0044699 single-organism process; GO:0007264 small GTPase mediated signal transduction; GO:0023052 signaling; GO:0050896 response to stimulus; GO:0043085 positive regulation of …	GO:0005623 cell; GO:0005622 intracellular; GO:0044464 cell part;	GO:0098772 molecular function regulator; GO:0005085 guanyl-nucleotide exchange factor activity;	K21852	DOCK6_7_8; dedicator of cytokinesis protein 6/7/8		IPR027357; IPR010703;	DHR-2 domain; Dedicator of cytokinesis, C-terminal;
E1C4U7	23	0.749	Down	0.023019	K	NADH:ubiquinone oxidoreductase subunit B3	NDUFB3	1	5.05633e-05	129.94	QWK(1)IEGTPLEEVQR	3	-0.050517	2	0.767	0.968	0.839	1.25	1.104	1.083	cytoplasm	GO:0008152 metabolic process; GO:0006091 generation of precursor metabolites and energy; GO:0044710 single-organism metabolic process; GO:0055114 oxidation-reduction process; GO:0044763 single-organism cellular process; GO:0022900 electron transport chain; GO:0044699 single-organism process; GO:0044237 cellular metabolic process; GO:0009987 cellular process;	GO:0016020 membrane; GO:0044421 extracellular region part; GO:0098800 inner mitochondrial membrane protein complex; GO:0031090 organelle membrane; GO:0098796 membrane protein complex; GO:0005737 cytoplasm; GO:0031982 vesicle; GO:0045271 respiratory chain complex I; GO:0032991 macromolecular complex; GO:0044424 intracellular part; GO:0098798 mitochondrial protein complex; GO:0005747 mitochondrial …		K03959	NDUFB3; NADH dehydrogenase (ubiquinone) 1 beta subcomplex subunit 3	gga00190 Oxidative phosphorylation; gga01100 Metabolic pathways
E1C4W4	376	0.747	Down	0.02102	K	Alpha-aminoadipic semialdehyde dehydrogenase [Stylophora pistillata]	ALDH7A1	1	2.97878e-05	107.35	AAVK(1)MFLDAVEQAK	3	0.32062	1	0.796	0.866	0.929	1.31	1.082	1.077	mitochondria	GO:0044699 single-organism process; GO:0008152 metabolic process; GO:0055114 oxidation-reduction process; GO:0044710 single-organism metabolic process;	GO:0043229 intracellular organelle; GO:0044421 extracellular region part; GO:0005737 cytoplasm; GO:0031982 vesicle; GO:0044424 intracellular part; GO:0005623 cell; GO:0005829 cytosol; GO:0005576 extracellular region; GO:0005739 mitochondrion; GO:0043231 intracellular membrane-bounded organelle; GO:0043226 organelle; GO:0070062 extracellular exosome; GO:0005622 intracellular; GO:0044464 cell part;…	GO:0016620 oxidoreductase activity, acting on the aldehyde or oxo group of donors, NAD or NADP as acceptor; GO:0003824 catalytic activity; GO:0016491 oxidoreductase activity; GO:0016903 oxidoreductase activity, acting on the aldehyde or oxo group of donors;	K14085	ALDH7A1; aldehyde dehydrogenase family 7 member A1 [EC:1.2.1.31 1.2.1.8 1.2.1.3]	gga00010 Glycolysis / Gluconeogenesis; gga00053 Ascorbate and aldarate metabolism; gga00071 Fatty acid degradation; gga00260 Glycine, serine and threonine metabolism; gga00280 Valine, leucine and isoleucine degradation; gga00310 Lysine degradation; gga00330 Arginine and proline metabolism; gga00340 Histidine metabolism; gga00380 Tryptophan metabolism; gga00410 beta-Alanine metabolism; gga00561 Gl…	IPR016161; IPR015590; IPR016162; IPR016163;	Aldehyde/histidinol dehydrogenase; Aldehyde dehydrogenase domain; Aldehyde dehydrogenase N-terminal domain; Aldehyde dehydrogenase, C-terminal;
E1C658	78	0.765	Down	0.036559	K	"ATP synthase subunit d, mitochondrial"	ATP5H	1	7.46103e-07	173.87	K(1)FSALK(1)VPEPVDTQTAK	3	0.15505	6	0.899	0.765	0.941	1.249	1.016	1.139	mitochondria	GO:0009116 nucleoside metabolic process; GO:0042278 purine nucleoside metabolic process; GO:0009167 purine ribonucleoside monophosphate metabolic process; GO:0090662 ATP hydrolysis coupled transmembrane transport; GO:0009117 nucleotide metabolic process; GO:0044699 single-organism process; GO:0046129 purine ribonucleoside biosynthetic process; GO:0009163 nucleoside biosynthetic process; GO:000905…	GO:0016020 membrane; GO:0098800 inner mitochondrial membrane protein complex; GO:0031090 organelle membrane; GO:0098796 membrane protein complex; GO:0005737 cytoplasm; GO:0032991 macromolecular complex; GO:0098798 mitochondrial protein complex; GO:0044424 intracellular part; GO:0005623 cell; GO:0044455 mitochondrial membrane part; GO:0044422 organelle part; GO:0005740 mitochondrial envelope; GO:0…	GO:0015075 ion transmembrane transporter activity; GO:0022892 substrate-specific transporter activity; GO:0015077 monovalent inorganic cation transmembrane transporter activity; GO:0022890 inorganic cation transmembrane transporter activity; GO:0015078 hydrogen ion transmembrane transporter activity; GO:0008324 cation transmembrane transporter activity; GO:0022891 substrate-specific transmembrane…	K02138	ATPeF0D, ATP5H, ATP7; F-type H+-transporting ATPase subunit d	gga00190 Oxidative phosphorylation; gga01100 Metabolic pathways
E1C6X1	27	0.611	Down	0.003297	K	"Inorganic pyrophosphatase, partial [Stegodyphus mimosarum]"	PPA2	1	1.30793e-10	121.25	NADGK(1)YISPFHDIPLFAGSK	3	0.06181	1	0.812	0.677	0.743	1.363	1.137	1.153	cytoplasm	GO:0065008 regulation of biological quality; GO:0044267 cellular protein metabolic process; GO:0044238 primary metabolic process; GO:0006470 protein dephosphorylation; GO:0016311 dephosphorylation; GO:0044237 cellular metabolic process; GO:0006796 phosphate-containing compound metabolic process; GO:0042391 regulation of membrane potential; GO:0071704 organic substance metabolic process; GO:000815…	GO:0043229 intracellular organelle; GO:0044421 extracellular region part; GO:0005737 cytoplasm; GO:0031982 vesicle; GO:0044424 intracellular part; GO:0005623 cell; GO:0005576 extracellular region; GO:0005739 mitochondrion; GO:0043226 organelle; GO:0070062 extracellular exosome; GO:0043231 intracellular membrane-bounded organelle; GO:0005622 intracellular; GO:0044464 cell part; GO:1903561 extracel…	GO:0000287 magnesium ion binding; GO:0004427 inorganic diphosphatase activity; GO:0004722 protein serine/threonine phosphatase activity; GO:0016791 phosphatase activity; GO:0043167 ion binding; GO:0016817 hydrolase activity, acting on acid anhydrides; GO:0016787 hydrolase activity; GO:0004721 phosphoprotein phosphatase activity; GO:0016462 pyrophosphatase activity; GO:0003824 catalytic activity; …	K01507	ppa; inorganic pyrophosphatase [EC:3.6.1.1]	gga00190 Oxidative phosphorylation
E1C6X1	94	0.554	Down	0.00180139	K	"Inorganic pyrophosphatase, partial [Stegodyphus mimosarum]"	PPA2	1	0.002192	102.4	QDTK(1)K(1)GK(1)PR	2	0.88559	1	0.722	0.61	0.758	1.312	1.315	1.144	cytoplasm	GO:0065008 regulation of biological quality; GO:0044267 cellular protein metabolic process; GO:0044238 primary metabolic process; GO:0006470 protein dephosphorylation; GO:0016311 dephosphorylation; GO:0044237 cellular metabolic process; GO:0006796 phosphate-containing compound metabolic process; GO:0042391 regulation of membrane potential; GO:0071704 organic substance metabolic process; GO:000815…	GO:0043229 intracellular organelle; GO:0044421 extracellular region part; GO:0005737 cytoplasm; GO:0031982 vesicle; GO:0044424 intracellular part; GO:0005623 cell; GO:0005576 extracellular region; GO:0005739 mitochondrion; GO:0043226 organelle; GO:0070062 extracellular exosome; GO:0043231 intracellular membrane-bounded organelle; GO:0005622 intracellular; GO:0044464 cell part; GO:1903561 extracel…	GO:0000287 magnesium ion binding; GO:0004427 inorganic diphosphatase activity; GO:0004722 protein serine/threonine phosphatase activity; GO:0016791 phosphatase activity; GO:0043167 ion binding; GO:0016817 hydrolase activity, acting on acid anhydrides; GO:0016787 hydrolase activity; GO:0004721 phosphoprotein phosphatase activity; GO:0016462 pyrophosphatase activity; GO:0003824 catalytic activity; …	K01507	ppa; inorganic pyrophosphatase [EC:3.6.1.1]	gga00190 Oxidative phosphorylation
E1C6X1	245	0.721	Down	0.0145202	K	"Inorganic pyrophosphatase, partial [Stegodyphus mimosarum]"	PPA2	1	0.000196499	163.51	STHEYWK(1)ALLHK	2	0.59948	3	0.834	0.866	0.781	1.314	1.088	1.038	cytoplasm	GO:0065008 regulation of biological quality; GO:0044267 cellular protein metabolic process; GO:0044238 primary metabolic process; GO:0006470 protein dephosphorylation; GO:0016311 dephosphorylation; GO:0044237 cellular metabolic process; GO:0006796 phosphate-containing compound metabolic process; GO:0042391 regulation of membrane potential; GO:0071704 organic substance metabolic process; GO:000815…	GO:0043229 intracellular organelle; GO:0044421 extracellular region part; GO:0005737 cytoplasm; GO:0031982 vesicle; GO:0044424 intracellular part; GO:0005623 cell; GO:0005576 extracellular region; GO:0005739 mitochondrion; GO:0043226 organelle; GO:0070062 extracellular exosome; GO:0043231 intracellular membrane-bounded organelle; GO:0005622 intracellular; GO:0044464 cell part; GO:1903561 extracel…	GO:0000287 magnesium ion binding; GO:0004427 inorganic diphosphatase activity; GO:0004722 protein serine/threonine phosphatase activity; GO:0016791 phosphatase activity; GO:0043167 ion binding; GO:0016817 hydrolase activity, acting on acid anhydrides; GO:0016787 hydrolase activity; GO:0004721 phosphoprotein phosphatase activity; GO:0016462 pyrophosphatase activity; GO:0003824 catalytic activity; …	K01507	ppa; inorganic pyrophosphatase [EC:3.6.1.1]	gga00190 Oxidative phosphorylation
E1C6X1	91	0.554	Down	0.00180139	K	"Inorganic pyrophosphatase, partial [Stegodyphus mimosarum]"	PPA2	1	0.002192	102.4	QDTK(1)K(1)GK(1)PR	2	0.88559	1	0.722	0.61	0.758	1.312	1.315	1.144	cytoplasm	GO:0065008 regulation of biological quality; GO:0044267 cellular protein metabolic process; GO:0044238 primary metabolic process; GO:0006470 protein dephosphorylation; GO:0016311 dephosphorylation; GO:0044237 cellular metabolic process; GO:0006796 phosphate-containing compound metabolic process; GO:0042391 regulation of membrane potential; GO:0071704 organic substance metabolic process; GO:000815…	GO:0043229 intracellular organelle; GO:0044421 extracellular region part; GO:0005737 cytoplasm; GO:0031982 vesicle; GO:0044424 intracellular part; GO:0005623 cell; GO:0005576 extracellular region; GO:0005739 mitochondrion; GO:0043226 organelle; GO:0070062 extracellular exosome; GO:0043231 intracellular membrane-bounded organelle; GO:0005622 intracellular; GO:0044464 cell part; GO:1903561 extracel…	GO:0000287 magnesium ion binding; GO:0004427 inorganic diphosphatase activity; GO:0004722 protein serine/threonine phosphatase activity; GO:0016791 phosphatase activity; GO:0043167 ion binding; GO:0016817 hydrolase activity, acting on acid anhydrides; GO:0016787 hydrolase activity; GO:0004721 phosphoprotein phosphatase activity; GO:0016462 pyrophosphatase activity; GO:0003824 catalytic activity; …	K01507	ppa; inorganic pyrophosphatase [EC:3.6.1.1]	gga00190 Oxidative phosphorylation
E1C6X1	92	0.554	Down	0.00180139	K	"Inorganic pyrophosphatase, partial [Stegodyphus mimosarum]"	PPA2	1	0.002192	102.4	QDTK(1)K(1)GK(1)PR	2	0.88559	1	0.722	0.61	0.758	1.312	1.315	1.144	cytoplasm	GO:0065008 regulation of biological quality; GO:0044267 cellular protein metabolic process; GO:0044238 primary metabolic process; GO:0006470 protein dephosphorylation; GO:0016311 dephosphorylation; GO:0044237 cellular metabolic process; GO:0006796 phosphate-containing compound metabolic process; GO:0042391 regulation of membrane potential; GO:0071704 organic substance metabolic process; GO:000815…	GO:0043229 intracellular organelle; GO:0044421 extracellular region part; GO:0005737 cytoplasm; GO:0031982 vesicle; GO:0044424 intracellular part; GO:0005623 cell; GO:0005576 extracellular region; GO:0005739 mitochondrion; GO:0043226 organelle; GO:0070062 extracellular exosome; GO:0043231 intracellular membrane-bounded organelle; GO:0005622 intracellular; GO:0044464 cell part; GO:1903561 extracel…	GO:0000287 magnesium ion binding; GO:0004427 inorganic diphosphatase activity; GO:0004722 protein serine/threonine phosphatase activity; GO:0016791 phosphatase activity; GO:0043167 ion binding; GO:0016817 hydrolase activity, acting on acid anhydrides; GO:0016787 hydrolase activity; GO:0004721 phosphoprotein phosphatase activity; GO:0016462 pyrophosphatase activity; GO:0003824 catalytic activity; …	K01507	ppa; inorganic pyrophosphatase [EC:3.6.1.1]	gga00190 Oxidative phosphorylation
E1C7S2	24	0.756	Down	0.0198032	K	hydroxysteroid dehydrogenase-like protein 2 [Stylophora pistillata]	HSDL2	1	0.00153257	91.265	GIGK(1)AIALK	3	-0.1056	2	0.874	0.906	0.808	1.295	1.07	1.059	cytoplasm		GO:0043226 organelle; GO:0043231 intracellular membrane-bounded organelle; GO:0043229 intracellular organelle; GO:0016020 membrane; GO:0044464 cell part; GO:0005622 intracellular; GO:0005777 peroxisome; GO:0042579 microbody; GO:0005737 cytoplasm; GO:0044424 intracellular part; GO:0005623 cell; GO:0043227 membrane-bounded organelle; GO:0005739 mitochondrion; GO:0044444 cytoplasmic part;					IPR003033; IPR016040;	SCP2 sterol-binding domain; NAD(P)-binding domain;
E1C934	434	0.639	Down	0.00111952	K	Kynurenine aminotransferase 3	KYAT3	1	0.000878253	163.8	K(1)DSTLDAAEVILK	2	-0.070336	2	0.734	0.782	0.867	1.293	1.244	1.193	mitochondria	GO:0009058 biosynthetic process; GO:0008152 metabolic process;		GO:0097159 organic cyclic compound binding; GO:1901363 heterocyclic compound binding; GO:0003824 catalytic activity; GO:0005488 binding; GO:0043167 ion binding; GO:0043168 anion binding; GO:0048037 cofactor binding; GO:0030170 pyridoxal phosphate binding;	K00816	CCBL; kynurenine---oxoglutarate transaminase / cysteine-S-conjugate beta-lyase / glutamine---phenylpyruvate transaminase [EC:2.6.1.7 4.4.1.13 2.6.1.64]	gga00270 Cysteine and methionine metabolism; gga00380 Tryptophan metabolism; gga00450 Selenocompound metabolism; gga01100 Metabolic pathways	IPR004839; IPR015424; IPR015422; IPR015421;	Aminotransferase, class I/classII; Pyridoxal phosphate-dependent transferase; Pyridoxal phosphate-dependent transferase, major region, subdomain 2; Pyridoxal phosphate-dependent transferase, major region, subdomain 1;
E1C934	425	0.731	Down	0.022443	K	Kynurenine aminotransferase 3	KYAT3	1	0.0126906	85.161	QFEK(1)YIR	2	-0.70453	1	0.889	0.908	0.781	1.286	1.226	1.016	mitochondria	GO:0009058 biosynthetic process; GO:0008152 metabolic process;		GO:0097159 organic cyclic compound binding; GO:1901363 heterocyclic compound binding; GO:0003824 catalytic activity; GO:0005488 binding; GO:0043167 ion binding; GO:0043168 anion binding; GO:0048037 cofactor binding; GO:0030170 pyridoxal phosphate binding;	K00816	CCBL; kynurenine---oxoglutarate transaminase / cysteine-S-conjugate beta-lyase / glutamine---phenylpyruvate transaminase [EC:2.6.1.7 4.4.1.13 2.6.1.64]	gga00270 Cysteine and methionine metabolism; gga00380 Tryptophan metabolism; gga00450 Selenocompound metabolism; gga01100 Metabolic pathways	IPR004839; IPR015424; IPR015422; IPR015421;	Aminotransferase, class I/classII; Pyridoxal phosphate-dependent transferase; Pyridoxal phosphate-dependent transferase, major region, subdomain 2; Pyridoxal phosphate-dependent transferase, major region, subdomain 1;
E1C9F5	795	0.758	Down	0.0112396	K	"Presequence protease, mitochondrial [Zootermopsis nevadensis]"	PITRM1	1	0.0111825	87.639	EIEK(1)FLK	2	-0.21833	1	0.872	0.888	0.798	1.246	1.059	1.071	mitochondria	GO:0006508 proteolysis; GO:0008152 metabolic process; GO:0043170 macromolecule metabolic process; GO:0019538 protein metabolic process; GO:0044238 primary metabolic process; GO:0071704 organic substance metabolic process;	GO:0005759 mitochondrial matrix; GO:0043229 intracellular organelle; GO:0044429 mitochondrial part; GO:0005737 cytoplasm; GO:0044446 intracellular organelle part; GO:0044424 intracellular part; GO:0005623 cell; GO:0005739 mitochondrion; GO:0044422 organelle part; GO:0031974 membrane-enclosed lumen; GO:0043226 organelle; GO:0043231 intracellular membrane-bounded organelle; GO:0070013 intracellular…	GO:0004175 endopeptidase activity; GO:0004222 metalloendopeptidase activity; GO:0008233 peptidase activity; GO:0003824 catalytic activity; GO:0005488 binding; GO:0043167 ion binding; GO:0070011 peptidase activity, acting on L-amino acid peptides; GO:0043169 cation binding; GO:0046872 metal ion binding; GO:0008237 metallopeptidase activity; GO:0016787 hydrolase activity;	K06972	PITRM1, PreP, CYM1; presequence protease [EC:3.4.24.-]		IPR007863; IPR013578; IPR011249; IPR011237;	Peptidase M16, C-terminal; Peptidase M16C associated; Metalloenzyme, LuxS/M16 peptidase-like; Peptidase M16 domain;
E1C9H5	278	0.689	Down	0.0136825	K	Aminoadipate aminotransferase	AADAT	1	0.00138702	158.89	VGFLTGPK(1)PLIDR	2	0.20233	1	0.796	0.737	0.8	1.324	1.039	1.025	mitochondria	GO:0009058 biosynthetic process; GO:0008152 metabolic process;		GO:0097159 organic cyclic compound binding; GO:1901363 heterocyclic compound binding; GO:0003824 catalytic activity; GO:0005488 binding; GO:0043167 ion binding; GO:0043168 anion binding; GO:0048037 cofactor binding; GO:0030170 pyridoxal phosphate binding;	K00825	AADAT, KAT2; kynurenine/2-aminoadipate aminotransferase [EC:2.6.1.7 2.6.1.39]	gga00310 Lysine degradation; gga00380 Tryptophan metabolism; gga01100 Metabolic pathways; gga01210 2-Oxocarboxylic acid metabolism	IPR004839; IPR015424; IPR015422; IPR015421;	Aminotransferase, class I/classII; Pyridoxal phosphate-dependent transferase; Pyridoxal phosphate-dependent transferase, major region, subdomain 2; Pyridoxal phosphate-dependent transferase, major region, subdomain 1;
E1C9H5	214	0.592	Down	0.049436	K	Aminoadipate aminotransferase	AADAT	0.813389	0.0184318	53.237	K(0.187)K(0.813)EIYQIAR	3	0.14896	2	0.599	0.965	0.531	1.255	1.278	1.004	mitochondria	GO:0009058 biosynthetic process; GO:0008152 metabolic process;		GO:0097159 organic cyclic compound binding; GO:1901363 heterocyclic compound binding; GO:0003824 catalytic activity; GO:0005488 binding; GO:0043167 ion binding; GO:0043168 anion binding; GO:0048037 cofactor binding; GO:0030170 pyridoxal phosphate binding;	K00825	AADAT, KAT2; kynurenine/2-aminoadipate aminotransferase [EC:2.6.1.7 2.6.1.39]	gga00310 Lysine degradation; gga00380 Tryptophan metabolism; gga01100 Metabolic pathways; gga01210 2-Oxocarboxylic acid metabolism	IPR004839; IPR015424; IPR015422; IPR015421;	Aminotransferase, class I/classII; Pyridoxal phosphate-dependent transferase; Pyridoxal phosphate-dependent transferase, major region, subdomain 2; Pyridoxal phosphate-dependent transferase, major region, subdomain 1;
F1NAC6	83	0.692	Down	0.0015047	K	PREDICTED: LOW QUALITY PROTEIN: cadherin EGF LAG seven-pass G-type receptor 3 [Nipponia nippon]	UQCRC1	1	1.10487e-11	190.83	YENEK(1)NNGAGYFVEHLAFK	3	0.27301	3	0.801	0.861	0.777	1.262	1.139	1.124	mitochondria	GO:0016310 phosphorylation; GO:0009116 nucleoside metabolic process; GO:0042278 purine nucleoside metabolic process; GO:0006725 cellular aromatic compound metabolic process; GO:0009167 purine ribonucleoside monophosphate metabolic process; GO:0042773 ATP synthesis coupled electron transport; GO:0009259 ribonucleotide metabolic process; GO:0009117 nucleotide metabolic process; GO:0044699 single-or…	GO:0016020 membrane; GO:0098800 inner mitochondrial membrane protein complex; GO:0031090 organelle membrane; GO:0098796 membrane protein complex; GO:0005737 cytoplasm; GO:0032991 macromolecular complex; GO:0031224 intrinsic component of membrane; GO:0044424 intracellular part; GO:0098798 mitochondrial protein complex; GO:0044455 mitochondrial membrane part; GO:0005623 cell; GO:0044422 organelle p…	GO:0004222 metalloendopeptidase activity; GO:0008233 peptidase activity; GO:0031625 ubiquitin protein ligase binding; GO:0043167 ion binding; GO:0005515 protein binding; GO:0016787 hydrolase activity; GO:0008237 metallopeptidase activity; GO:0008270 zinc ion binding; GO:0004175 endopeptidase activity; GO:0046914 transition metal ion binding; GO:0003824 catalytic activity; GO:0005488 binding; GO:0…	K00414	QCR1, UQCRC1; ubiquinol-cytochrome c reductase core subunit 1	gga00190 Oxidative phosphorylation; gga01100 Metabolic pathways; gga04260 Cardiac muscle contraction	IPR007863; IPR011765; IPR011249; IPR011237;	Peptidase M16, C-terminal; Peptidase M16, N-terminal; Metalloenzyme, LuxS/M16 peptidase-like; Peptidase M16 domain;
F1NAC6	97	0.565	Down	0.00090203	K	PREDICTED: LOW QUALITY PROTEIN: cadherin EGF LAG seven-pass G-type receptor 3 [Nipponia nippon]	UQCRC1	1	7.6253e-08	132.51	NNGAGYFVEHLAFK(1)GTK	4	0.30969	4	0.668	0.732	0.747	1.367	1.138	1.297	mitochondria	GO:0016310 phosphorylation; GO:0009116 nucleoside metabolic process; GO:0042278 purine nucleoside metabolic process; GO:0006725 cellular aromatic compound metabolic process; GO:0009167 purine ribonucleoside monophosphate metabolic process; GO:0042773 ATP synthesis coupled electron transport; GO:0009259 ribonucleotide metabolic process; GO:0009117 nucleotide metabolic process; GO:0044699 single-or…	GO:0016020 membrane; GO:0098800 inner mitochondrial membrane protein complex; GO:0031090 organelle membrane; GO:0098796 membrane protein complex; GO:0005737 cytoplasm; GO:0032991 macromolecular complex; GO:0031224 intrinsic component of membrane; GO:0044424 intracellular part; GO:0098798 mitochondrial protein complex; GO:0044455 mitochondrial membrane part; GO:0005623 cell; GO:0044422 organelle p…	GO:0004222 metalloendopeptidase activity; GO:0008233 peptidase activity; GO:0031625 ubiquitin protein ligase binding; GO:0043167 ion binding; GO:0005515 protein binding; GO:0016787 hydrolase activity; GO:0008237 metallopeptidase activity; GO:0008270 zinc ion binding; GO:0004175 endopeptidase activity; GO:0046914 transition metal ion binding; GO:0003824 catalytic activity; GO:0005488 binding; GO:0…	K00414	QCR1, UQCRC1; ubiquinol-cytochrome c reductase core subunit 1	gga00190 Oxidative phosphorylation; gga01100 Metabolic pathways; gga04260 Cardiac muscle contraction	IPR007863; IPR011765; IPR011249; IPR011237;	Peptidase M16, C-terminal; Peptidase M16, N-terminal; Metalloenzyme, LuxS/M16 peptidase-like; Peptidase M16 domain;
F1NAC6	445	0.745	Down	0.037576	K	PREDICTED: LOW QUALITY PROTEIN: cadherin EGF LAG seven-pass G-type receptor 3 [Nipponia nippon]	UQCRC1	1	0.000877026	133.32	DVCSK(1)YIYDK	2	0.05094	1	0.891	0.869	0.793	1.324	0.979	1.125	mitochondria	GO:0016310 phosphorylation; GO:0009116 nucleoside metabolic process; GO:0042278 purine nucleoside metabolic process; GO:0006725 cellular aromatic compound metabolic process; GO:0009167 purine ribonucleoside monophosphate metabolic process; GO:0042773 ATP synthesis coupled electron transport; GO:0009259 ribonucleotide metabolic process; GO:0009117 nucleotide metabolic process; GO:0044699 single-or…	GO:0016020 membrane; GO:0098800 inner mitochondrial membrane protein complex; GO:0031090 organelle membrane; GO:0098796 membrane protein complex; GO:0005737 cytoplasm; GO:0032991 macromolecular complex; GO:0031224 intrinsic component of membrane; GO:0044424 intracellular part; GO:0098798 mitochondrial protein complex; GO:0044455 mitochondrial membrane part; GO:0005623 cell; GO:0044422 organelle p…	GO:0004222 metalloendopeptidase activity; GO:0008233 peptidase activity; GO:0031625 ubiquitin protein ligase binding; GO:0043167 ion binding; GO:0005515 protein binding; GO:0016787 hydrolase activity; GO:0008237 metallopeptidase activity; GO:0008270 zinc ion binding; GO:0004175 endopeptidase activity; GO:0046914 transition metal ion binding; GO:0003824 catalytic activity; GO:0005488 binding; GO:0…	K00414	QCR1, UQCRC1; ubiquinol-cytochrome c reductase core subunit 1	gga00190 Oxidative phosphorylation; gga01100 Metabolic pathways; gga04260 Cardiac muscle contraction	IPR007863; IPR011765; IPR011249; IPR011237;	Peptidase M16, C-terminal; Peptidase M16, N-terminal; Metalloenzyme, LuxS/M16 peptidase-like; Peptidase M16 domain;
F1NBV3	129	0.616	Down	0.023445	K	"L-2-hydroxyglutarate dehydrogenase, mitochondrial [Stylophora pistillata]"	L2HGDH	1	0.0358836	63.419	LK(1)ALYER	2	-0.035426	1	0.617	0.953	0.65	1.134	1.268	1.199	mitochondria	GO:0008152 metabolic process; GO:0055114 oxidation-reduction process; GO:0044710 single-organism metabolic process; GO:0044267 cellular protein metabolic process; GO:0044260 cellular macromolecule metabolic process; GO:0044699 single-organism process; GO:0043170 macromolecule metabolic process; GO:0019538 protein metabolic process; GO:0044238 primary metabolic process; GO:0009987 cellular process…	GO:0043226 organelle; GO:0043231 intracellular membrane-bounded organelle; GO:0043229 intracellular organelle; GO:0016020 membrane; GO:0044464 cell part; GO:0005622 intracellular; GO:0044425 membrane part; GO:0005737 cytoplasm; GO:0031224 intrinsic component of membrane; GO:0044424 intracellular part; GO:0005623 cell; GO:0043227 membrane-bounded organelle; GO:0016021 integral component of membran…	GO:0016614 oxidoreductase activity, acting on CH-OH group of donors; GO:0047545 2-hydroxyglutarate dehydrogenase activity; GO:0003824 catalytic activity; GO:0016491 oxidoreductase activity;	K00109	L2HGDH; 2-hydroxyglutarate dehydrogenase [EC:1.1.99.2]	gga00650 Butanoate metabolism	IPR006076; IPR023753;	FAD dependent oxidoreductase; FAD/NAD(P)-binding domain;
F1NC38	280	0.746	Down	0.00077958	K	"acyl-CoA dehydrogenase protein, partial [Fasciola hepatica]"	ACADL	1	1.64617e-06	181.94	ENK(1)GFYYLMAELPQER	3	-0.15672	6	0.847	0.892	0.833	1.205	1.122	1.119	mitochondria	GO:0016042 lipid catabolic process; GO:0044712 single-organism catabolic process; GO:0055114 oxidation-reduction process; GO:0044281 small molecule metabolic process; GO:0044763 single-organism cellular process; GO:0044699 single-organism process; GO:0072329 monocarboxylic acid catabolic process; GO:0044255 cellular lipid metabolic process; GO:0044282 small molecule catabolic process; GO:0006631 …		GO:1901265 nucleoside phosphate binding; GO:0050660 flavin adenine dinucleotide binding; GO:0043167 ion binding; GO:0000166 nucleotide binding; GO:0048037 cofactor binding; GO:0016491 oxidoreductase activity; GO:0016627 oxidoreductase activity, acting on the CH-CH group of donors; GO:1901363 heterocyclic compound binding; GO:0097159 organic cyclic compound binding; GO:0003824 catalytic activity; …	K00255	ACADL; long-chain-acyl-CoA dehydrogenase [EC:1.3.8.8]	gga00071 Fatty acid degradation; gga01100 Metabolic pathways; gga01212 Fatty acid metabolism; gga03320 PPAR signaling pathway	IPR009100; IPR013786; IPR006091; IPR009075;	Acyl-CoA dehydrogenase/oxidase, N-terminal and middle domain; Acyl-CoA dehydrogenase/oxidase, N-terminal; Acyl-CoA oxidase/dehydrogenase, central domain; Acyl-CoA dehydrogenase/oxidase C-terminal;
F1NCM5	76	0.591	Down	0.017299	K	Prostaglandin reductase 1 [Zootermopsis nevadensis]	PTGR1	1	6.35838e-11	149.95	IVESK(1)NPAFAVGTFVVANR	3	-0.038021	1	0.7	0.77	0.832	1.379	1.009	1.504	cytoplasm	GO:0044699 single-organism process; GO:0008152 metabolic process; GO:0055114 oxidation-reduction process; GO:0044710 single-organism metabolic process;	GO:0070062 extracellular exosome; GO:0043226 organelle; GO:0044421 extracellular region part; GO:0031982 vesicle; GO:1903561 extracellular vesicle; GO:0043227 membrane-bounded organelle; GO:0005576 extracellular region; GO:0043230 extracellular organelle;	GO:0003824 catalytic activity; GO:0016491 oxidoreductase activity;	K13948	PTGR1, LTB4DH; prostaglandin reductase 1 [EC:1.3.1.74 1.3.1.48]		IPR011032; IPR020843; IPR016040; IPR013149;	GroES-like; Polyketide synthase, enoylreductase domain; NAD(P)-binding domain; Alcohol dehydrogenase, C-terminal;
F1NGM2	99	0.747	Down	0.026076	K	"chaperone, ABC1 activity of bc1 complex like, partial [Bos taurus]"	COQ8A	1	3.58548e-19	100.23	DFSTAPSK(1)PHEHSSEGPAYSYTTNGPFK	4	-0.66662	1	0.926	0.88	0.759	1.082	1.066	1.284	cytoplasm	GO:0051188 cofactor biosynthetic process; GO:0042181 ketone biosynthetic process; GO:0016310 phosphorylation; GO:1901663 quinone biosynthetic process; GO:0006744 ubiquinone biosynthetic process; GO:0006733 oxidoreduction coenzyme metabolic process; GO:0044711 single-organism biosynthetic process; GO:1901661 quinone metabolic process; GO:0044281 small molecule metabolic process; GO:0044763 single-…	GO:0043226 organelle; GO:0043231 intracellular membrane-bounded organelle; GO:0043229 intracellular organelle; GO:0044464 cell part; GO:0005622 intracellular; GO:0005737 cytoplasm; GO:0044424 intracellular part; GO:0043227 membrane-bounded organelle; GO:0005623 cell; GO:0005739 mitochondrion; GO:0044444 cytoplasmic part;	GO:1901265 nucleoside phosphate binding; GO:0001882 nucleoside binding; GO:0043167 ion binding; GO:0000166 nucleotide binding; GO:0097159 organic cyclic compound binding; GO:1901363 heterocyclic compound binding; GO:0032549 ribonucleoside binding; GO:0097367 carbohydrate derivative binding; GO:0016301 kinase activity; GO:0003824 catalytic activity; GO:0032553 ribonucleotide binding; GO:0005488 bi…	K08869	ADCK, ABC1; aarF domain-containing kinase		IPR004147; IPR011009;	UbiB domain; Protein kinase-like domain;
F1NGU3	1274	0.743	Down	0.0050777	K	"Leucine-rich PPR motif-containing protein, mitochondrial [Zootermopsis nevadensis]"	LRPPRC	1	0.000900191	103.42	AASK(1)PGQAR	2	0.34678	2	0.81	0.913	0.81	1.213	1.121	1.075	mitochondria	GO:0050794 regulation of cellular process; GO:1902369 negative regulation of RNA catabolic process; GO:0006725 cellular aromatic compound metabolic process; GO:0010608 posttranscriptional regulation of gene expression; GO:0060255 regulation of macromolecule metabolic process; GO:0019219 regulation of nucleobase-containing compound metabolic process; GO:0000961 negative regulation of mitochondrial…	GO:0016020 membrane; GO:0005874 microtubule; GO:0005737 cytoplasm; GO:0032991 macromolecular complex; GO:0099512 supramolecular fiber; GO:0044424 intracellular part; GO:0099080 supramolecular complex; GO:0005623 cell; GO:0044422 organelle part; GO:0043228 non-membrane-bounded organelle; GO:0000793 condensed chromosome; GO:0005856 cytoskeleton; GO:0031974 membrane-enclosed lumen; GO:0070013 intrac…	GO:0003677 DNA binding; GO:0003723 RNA binding; GO:0031625 ubiquitin protein ligase binding; GO:0015631 tubulin binding; GO:0003697 single-stranded DNA binding; GO:0016787 hydrolase activity; GO:0048487 beta-tubulin binding; GO:0005515 protein binding; GO:1901363 heterocyclic compound binding; GO:0097159 organic cyclic compound binding; GO:0008092 cytoskeletal protein binding; GO:0003824 catalyti…	K17964	LRPPRC; leucine-rich PPR motif-containing protein, mitochondrial		IPR011990;	Tetratricopeptide-like helical domain;
F1NH84	180	0.715	Down	0.0076976	K	"GTP:AMP phosphotransferase AK3, mitochondrial"	AK3	1	2.69844e-08	198.85	LQAYDAQTK(1)PVLEYYR	2	0.2901	2	0.79	0.806	0.907	1.263	1.057	1.181	cytoplasm	GO:0009116 nucleoside metabolic process; GO:0042278 purine nucleoside metabolic process; GO:0009136 purine nucleoside diphosphate biosynthetic process; GO:0046031 ADP metabolic process; GO:0009167 purine ribonucleoside monophosphate metabolic process; GO:0006172 ADP biosynthetic process; GO:0009117 nucleotide metabolic process; GO:0044699 single-organism process; GO:0009180 purine ribonucleoside …	GO:0005759 mitochondrial matrix; GO:0043229 intracellular organelle; GO:0044429 mitochondrial part; GO:0005737 cytoplasm; GO:0044446 intracellular organelle part; GO:0044424 intracellular part; GO:0005623 cell; GO:0005739 mitochondrion; GO:0044422 organelle part; GO:0031974 membrane-enclosed lumen; GO:0043226 organelle; GO:0043231 intracellular membrane-bounded organelle; GO:0070013 intracellular…	GO:1901265 nucleoside phosphate binding; GO:0004017 adenylate kinase activity; GO:0019205 nucleobase-containing compound kinase activity; GO:0016776 phosphotransferase activity, phosphate group as acceptor; GO:0019201 nucleotide kinase activity; GO:0097159 organic cyclic compound binding; GO:1901363 heterocyclic compound binding; GO:0016301 kinase activity; GO:0003824 catalytic activity; GO:00325…	K00944	AK3; nucleoside-triphosphate--adenylate kinase [EC:2.7.4.10]	gga00230 Purine metabolism	IPR007862; IPR027417;	Adenylate kinase, active site lid domain; P-loop containing nucleoside triphosphate hydrolase;
F1NH84	164	0.76	Down	0.0087574	K	"GTP:AMP phosphotransferase AK3, mitochondrial"	AK3	1	0.00062182	94.688	DDDK(1)PETVTK	3	0.10434	2	0.902	0.796	0.89	1.229	1.1	1.075	cytoplasm	GO:0009116 nucleoside metabolic process; GO:0042278 purine nucleoside metabolic process; GO:0009136 purine nucleoside diphosphate biosynthetic process; GO:0046031 ADP metabolic process; GO:0009167 purine ribonucleoside monophosphate metabolic process; GO:0006172 ADP biosynthetic process; GO:0009117 nucleotide metabolic process; GO:0044699 single-organism process; GO:0009180 purine ribonucleoside …	GO:0005759 mitochondrial matrix; GO:0043229 intracellular organelle; GO:0044429 mitochondrial part; GO:0005737 cytoplasm; GO:0044446 intracellular organelle part; GO:0044424 intracellular part; GO:0005623 cell; GO:0005739 mitochondrion; GO:0044422 organelle part; GO:0031974 membrane-enclosed lumen; GO:0043226 organelle; GO:0043231 intracellular membrane-bounded organelle; GO:0070013 intracellular…	GO:1901265 nucleoside phosphate binding; GO:0004017 adenylate kinase activity; GO:0019205 nucleobase-containing compound kinase activity; GO:0016776 phosphotransferase activity, phosphate group as acceptor; GO:0019201 nucleotide kinase activity; GO:0097159 organic cyclic compound binding; GO:1901363 heterocyclic compound binding; GO:0016301 kinase activity; GO:0003824 catalytic activity; GO:00325…	K00944	AK3; nucleoside-triphosphate--adenylate kinase [EC:2.7.4.10]	gga00230 Purine metabolism	IPR007862; IPR027417;	Adenylate kinase, active site lid domain; P-loop containing nucleoside triphosphate hydrolase;
F1NJV0	173	0.738	Down	0.044685	K	"NAD kinase 2, mitochondrial"	NADK2	0.959177	1.38741e-06	116.6	VFDK(0.959)FK(0.041)PVIGVNTDPER	3	1.6132	1	0.805	0.771	0.929	1.331	1.066	0.998	mitochondria	GO:0051188 cofactor biosynthetic process; GO:0006739 NADP metabolic process; GO:0016310 phosphorylation; GO:0019362 pyridine nucleotide metabolic process; GO:0009165 nucleotide biosynthetic process; GO:0006725 cellular aromatic compound metabolic process; GO:0006741 NADP biosynthetic process; GO:0046496 nicotinamide nucleotide metabolic process; GO:0009117 nucleotide metabolic process; GO:0044699…	GO:0043226 organelle; GO:0043231 intracellular membrane-bounded organelle; GO:0043229 intracellular organelle; GO:0044464 cell part; GO:0005622 intracellular; GO:0005737 cytoplasm; GO:0044424 intracellular part; GO:0043227 membrane-bounded organelle; GO:0005623 cell; GO:0005739 mitochondrion; GO:0044444 cytoplasmic part;	GO:0003951 NAD+ kinase activity; GO:0005524 ATP binding; GO:1901265 nucleoside phosphate binding; GO:0016773 phosphotransferase activity, alcohol group as acceptor; GO:0046983 protein dimerization activity; GO:0001882 nucleoside binding; GO:0043167 ion binding; GO:0005515 protein binding; GO:0000166 nucleotide binding; GO:0097159 organic cyclic compound binding; GO:1901363 heterocyclic compound b…	K00858	ppnK, NADK; NAD+ kinase [EC:2.7.1.23]	gga00760 Nicotinate and nicotinamide metabolism; gga01100 Metabolic pathways	IPR017438; IPR016064; IPR017437;	Inorganic polyphosphate/ATP-NAD kinase, domain 1; NAD kinase/diacylglycerol kinase-like domain; ATP-NAD kinase, PpnK-type, all-beta;
F1NMC3	361	0.663	Down	0.0089981	K	"C-1-tetrahydrofolate synthase, cytoplasmic [Zootermopsis nevadensis]"	MTHFD1	1	0.0116868	84.743	VHLSALK(1)R	3	0.17701	1	0.84	0.798	0.791	1.371	1.035	1.259	cytoplasm	GO:0042559 pteridine-containing compound biosynthetic process; GO:0065008 regulation of biological quality; GO:0000097 sulfur amino acid biosynthetic process; GO:0035148 tube formation; GO:0043009 chordate embryonic development; GO:0002262 myeloid cell homeostasis; GO:0042398 cellular modified amino acid biosynthetic process; GO:0009257 10-formyltetrahydrofolate biosynthetic process; GO:0044237 c…	GO:0043229 intracellular organelle; GO:0016020 membrane; GO:0044421 extracellular region part; GO:0031982 vesicle; GO:0005737 cytoplasm; GO:0044424 intracellular part; GO:0005623 cell; GO:0005829 cytosol; GO:0005576 extracellular region; GO:0005739 mitochondrion; GO:0043231 intracellular membrane-bounded organelle; GO:0043226 organelle; GO:0070062 extracellular exosome; GO:0005622 intracellular; …	GO:0016645 oxidoreductase activity, acting on the CH-NH group of donors; GO:1901265 nucleoside phosphate binding; GO:0016874 ligase activity; GO:0004488 methylenetetrahydrofolate dehydrogenase (NADP+) activity; GO:0016787 hydrolase activity; GO:0097159 organic cyclic compound binding; GO:1901363 heterocyclic compound binding; GO:0016646 oxidoreductase activity, acting on the CH-NH group of donors…	K00288	MTHFD; methylenetetrahydrofolate dehydrogenase (NADP+) / methenyltetrahydrofolate cyclohydrolase / formyltetrahydrofolate synthetase [EC:1.5.1.5 3.5.4.9 6.3.4.3]	gga00670 One carbon pool by folate; gga01100 Metabolic pathways	IPR020631; IPR016040; IPR027417; IPR020630;	Tetrahydrofolate dehydrogenase/cyclohydrolase, NAD(P)-binding domain; NAD(P)-binding domain; P-loop containing nucleoside triphosphate hydrolase; Tetrahydrofolate dehydrogenase/cyclohydrolase, catalytic domain;
F1NMJ2	179	0.736	Down	0.0030421	K	"Adenylate kinase 4, mitochondrial"	AK4	1	0.0002776	133.16	DAAK(1)PVIELYK(1)SR	2	0.72696	5	0.832	0.863	0.804	1.23	1.072	1.093	mitochondria	GO:0009116 nucleoside metabolic process; GO:0042278 purine nucleoside metabolic process; GO:0009136 purine nucleoside diphosphate biosynthetic process; GO:0046031 ADP metabolic process; GO:0006165 nucleoside diphosphate phosphorylation; GO:0009167 purine ribonucleoside monophosphate metabolic process; GO:0006172 ADP biosynthetic process; GO:0009117 nucleotide metabolic process; GO:0009180 purine …	GO:0005759 mitochondrial matrix; GO:0043229 intracellular organelle; GO:0044421 extracellular region part; GO:0044429 mitochondrial part; GO:0031982 vesicle; GO:0005737 cytoplasm; GO:0044446 intracellular organelle part; GO:0044424 intracellular part; GO:0005623 cell; GO:0005576 extracellular region; GO:0005739 mitochondrion; GO:0044422 organelle part; GO:0070062 extracellular exosome; GO:0031974…	GO:1901265 nucleoside phosphate binding; GO:0004017 adenylate kinase activity; GO:0019205 nucleobase-containing compound kinase activity; GO:0019201 nucleotide kinase activity; GO:0016776 phosphotransferase activity, phosphate group as acceptor; GO:0097159 organic cyclic compound binding; GO:1901363 heterocyclic compound binding; GO:0016301 kinase activity; GO:0003824 catalytic activity; GO:00325…	K00939	adk, AK; adenylate kinase [EC:2.7.4.3]	gga00230 Purine metabolism; gga00730 Thiamine metabolism; gga01100 Metabolic pathways	IPR007862; IPR027417;	Adenylate kinase, active site lid domain; P-loop containing nucleoside triphosphate hydrolase;
F1NPM6	233	0.768	Down	0.0056554	K	"NADH dehydrogenase [ubiquinone] 1 alpha subcomplex subunit 10, mitochondrial"	NDUFA10	1	0.0176741	89.142	LQEK(1)GEPYEK(1)K	3	-0.48445	2	0.829	0.859	0.911	1.183	1.159	1.04	mitochondria	GO:0016310 phosphorylation; GO:0009116 nucleoside metabolic process; GO:0042278 purine nucleoside metabolic process; GO:0006725 cellular aromatic compound metabolic process; GO:0009167 purine ribonucleoside monophosphate metabolic process; GO:0042773 ATP synthesis coupled electron transport; GO:0009259 ribonucleotide metabolic process; GO:0009117 nucleotide metabolic process; GO:0044699 single-or…	GO:0016020 membrane; GO:0098800 inner mitochondrial membrane protein complex; GO:0031090 organelle membrane; GO:0098796 membrane protein complex; GO:0005737 cytoplasm; GO:0045271 respiratory chain complex I; GO:0032991 macromolecular complex; GO:0098798 mitochondrial protein complex; GO:0044424 intracellular part; GO:0005747 mitochondrial respiratory chain complex I; GO:0044455 mitochondrial memb…	GO:0050136 NADH dehydrogenase (quinone) activity; GO:0016651 oxidoreductase activity, acting on NAD(P)H; GO:0003954 NADH dehydrogenase activity; GO:0003824 catalytic activity; GO:0016655 oxidoreductase activity, acting on NAD(P)H, quinone or similar compound as acceptor; GO:0008137 NADH dehydrogenase (ubiquinone) activity; GO:0016491 oxidoreductase activity;	K03954	NDUFA10; NADH dehydrogenase (ubiquinone) 1 alpha subcomplex subunit 10	gga00190 Oxidative phosphorylation; gga01100 Metabolic pathways	IPR027417; IPR031314;	P-loop containing nucleoside triphosphate hydrolase; Deoxynucleoside kinase domain;
F1NPM6	187	0.63	Down	0.0062955	K	"NADH dehydrogenase [ubiquinone] 1 alpha subcomplex subunit 10, mitochondrial"	NDUFA10	1	0.00804587	102.71	QGYIHK(1)R	3	0.11286	3	0.846	0.677	0.775	1.349	1.098	1.2	mitochondria	GO:0016310 phosphorylation; GO:0009116 nucleoside metabolic process; GO:0042278 purine nucleoside metabolic process; GO:0006725 cellular aromatic compound metabolic process; GO:0009167 purine ribonucleoside monophosphate metabolic process; GO:0042773 ATP synthesis coupled electron transport; GO:0009259 ribonucleotide metabolic process; GO:0009117 nucleotide metabolic process; GO:0044699 single-or…	GO:0016020 membrane; GO:0098800 inner mitochondrial membrane protein complex; GO:0031090 organelle membrane; GO:0098796 membrane protein complex; GO:0005737 cytoplasm; GO:0045271 respiratory chain complex I; GO:0032991 macromolecular complex; GO:0098798 mitochondrial protein complex; GO:0044424 intracellular part; GO:0005747 mitochondrial respiratory chain complex I; GO:0044455 mitochondrial memb…	GO:0050136 NADH dehydrogenase (quinone) activity; GO:0016651 oxidoreductase activity, acting on NAD(P)H; GO:0003954 NADH dehydrogenase activity; GO:0003824 catalytic activity; GO:0016655 oxidoreductase activity, acting on NAD(P)H, quinone or similar compound as acceptor; GO:0008137 NADH dehydrogenase (ubiquinone) activity; GO:0016491 oxidoreductase activity;	K03954	NDUFA10; NADH dehydrogenase (ubiquinone) 1 alpha subcomplex subunit 10	gga00190 Oxidative phosphorylation; gga01100 Metabolic pathways	IPR027417; IPR031314;	P-loop containing nucleoside triphosphate hydrolase; Deoxynucleoside kinase domain;
F1NQC6	157	0.731	Down	0.0029608	K	"putative 2-oxoglutarate dehydrogenase E1 component DHKTD1-like protein, mitochondrial [Zootermopsis nevadensis]"	DHTKD1	1	8.13963e-05	89.136	FEELK(1)QEAFTTEEK	3	-0.96971	1	0.824	0.834	0.873	1.254	1.133	1.076	nucleus	GO:0044707 single-multicellular organism process; GO:0048869 cellular developmental process; GO:0044699 single-organism process; GO:0044237 cellular metabolic process; GO:0071704 organic substance metabolic process; GO:0008152 metabolic process; GO:0030154 cell differentiation; GO:0006091 generation of precursor metabolites and energy; GO:0007275 multicellular organism development; GO:0009987 cel…	GO:0043229 intracellular organelle; GO:0005737 cytoplasm; GO:0032991 macromolecular complex; GO:0044424 intracellular part; GO:1990234 transferase complex; GO:0005623 cell; GO:0005739 mitochondrion; GO:0045240 dihydrolipoyl dehydrogenase complex; GO:0043226 organelle; GO:0043231 intracellular membrane-bounded organelle; GO:1902494 catalytic complex; GO:0005622 intracellular; GO:0044464 cell part;…	GO:0019842 vitamin binding; GO:0043167 ion binding; GO:0016903 oxidoreductase activity, acting on the aldehyde or oxo group of donors; GO:0048037 cofactor binding; GO:1901681 sulfur compound binding; GO:0030976 thiamine pyrophosphate binding; GO:0016491 oxidoreductase activity; GO:1901363 heterocyclic compound binding; GO:0097159 organic cyclic compound binding; GO:0003824 catalytic activity; GO:…	K15791	DHKTD1; probable 2-oxoglutarate dehydrogenase E1 component DHKTD1 [EC:1.2.4.2]		IPR005475; IPR001017; IPR031717; IPR029061;	Transketolase-like, pyrimidine-binding domain; Dehydrogenase, E1 component; Multifunctional 2-oxoglutarate metabolism enzyme, C-terminal; Thiamin diphosphate-binding fold;
F1NSC1	116	0.735	Down	0.0056225	K	"ATP synthase subunit b, mitochondrial [Zootermopsis nevadensis]"	ATP5F1	1	0.00339596	87.519	K(1)YGADVAAFADK	2	-1.2051	1	0.861	0.801	0.873	1.169	1.044	1.237	mitochondria	GO:0009116 nucleoside metabolic process; GO:0042278 purine nucleoside metabolic process; GO:0009167 purine ribonucleoside monophosphate metabolic process; GO:0090662 ATP hydrolysis coupled transmembrane transport; GO:0007420 brain development; GO:0009117 nucleotide metabolic process; GO:0044699 single-organism process; GO:0009058 biosynthetic process; GO:0009163 nucleoside biosynthetic process; G…	GO:0016020 membrane; GO:0044421 extracellular region part; GO:0098800 inner mitochondrial membrane protein complex; GO:0031090 organelle membrane; GO:0098796 membrane protein complex; GO:0005737 cytoplasm; GO:0031982 vesicle; GO:0032991 macromolecular complex; GO:0098798 mitochondrial protein complex; GO:0044424 intracellular part; GO:0044455 mitochondrial membrane part; GO:0005623 cell; GO:00444…	GO:0015075 ion transmembrane transporter activity; GO:0016817 hydrolase activity, acting on acid anhydrides; GO:0022892 substrate-specific transporter activity; GO:0016787 hydrolase activity; GO:0015077 monovalent inorganic cation transmembrane transporter activity; GO:0017111 nucleoside-triphosphatase activity; GO:0015078 hydrogen ion transmembrane transporter activity; GO:0016887 ATPase activit…	K02127	ATPeF0B, ATP5F1, ATP4; F-type H+-transporting ATPase subunit b	gga00190 Oxidative phosphorylation; gga01100 Metabolic pathways
F1NSC1	195	0.768	Down	0.025301	K	"ATP synthase subunit b, mitochondrial [Zootermopsis nevadensis]"	ATP5F1	1	0.0015794	167.18	LLTVYNEVK(1)K	3	0.079869	3	0.863	0.812	0.922	1.272	1.02	1.09	mitochondria	GO:0009116 nucleoside metabolic process; GO:0042278 purine nucleoside metabolic process; GO:0009167 purine ribonucleoside monophosphate metabolic process; GO:0090662 ATP hydrolysis coupled transmembrane transport; GO:0007420 brain development; GO:0009117 nucleotide metabolic process; GO:0044699 single-organism process; GO:0009058 biosynthetic process; GO:0009163 nucleoside biosynthetic process; G…	GO:0016020 membrane; GO:0044421 extracellular region part; GO:0098800 inner mitochondrial membrane protein complex; GO:0031090 organelle membrane; GO:0098796 membrane protein complex; GO:0005737 cytoplasm; GO:0031982 vesicle; GO:0032991 macromolecular complex; GO:0098798 mitochondrial protein complex; GO:0044424 intracellular part; GO:0044455 mitochondrial membrane part; GO:0005623 cell; GO:00444…	GO:0015075 ion transmembrane transporter activity; GO:0016817 hydrolase activity, acting on acid anhydrides; GO:0022892 substrate-specific transporter activity; GO:0016787 hydrolase activity; GO:0015077 monovalent inorganic cation transmembrane transporter activity; GO:0017111 nucleoside-triphosphatase activity; GO:0015078 hydrogen ion transmembrane transporter activity; GO:0016887 ATPase activit…	K02127	ATPeF0B, ATP5F1, ATP4; F-type H+-transporting ATPase subunit b	gga00190 Oxidative phosphorylation; gga01100 Metabolic pathways
F1NT19	72	0.728	Down	0.0130605	K	Superoxide dismutase	SOD2	1	4.076e-16	139.11	YK(1)EALAK	2	-0.02529	6	0.81	0.932	0.75	1.233	1.109	1.082	mitochondria	GO:0044700 single organism signaling; GO:0006801 superoxide metabolic process; GO:0009593 detection of chemical stimulus; GO:0065008 regulation of biological quality; GO:0048732 gland development; GO:0006518 peptide metabolic process; GO:0045428 regulation of nitric oxide biosynthetic process; GO:0009891 positive regulation of biosynthetic process; GO:0044237 cellular metabolic process; GO:005087…	GO:0016020 membrane; GO:0043229 intracellular organelle; GO:0044429 mitochondrial part; GO:0031090 organelle membrane; GO:0031967 organelle envelope; GO:0044446 intracellular organelle part; GO:0005737 cytoplasm; GO:0044424 intracellular part; GO:0005623 cell; GO:0044422 organelle part; GO:0005739 mitochondrion; GO:0043226 organelle; GO:0005740 mitochondrial envelope; GO:0043231 intracellular mem…	GO:0004784 superoxide dismutase activity; GO:0003824 catalytic activity; GO:0016721 oxidoreductase activity, acting on superoxide radicals as acceptor; GO:0005488 binding; GO:0043167 ion binding; GO:0016209 antioxidant activity; GO:0043169 cation binding; GO:0046872 metal ion binding; GO:0016491 oxidoreductase activity;	K04564	SOD2; superoxide dismutase, Fe-Mn family [EC:1.15.1.1]	gga04068 FoxO signaling pathway; gga04146 Peroxisome	IPR019831; IPR019832;	Manganese/iron superoxide dismutase, N-terminal; Manganese/iron superoxide dismutase, C-terminal;
F1NUL5	283	0.532	Down	0.0154364	K	"Ran-binding protein 9, partial [Stegodyphus mimosarum]"	RANBP10	1	4.77383e-06	133.25	VTDTAIQEEQTSIK(1)NR	3	0.071131	1	0.598	0.71	0.756	1.034	1.209	1.64	nucleus			GO:0005515 protein binding; GO:0005488 binding;				IPR024964; IPR006595; IPR001870; IPR006594; IPR013320; IPR013144; IPR003877;	CTLH/CRA C-terminal to LisH motif domain; CTLH, C-terminal LisH motif; B30.2/SPRY domain; LIS1 homology motif; Concanavalin A-like lectin/glucanase domain; CRA domain; SPRY domain;
F1NVA1	218	0.58	Down	0.0049616	K	"acyl-coenzyme A synthetase ACSM3, mitochondrial-like [Stylophora pistillata]"	ACSM3	1	4.13637e-14	94.389	CVTTK(1)SQHPVAIYFTSGTTGAPK	3	-1.4151	1	0.884	0.647	0.702	1.352	1.289	1.212	mitochondria	GO:0016053 organic acid biosynthetic process; GO:0044699 single-organism process; GO:0044255 cellular lipid metabolic process; GO:0009058 biosynthetic process; GO:0044237 cellular metabolic process; GO:0071704 organic substance metabolic process; GO:0008610 lipid biosynthetic process; GO:0008152 metabolic process; GO:0032787 monocarboxylic acid metabolic process; GO:0009987 cellular process; GO:0…	GO:0005759 mitochondrial matrix; GO:0043229 intracellular organelle; GO:0044429 mitochondrial part; GO:0005737 cytoplasm; GO:0044446 intracellular organelle part; GO:0044424 intracellular part; GO:0005623 cell; GO:0005739 mitochondrion; GO:0044422 organelle part; GO:0031974 membrane-enclosed lumen; GO:0043226 organelle; GO:0043231 intracellular membrane-bounded organelle; GO:0070013 intracellular…	GO:0016746 transferase activity, transferring acyl groups; GO:0003824 catalytic activity; GO:0016405 CoA-ligase activity; GO:0016874 ligase activity; GO:0015645 fatty acid ligase activity; GO:0016877 ligase activity, forming carbon-sulfur bonds; GO:0016408 C-acyltransferase activity; GO:0004321 fatty-acyl-CoA synthase activity; GO:0016740 transferase activity; GO:0016747 transferase activity, tra…	K01896	ACSM; medium-chain acyl-CoA synthetase [EC:6.2.1.2]	gga00650 Butanoate metabolism; gga01100 Metabolic pathways	IPR025110; IPR000873;	AMP-binding enzyme C-terminal domain; AMP-dependent synthetase/ligase;
F1NW23	367	0.722	Down	0.047862	K	Clathrin heavy chain	CLTC	1	7.6371e-05	79.317	K(1)FNALFAQGNYSEAAK	3	-2.0321	1	0.724	1.039	0.77	1.251	1.081	1.175	cytoplasm	GO:0046907 intracellular transport; GO:0016192 vesicle-mediated transport; GO:0071702 organic substance transport; GO:0015031 protein transport; GO:0051641 cellular localization; GO:0051234 establishment of localization; GO:0006810 transport; GO:0045184 establishment of protein localization; GO:0070727 cellular macromolecule localization; GO:0051649 establishment of localization in cell; GO:00068…	GO:0030658 transport vesicle membrane; GO:0016020 membrane; GO:0030130 clathrin coat of trans-Golgi network vesicle; GO:0031410 cytoplasmic vesicle; GO:0031090 organelle membrane; GO:0071944 cell periphery; GO:0098796 membrane protein complex; GO:0005737 cytoplasm; GO:0031982 vesicle; GO:0030660 Golgi-associated vesicle membrane; GO:0044433 cytoplasmic vesicle part; GO:0032991 macromolecular comp…	GO:0005515 protein binding; GO:0019900 kinase binding; GO:0005198 structural molecule activity; GO:0019899 enzyme binding; GO:0005488 binding; GO:0019901 protein kinase binding;	K04646	CLTC; clathrin heavy chain	gga04142 Lysosome; gga04144 Endocytosis	IPR016025; IPR015348; IPR011990; IPR016024; IPR001473;	Clathrin, heavy chain, linker/propeller domain; Clathrin, heavy chain, linker, core motif; Tetratricopeptide-like helical domain; Armadillo-type fold; Clathrin, heavy chain, propeller, N-terminal;
F1NY09	123	0.745	Down	0.047285	K	Chromosome 11 open reading frame 54	C1H11ORF54	1	2.36722e-07	107.98	K(1)PAINGSYVAQINPADK	3	0.037814	2	0.795	0.989	0.803	1.336	1.083	1.052	cytoplasm		GO:0043226 organelle; GO:0043231 intracellular membrane-bounded organelle; GO:0043229 intracellular organelle; GO:0005634 nucleus; GO:0044464 cell part; GO:0005622 intracellular; GO:0044424 intracellular part; GO:0043227 membrane-bounded organelle; GO:0005623 cell;					IPR015021;	Domain of unknown function DUF1907;
F1NY09	195	0.651	Down	0.0089772	K	Chromosome 11 open reading frame 54	C1H11ORF54	1	0.00614271	66.267	QILEK(1)HYGEK	3	-0.051324	1	0.72	0.898	0.785	1.378	1.109	1.202	cytoplasm		GO:0043226 organelle; GO:0043231 intracellular membrane-bounded organelle; GO:0043229 intracellular organelle; GO:0005634 nucleus; GO:0044464 cell part; GO:0005622 intracellular; GO:0044424 intracellular part; GO:0043227 membrane-bounded organelle; GO:0005623 cell;					IPR015021;	Domain of unknown function DUF1907;
F1NYJ6	169	0.636	Down	0.0115207	K	Gem-associated protein 5 [Stylophora pistillata]	GEMIN5	1	0.000142408	109	IVFNLCPLK(1)HQDK	3	0.42359	1	0.772	0.824	0.679	1.376	1.028	1.175	nucleus	GO:0044085 cellular component biogenesis; GO:0050794 regulation of cellular process; GO:0016043 cellular component organization; GO:0022613 ribonucleoprotein complex biogenesis; GO:0022618 ribonucleoprotein complex assembly; GO:0006725 cellular aromatic compound metabolic process; GO:0060255 regulation of macromolecule metabolic process; GO:0010608 posttranscriptional regulation of gene expressio…	GO:0016020 membrane; GO:0005737 cytoplasm; GO:0032991 macromolecular complex; GO:0044424 intracellular part; GO:0016604 nuclear body; GO:0005623 cell; GO:0044422 organelle part; GO:0043228 non-membrane-bounded organelle; GO:0031974 membrane-enclosed lumen; GO:0034719 SMN-Sm protein complex; GO:0005654 nucleoplasm; GO:0070013 intracellular organelle lumen; GO:0044391 ribosomal subunit; GO:0005622 …	GO:0003723 RNA binding; GO:0000339 RNA cap binding; GO:0000340 RNA 7-methylguanosine cap binding; GO:0003730 mRNA 3'-UTR binding; GO:0044877 macromolecular complex binding; GO:0030619 U1 snRNA binding; GO:0005515 protein binding; GO:1901363 heterocyclic compound binding; GO:0097159 organic cyclic compound binding; GO:0043022 ribosome binding; GO:0003729 mRNA binding; GO:0030622 U4atac snRNA bindi…	K13133	GEMIN5; gem associated protein 5	gga03013 RNA transport	IPR017986; IPR015943; IPR011047; IPR024977;	WD40-repeat-containing domain; WD40/YVTN repeat-like-containing domain; Quinoprotein alcohol dehydrogenase-like superfamily; Anaphase-promoting complex subunit 4, WD40 domain;
F1P0K1	199	0.683	Down	0.021781	K	myosin-4-like [Stylophora pistillata]	RRBP1	1	0.00626693	70.889	K(1)PEALPTHEEQK	3	1.4041	1	0.728	0.95	0.808	1.387	1.102	1.151	endoplasmic reticulum	GO:0001649 osteoblast differentiation; GO:0006518 peptide metabolic process; GO:0048869 cellular developmental process; GO:0044699 single-organism process; GO:0009058 biosynthetic process; GO:0044237 cellular metabolic process; GO:0001837 epithelial to mesenchymal transition; GO:0015031 protein transport; GO:0051234 establishment of localization; GO:0008152 metabolic process; GO:0048729 tissue mo…	GO:0016020 membrane; GO:0042175 nuclear outer membrane-endoplasmic reticulum membrane network; GO:0005615 extracellular space; GO:0044421 extracellular region part; GO:0005783 endoplasmic reticulum; GO:0031410 cytoplasmic vesicle; GO:0031982 vesicle; GO:0005737 cytoplasm; GO:0031224 intrinsic component of membrane; GO:0032991 macromolecular complex; GO:0044424 intracellular part; GO:0005623 cell;…	GO:0097159 organic cyclic compound binding; GO:1901363 heterocyclic compound binding; GO:0003723 RNA binding; GO:0060089 molecular transducer activity; GO:0004872 receptor activity; GO:0005488 binding; GO:0003676 nucleic acid binding;	K14000	RRBP1; ribosome-binding protein 1	gga04141 Protein processing in endoplasmic reticulum	IPR007794;	Ribosome receptor lysine/proline rich;
F1P0M2	212	0.767	Down	0.041742	K	"Propionyl-CoA carboxylase alpha chain, mitochondrial, partial [Stegodyphus mimosarum]"	PCCA	1	0.00222791	76.332	ASAGGGGK(1)GMR	3	-0.07193	4	0.874	0.797	0.894	1.179	1.223	0.944	mitochondria		GO:0043226 organelle; GO:0043231 intracellular membrane-bounded organelle; GO:0043229 intracellular organelle; GO:0044464 cell part; GO:0005622 intracellular; GO:0005737 cytoplasm; GO:0044424 intracellular part; GO:0043227 membrane-bounded organelle; GO:0005623 cell; GO:0005739 mitochondrion; GO:0044444 cytoplasmic part;	GO:0004658 propionyl-CoA carboxylase activity; GO:0005524 ATP binding; GO:1901265 nucleoside phosphate binding; GO:0016885 ligase activity, forming carbon-carbon bonds; GO:0001882 nucleoside binding; GO:0043167 ion binding; GO:0016874 ligase activity; GO:0005515 protein binding; GO:0000166 nucleotide binding; GO:0016879 ligase activity, forming carbon-nitrogen bonds; GO:0097159 organic cyclic com…	K01965	PCCA, pccA; propionyl-CoA carboxylase alpha chain [EC:6.4.1.3]	gga00280 Valine, leucine and isoleucine degradation; gga00630 Glyoxylate and dicarboxylate metabolism; gga00640 Propanoate metabolism; gga01100 Metabolic pathways; gga01200 Carbon metabolism	IPR011053; IPR005481; IPR000089; IPR005479; IPR013815; IPR016185; IPR011764; IPR005482; IPR011761; IPR013816; IPR011054;	Single hybrid motif; Biotin carboxylase-like, N-terminal domain; Biotin/lipoyl attachment; Carbamoyl-phosphate synthetase large subunit-like, ATP-binding domain; ATP-grasp fold, subdomain 1; Pre-ATP-grasp domain; Biotin carboxylation domain; Biotin carboxylase, C-terminal; ATP-grasp fold; ATP-grasp fold, subdomain 2; Rudiment single hybrid motif;
F1P0M2	247	0.739	Down	0.0075219	K	"Propionyl-CoA carboxylase alpha chain, mitochondrial, partial [Stegodyphus mimosarum]"	PCCA	1	0.000334054	130.1	LLIEK(1)FIDNPR	2	0.65584	1	0.756	0.876	0.876	1.213	1.085	1.095	mitochondria		GO:0043226 organelle; GO:0043231 intracellular membrane-bounded organelle; GO:0043229 intracellular organelle; GO:0044464 cell part; GO:0005622 intracellular; GO:0005737 cytoplasm; GO:0044424 intracellular part; GO:0043227 membrane-bounded organelle; GO:0005623 cell; GO:0005739 mitochondrion; GO:0044444 cytoplasmic part;	GO:0004658 propionyl-CoA carboxylase activity; GO:0005524 ATP binding; GO:1901265 nucleoside phosphate binding; GO:0016885 ligase activity, forming carbon-carbon bonds; GO:0001882 nucleoside binding; GO:0043167 ion binding; GO:0016874 ligase activity; GO:0005515 protein binding; GO:0000166 nucleotide binding; GO:0016879 ligase activity, forming carbon-nitrogen bonds; GO:0097159 organic cyclic com…	K01965	PCCA, pccA; propionyl-CoA carboxylase alpha chain [EC:6.4.1.3]	gga00280 Valine, leucine and isoleucine degradation; gga00630 Glyoxylate and dicarboxylate metabolism; gga00640 Propanoate metabolism; gga01100 Metabolic pathways; gga01200 Carbon metabolism	IPR011053; IPR005481; IPR000089; IPR005479; IPR013815; IPR016185; IPR011764; IPR005482; IPR011761; IPR013816; IPR011054;	Single hybrid motif; Biotin carboxylase-like, N-terminal domain; Biotin/lipoyl attachment; Carbamoyl-phosphate synthetase large subunit-like, ATP-binding domain; ATP-grasp fold, subdomain 1; Pre-ATP-grasp domain; Biotin carboxylation domain; Biotin carboxylase, C-terminal; ATP-grasp fold; ATP-grasp fold, subdomain 2; Rudiment single hybrid motif;
F1P269	1070	0.746	Down	0.0034991	K	ATP-citrate synthase	ACLY	1	0.0176983	78.324	LK(1)QGLYR	2	-0.42495	1	0.868	0.79	0.889	1.185	1.07	1.157	cytoplasm	GO:0051188 cofactor biosynthetic process; GO:0016053 organic acid biosynthetic process; GO:0044699 single-organism process; GO:0009058 biosynthetic process; GO:0044255 cellular lipid metabolic process; GO:0044237 cellular metabolic process; GO:0035384 thioester biosynthetic process; GO:0044272 sulfur compound biosynthetic process; GO:0071704 organic substance metabolic process; GO:0008610 lipid b…	GO:0044464 cell part; GO:0005622 intracellular; GO:0005737 cytoplasm; GO:0032991 macromolecular complex; GO:0044424 intracellular part; GO:0043234 protein complex; GO:0005623 cell; GO:0005829 cytosol; GO:0009346 citrate lyase complex; GO:0044444 cytoplasmic part;	GO:0005524 ATP binding; GO:1901265 nucleoside phosphate binding; GO:0046912 transferase activity, transferring acyl groups, acyl groups converted into alkyl on transfer; GO:0001882 nucleoside binding; GO:0043167 ion binding; GO:0000166 nucleotide binding; GO:0048037 cofactor binding; GO:0003878 ATP citrate synthase activity; GO:0097159 organic cyclic compound binding; GO:1901363 heterocyclic comp…	K01648	ACLY; ATP citrate (pro-S)-lyase [EC:2.3.3.8]	gga00020 Citrate cycle (TCA cycle); gga01100 Metabolic pathways	IPR016143; IPR016142; IPR005811; IPR032263; IPR013816; IPR016040; IPR003781; IPR016102;	Citrate synthase-like, small alpha subdomain; Citrate synthase-like, large alpha subdomain; ATP-citrate lyase/succinyl-CoA ligase; ATP-citrate synthase, citrate-binding domain; ATP-grasp fold, subdomain 2; NAD(P)-binding domain; CoA-binding; Succinyl-CoA synthetase-like;
F1P269	331	0.71	Down	0.034639	K	ATP-citrate synthase	ACLY	1	0.0302646	55.531	EK(1)HPEGK	3	-0.17077	1	0.957	0.822	0.688	1.284	1.06	1.131	cytoplasm	GO:0051188 cofactor biosynthetic process; GO:0016053 organic acid biosynthetic process; GO:0044699 single-organism process; GO:0009058 biosynthetic process; GO:0044255 cellular lipid metabolic process; GO:0044237 cellular metabolic process; GO:0035384 thioester biosynthetic process; GO:0044272 sulfur compound biosynthetic process; GO:0071704 organic substance metabolic process; GO:0008610 lipid b…	GO:0044464 cell part; GO:0005622 intracellular; GO:0005737 cytoplasm; GO:0032991 macromolecular complex; GO:0044424 intracellular part; GO:0043234 protein complex; GO:0005623 cell; GO:0005829 cytosol; GO:0009346 citrate lyase complex; GO:0044444 cytoplasmic part;	GO:0005524 ATP binding; GO:1901265 nucleoside phosphate binding; GO:0046912 transferase activity, transferring acyl groups, acyl groups converted into alkyl on transfer; GO:0001882 nucleoside binding; GO:0043167 ion binding; GO:0000166 nucleotide binding; GO:0048037 cofactor binding; GO:0003878 ATP citrate synthase activity; GO:0097159 organic cyclic compound binding; GO:1901363 heterocyclic comp…	K01648	ACLY; ATP citrate (pro-S)-lyase [EC:2.3.3.8]	gga00020 Citrate cycle (TCA cycle); gga01100 Metabolic pathways	IPR016143; IPR016142; IPR005811; IPR032263; IPR013816; IPR016040; IPR003781; IPR016102;	Citrate synthase-like, small alpha subdomain; Citrate synthase-like, large alpha subdomain; ATP-citrate lyase/succinyl-CoA ligase; ATP-citrate synthase, citrate-binding domain; ATP-grasp fold, subdomain 2; NAD(P)-binding domain; CoA-binding; Succinyl-CoA synthetase-like;
F1P269	544	0.673	Down	0.023564	K	ATP-citrate synthase	ACLY	1	1.10186e-05	154.88	EILIPVYK(1)NMSDAMR	2	0.88678	16	0.692	0.967	0.737	1.223	1.076	1.26	cytoplasm	GO:0051188 cofactor biosynthetic process; GO:0016053 organic acid biosynthetic process; GO:0044699 single-organism process; GO:0009058 biosynthetic process; GO:0044255 cellular lipid metabolic process; GO:0044237 cellular metabolic process; GO:0035384 thioester biosynthetic process; GO:0044272 sulfur compound biosynthetic process; GO:0071704 organic substance metabolic process; GO:0008610 lipid b…	GO:0044464 cell part; GO:0005622 intracellular; GO:0005737 cytoplasm; GO:0032991 macromolecular complex; GO:0044424 intracellular part; GO:0043234 protein complex; GO:0005623 cell; GO:0005829 cytosol; GO:0009346 citrate lyase complex; GO:0044444 cytoplasmic part;	GO:0005524 ATP binding; GO:1901265 nucleoside phosphate binding; GO:0046912 transferase activity, transferring acyl groups, acyl groups converted into alkyl on transfer; GO:0001882 nucleoside binding; GO:0043167 ion binding; GO:0000166 nucleotide binding; GO:0048037 cofactor binding; GO:0003878 ATP citrate synthase activity; GO:0097159 organic cyclic compound binding; GO:1901363 heterocyclic comp…	K01648	ACLY; ATP citrate (pro-S)-lyase [EC:2.3.3.8]	gga00020 Citrate cycle (TCA cycle); gga01100 Metabolic pathways	IPR016143; IPR016142; IPR005811; IPR032263; IPR013816; IPR016040; IPR003781; IPR016102;	Citrate synthase-like, small alpha subdomain; Citrate synthase-like, large alpha subdomain; ATP-citrate lyase/succinyl-CoA ligase; ATP-citrate synthase, citrate-binding domain; ATP-grasp fold, subdomain 2; NAD(P)-binding domain; CoA-binding; Succinyl-CoA synthetase-like;
F1P2D2	97	0.68	Down	0.0165628	K	"3'(2'), 5'-bisphosphate nucleotidase 1"	BPNT1	1	0.00176901	122.66	K(1)SCPAQYTGIK	2	-0.32924	2	0.791	0.837	0.799	1.411	1.029	1.131	mitochondria	GO:0016310 phosphorylation; GO:0046486 glycerolipid metabolic process; GO:0046854 phosphatidylinositol phosphorylation; GO:0044763 single-organism cellular process; GO:0044699 single-organism process; GO:0044255 cellular lipid metabolic process; GO:0044238 primary metabolic process; GO:0044237 cellular metabolic process; GO:0046834 lipid phosphorylation; GO:0006796 phosphate-containing compound m…			K01082	cysQ, MET22, BPNT1; 3'(2'), 5'-bisphosphate nucleotidase [EC:3.1.3.7]	gga00920 Sulfur metabolism; gga01100 Metabolic pathways
F1P2D2	48	0.69	Down	0.032581	K	"3'(2'), 5'-bisphosphate nucleotidase 1"	BPNT1	1	9.44254e-05	180.11	SGANDLQTK(1)ADR	2	-0.29665	6	0.82	0.826	0.802	1.328	1.053	1.165	mitochondria	GO:0016310 phosphorylation; GO:0046486 glycerolipid metabolic process; GO:0046854 phosphatidylinositol phosphorylation; GO:0044763 single-organism cellular process; GO:0044699 single-organism process; GO:0044255 cellular lipid metabolic process; GO:0044238 primary metabolic process; GO:0044237 cellular metabolic process; GO:0046834 lipid phosphorylation; GO:0006796 phosphate-containing compound m…			K01082	cysQ, MET22, BPNT1; 3'(2'), 5'-bisphosphate nucleotidase [EC:3.1.3.7]	gga00920 Sulfur metabolism; gga01100 Metabolic pathways
F1P2P3	135	0.738	Down	0.0199034	K	"putative cysteinyl-tRNA synthetase, mitochondrial [Zootermopsis nevadensis]"	CARS2	1	7.71305e-08	146.81	AAKPQELSWSSPWGK(1)GR	3	0.43333	2	0.779	0.875	0.861	1.271	0.994	1.142	cytoskeleton	GO:0006518 peptide metabolic process; GO:0006725 cellular aromatic compound metabolic process; GO:0044267 cellular protein metabolic process; GO:0044699 single-organism process; GO:0009058 biosynthetic process; GO:0006423 cysteinyl-tRNA aminoacylation; GO:1901566 organonitrogen compound biosynthetic process; GO:0043039 tRNA aminoacylation; GO:0044237 cellular metabolic process; GO:0071704 organic…	GO:0044424 intracellular part; GO:0005623 cell; GO:0044464 cell part; GO:0005622 intracellular; GO:0005737 cytoplasm;	GO:0016876 ligase activity, forming aminoacyl-tRNA and related compounds; GO:0005524 ATP binding; GO:1901265 nucleoside phosphate binding; GO:0016875 ligase activity, forming carbon-oxygen bonds; GO:0001882 nucleoside binding; GO:0043167 ion binding; GO:0016874 ligase activity; GO:0000166 nucleotide binding; GO:0097159 organic cyclic compound binding; GO:1901363 heterocyclic compound binding; GO:…	K01883	CARS, cysS; cysteinyl-tRNA synthetase [EC:6.1.1.16]	gga00970 Aminoacyl-tRNA biosynthesis	IPR014729; IPR032678; IPR009080;	Rossmann-like alpha/beta/alpha sandwich fold; tRNA synthetases class I, catalytic domain; Aminoacyl-tRNA synthetase, class Ia, anticodon-binding;
F1P4I0	64	0.733	Down	0.002083	K	Quinone oxidoreductase [Stylophora pistillata]	CRYZ	1	1.93808e-15	137.52	K(1)PALPYTPGSDVAGVIEGVGGR	2	0.27457	2	0.781	0.875	0.849	1.19	1.082	1.144	mitochondria	GO:0044085 cellular component biogenesis; GO:0071466 cellular response to xenobiotic stimulus; GO:0016043 cellular component organization; GO:0051716 cellular response to stimulus; GO:0071822 protein complex subunit organization; GO:0051260 protein homooligomerization; GO:0055114 oxidation-reduction process; GO:0044699 single-organism process; GO:0050896 response to stimulus; GO:0044237 cellular …	GO:0070062 extracellular exosome; GO:0043226 organelle; GO:0044421 extracellular region part; GO:0044464 cell part; GO:0005622 intracellular; GO:0005737 cytoplasm; GO:0031982 vesicle; GO:1903561 extracellular vesicle; GO:0044424 intracellular part; GO:0005623 cell; GO:0005829 cytosol; GO:0043227 membrane-bounded organelle; GO:0005576 extracellular region; GO:0043230 extracellular organelle; GO:00…	GO:0016651 oxidoreductase activity, acting on NAD(P)H; GO:0003723 RNA binding; GO:1901265 nucleoside phosphate binding; GO:0003730 mRNA 3'-UTR binding; GO:0070402 NADPH binding; GO:0043167 ion binding; GO:0000166 nucleotide binding; GO:0008270 zinc ion binding; GO:0048037 cofactor binding; GO:0016655 oxidoreductase activity, acting on NAD(P)H, quinone or similar compound as acceptor; GO:0016491 o…	K00344	qor, CRYZ; NADPH2:quinone reductase [EC:1.6.5.5]		IPR011032; IPR020843; IPR016040; IPR013154; IPR013149;	GroES-like; Polyketide synthase, enoylreductase domain; NAD(P)-binding domain; Alcohol dehydrogenase, N-terminal; Alcohol dehydrogenase, C-terminal;
F1P4U5	138	0.761	Down	0.024718	K	"thioredoxin reductase 2, mitochondrial-like [Stylophora pistillata]"	TXNRD2	1	0.00445306	98.997	VK(1)YFNMK	3	-0.55808	4	0.824	0.844	0.868	1.283	1.026	1.024	mitochondria	GO:0050794 regulation of cellular process; GO:0065008 regulation of biological quality; GO:0006950 response to stress; GO:0055114 oxidation-reduction process; GO:0045454 cell redox homeostasis; GO:0009636 response to toxic substance; GO:0000302 response to reactive oxygen species; GO:0044763 single-organism cellular process; GO:1901700 response to oxygen-containing compound; GO:0019725 cellular h…	GO:0043226 organelle; GO:0043231 intracellular membrane-bounded organelle; GO:0043229 intracellular organelle; GO:0044464 cell part; GO:0005622 intracellular; GO:0005737 cytoplasm; GO:0044424 intracellular part; GO:0043227 membrane-bounded organelle; GO:0005623 cell; GO:0005739 mitochondrion; GO:0044444 cytoplasmic part;	GO:0016651 oxidoreductase activity, acting on NAD(P)H; GO:1901265 nucleoside phosphate binding; GO:0050660 flavin adenine dinucleotide binding; GO:0004791 thioredoxin-disulfide reductase activity; GO:0043167 ion binding; GO:0016209 antioxidant activity; GO:0000166 nucleotide binding; GO:0016668 oxidoreductase activity, acting on a sulfur group of donors, NAD(P) as acceptor; GO:0048037 cofactor bi…	K22182	TXNRD; thioredoxin reductase (NADPH) [EC:1.8.1.9]	gga00450 Selenocompound metabolism	IPR016156; IPR003953; IPR004099; IPR023753;	FAD/NAD-linked reductase, dimerisation domain; FAD-dependent oxidoreductase 2, FAD binding domain; Pyridine nucleotide-disulphide oxidoreductase, dimerisation domain; FAD/NAD(P)-binding domain;
F1P4U5	157	0.746	Down	0.028104	K	"thioredoxin reductase 2, mitochondrial-like [Stylophora pistillata]"	TXNRD2	1	7.7521e-07	117	GSFSDSHTVCGIAK(1)GGK	3	-0.42026	1	0.833	0.92	0.76	1.132	0.99	1.246	mitochondria	GO:0050794 regulation of cellular process; GO:0065008 regulation of biological quality; GO:0006950 response to stress; GO:0055114 oxidation-reduction process; GO:0045454 cell redox homeostasis; GO:0009636 response to toxic substance; GO:0000302 response to reactive oxygen species; GO:0044763 single-organism cellular process; GO:1901700 response to oxygen-containing compound; GO:0019725 cellular h…	GO:0043226 organelle; GO:0043231 intracellular membrane-bounded organelle; GO:0043229 intracellular organelle; GO:0044464 cell part; GO:0005622 intracellular; GO:0005737 cytoplasm; GO:0044424 intracellular part; GO:0043227 membrane-bounded organelle; GO:0005623 cell; GO:0005739 mitochondrion; GO:0044444 cytoplasmic part;	GO:0016651 oxidoreductase activity, acting on NAD(P)H; GO:1901265 nucleoside phosphate binding; GO:0050660 flavin adenine dinucleotide binding; GO:0004791 thioredoxin-disulfide reductase activity; GO:0043167 ion binding; GO:0016209 antioxidant activity; GO:0000166 nucleotide binding; GO:0016668 oxidoreductase activity, acting on a sulfur group of donors, NAD(P) as acceptor; GO:0048037 cofactor bi…	K22182	TXNRD; thioredoxin reductase (NADPH) [EC:1.8.1.9]	gga00450 Selenocompound metabolism	IPR016156; IPR003953; IPR004099; IPR023753;	FAD/NAD-linked reductase, dimerisation domain; FAD-dependent oxidoreductase 2, FAD binding domain; Pyridine nucleotide-disulphide oxidoreductase, dimerisation domain; FAD/NAD(P)-binding domain;
F2Z4L4	154	0.732	Down	0.0189624	K	"Protein SET, partial [Stegodyphus mimosarum]"	SET	1	2.07504e-07	88.565	EFHLNESGDPSSK(1)STEIK	3	-0.28783	1	0.944	0.756	0.85	1.283	1.088	1.113	cytoplasm	GO:0044085 cellular component biogenesis; GO:0016043 cellular component organization; GO:0034728 nucleosome organization; GO:0034622 cellular macromolecular complex assembly; GO:0006333 chromatin assembly or disassembly; GO:0043933 macromolecular complex subunit organization; GO:0065004 protein-DNA complex assembly; GO:0006323 DNA packaging; GO:0006334 nucleosome assembly; GO:0051276 chromosome o…	GO:0043226 organelle; GO:0043231 intracellular membrane-bounded organelle; GO:0043229 intracellular organelle; GO:0005634 nucleus; GO:0044464 cell part; GO:0005622 intracellular; GO:0044424 intracellular part; GO:0043227 membrane-bounded organelle; GO:0005623 cell;		K11290	SET, TAF1, I2PP2A; template-activating factor I
F6QGI8	142	0.754	Down	0.0115232	K	"RecName: Full=Fructose-1,6-bisphosphatase isozyme 2; Short=FBPase 2; AltName: Full=D-fructose-1,6-bisphosphate 1-phosphohydrolase 2; AltName: Full=Muscle FBPase"	FBP1	1	0.00874555	81.565	K(1)VSPDEPTGK	2	-0.075943	1	0.896	0.839	0.87	1.24	1.019	1.194	cytoplasm	GO:0044085 cellular component biogenesis; GO:0071286 cellular response to magnesium ion; GO:0045980 negative regulation of nucleotide metabolic process; GO:0006002 fructose 6-phosphate metabolic process; GO:0044237 cellular metabolic process; GO:0006006 glucose metabolic process; GO:0001558 regulation of cell growth; GO:0045978 negative regulation of nucleoside metabolic process; GO:0008152 metab…	GO:0044421 extracellular region part; GO:0031982 vesicle; GO:0005737 cytoplasm; GO:0044424 intracellular part; GO:0005623 cell; GO:0005829 cytosol; GO:0005576 extracellular region; GO:0043226 organelle; GO:0070062 extracellular exosome; GO:0005622 intracellular; GO:0044464 cell part; GO:1903561 extracellular vesicle; GO:0043227 membrane-bounded organelle; GO:0043230 extracellular organelle; GO:00…	GO:1901265 nucleoside phosphate binding; GO:0016791 phosphatase activity; GO:0005515 protein binding; GO:0016787 hydrolase activity; GO:0097159 organic cyclic compound binding; GO:1901363 heterocyclic compound binding; GO:0042802 identical protein binding; GO:0016208 AMP binding; GO:0032553 ribonucleotide binding; GO:0003824 catalytic activity; GO:0005488 binding; GO:0032550 purine ribonucleoside…	K03841	FBP, fbp; fructose-1,6-bisphosphatase I [EC:3.1.3.11]	gga00010 Glycolysis / Gluconeogenesis; gga00030 Pentose phosphate pathway; gga00051 Fructose and mannose metabolism; gga01100 Metabolic pathways; gga01200 Carbon metabolism; gga04910 Insulin signaling pathway	IPR033391;	Fructose-1-6-bisphosphatase class I, N-terminal;
H9KZH2	123	0.766	Down	0.0160246	K	Nitrilase 1	NIT1	1	0.000642188	130.47	K(1)THLCDVELEGR	2	-0.4499	3	0.806	0.86	0.899	1.244	1.024	1.082	extracellular	GO:0006807 nitrogen compound metabolic process; GO:0008152 metabolic process;		GO:0016787 hydrolase activity; GO:0003824 catalytic activity; GO:0016810 hydrolase activity, acting on carbon-nitrogen (but not peptide) bonds;	K11206			IPR003010;	Carbon-nitrogen hydrolase;
H9L0I5	157	0.606	Down	0.041063	K	"39S ribosomal protein L10, mitochondrial [Zootermopsis nevadensis]"	MRPL10	1	0.00021792	112.42	NILLVSPETK(1)AK	2	-0.34025	2	0.885	0.804	0.619	1.291	1.258	1.261	mitochondria	GO:0044085 cellular component biogenesis; GO:0022613 ribonucleoprotein complex biogenesis; GO:0006518 peptide metabolic process; GO:0043043 peptide biosynthetic process; GO:0044267 cellular protein metabolic process; GO:0006807 nitrogen compound metabolic process; GO:0042254 ribosome biogenesis; GO:0009058 biosynthetic process; GO:0032543 mitochondrial translation; GO:0043603 cellular amide metab…	GO:0005737 cytoplasm; GO:0032991 macromolecular complex; GO:0044424 intracellular part; GO:0005762 mitochondrial large ribosomal subunit; GO:0005623 cell; GO:0000313 organellar ribosome; GO:0044422 organelle part; GO:0043228 non-membrane-bounded organelle; GO:0031974 membrane-enclosed lumen; GO:0005654 nucleoplasm; GO:0070013 intracellular organelle lumen; GO:0044391 ribosomal subunit; GO:0044464…	GO:0097159 organic cyclic compound binding; GO:1901363 heterocyclic compound binding; GO:0003723 RNA binding; GO:0005488 binding; GO:0003676 nucleic acid binding; GO:0005198 structural molecule activity; GO:0003735 structural constituent of ribosome;	K02864	RP-L10, MRPL10, rplJ; large subunit ribosomal protein L10	gga03010 Ribosome
H9L0I5	115	0.584	Down	0.0023622	K	"39S ribosomal protein L10, mitochondrial [Zootermopsis nevadensis]"	MRPL10	1	0.0180947	97.431	K(1)HNIEVK	3	-0.3613	2	0.839	0.761	0.655	1.367	1.27	1.224	mitochondria	GO:0044085 cellular component biogenesis; GO:0022613 ribonucleoprotein complex biogenesis; GO:0006518 peptide metabolic process; GO:0043043 peptide biosynthetic process; GO:0044267 cellular protein metabolic process; GO:0006807 nitrogen compound metabolic process; GO:0042254 ribosome biogenesis; GO:0009058 biosynthetic process; GO:0032543 mitochondrial translation; GO:0043603 cellular amide metab…	GO:0005737 cytoplasm; GO:0032991 macromolecular complex; GO:0044424 intracellular part; GO:0005762 mitochondrial large ribosomal subunit; GO:0005623 cell; GO:0000313 organellar ribosome; GO:0044422 organelle part; GO:0043228 non-membrane-bounded organelle; GO:0031974 membrane-enclosed lumen; GO:0005654 nucleoplasm; GO:0070013 intracellular organelle lumen; GO:0044391 ribosomal subunit; GO:0044464…	GO:0097159 organic cyclic compound binding; GO:1901363 heterocyclic compound binding; GO:0003723 RNA binding; GO:0005488 binding; GO:0003676 nucleic acid binding; GO:0005198 structural molecule activity; GO:0003735 structural constituent of ribosome;	K02864	RP-L10, MRPL10, rplJ; large subunit ribosomal protein L10	gga03010 Ribosome
O42283	8	0.47	Down	0.0026041	K	Heat shock protein 10	HSPE1	1	0.0057302	120.99	K(1)FLPLFDR	2	-0.16179	1	0.64	0.706	0.529	1.413	1.138	1.436	mitochondria	GO:0006457 protein folding; GO:0009987 cellular process;	GO:0043226 organelle; GO:0043231 intracellular membrane-bounded organelle; GO:0043229 intracellular organelle; GO:0044464 cell part; GO:0005622 intracellular; GO:0005737 cytoplasm; GO:0044424 intracellular part; GO:0043227 membrane-bounded organelle; GO:0005623 cell; GO:0005739 mitochondrion; GO:0044444 cytoplasmic part;	GO:0005524 ATP binding; GO:1901265 nucleoside phosphate binding; GO:0001882 nucleoside binding; GO:0043167 ion binding; GO:0000166 nucleotide binding; GO:0097159 organic cyclic compound binding; GO:1901363 heterocyclic compound binding; GO:0032549 ribonucleoside binding; GO:0097367 carbohydrate derivative binding; GO:0032553 ribonucleotide binding; GO:0005488 binding; GO:0032550 purine ribonucleo…	K04078	groES, HSPE1; chaperonin GroES		IPR011032;	GroES-like;
P00940	155	0.717	Down	0.0113189	K	Triosephosphate isomerase	TPI1	1	0.0349835	42.843	AIADNVK(1)DWSK	3	1.1819	1	0.839	0.835	0.794	1.315	1.04	1.089	cytoplasm	GO:0006757 ATP generation from ADP; GO:0006739 NADP metabolic process; GO:0009116 nucleoside metabolic process; GO:0042278 purine nucleoside metabolic process; GO:0006165 nucleoside diphosphate phosphorylation; GO:0046031 ADP metabolic process; GO:0019362 pyridine nucleotide metabolic process; GO:0006096 glycolytic process; GO:0009167 purine ribonucleoside monophosphate metabolic process; GO:0019…	GO:0044464 cell part; GO:0005622 intracellular; GO:0005737 cytoplasm; GO:0044424 intracellular part; GO:0005829 cytosol; GO:0005623 cell; GO:0044444 cytoplasmic part;	GO:0016860 intramolecular oxidoreductase activity; GO:0016853 isomerase activity; GO:0004807 triose-phosphate isomerase activity; GO:0003824 catalytic activity; GO:0016861 intramolecular oxidoreductase activity, interconverting aldoses and ketoses;	K01803	TPI, tpiA; triosephosphate isomerase (TIM) [EC:5.3.1.1]	gga00010 Glycolysis / Gluconeogenesis; gga00051 Fructose and mannose metabolism; gga00562 Inositol phosphate metabolism; gga01100 Metabolic pathways; gga01200 Carbon metabolism; gga01230 Biosynthesis of amino acids	IPR013785;	Aldolase-type TIM barrel;
P08267	162	0.753	Down	0.0138358	K	Ferritin heavy chain	FTH	1	8.63194e-06	92.38	MGAPK(1)YGMAEYLFDK	3	-1.1806	2	0.795	0.87	0.832	0.98	1.126	1.209	cytoplasm	GO:0050794 regulation of cellular process; GO:0006879 cellular iron ion homeostasis; GO:0065008 regulation of biological quality; GO:0055076 transition metal ion homeostasis; GO:0042127 regulation of cell proliferation; GO:0030001 metal ion transport; GO:0030003 cellular cation homeostasis; GO:0055072 iron ion homeostasis; GO:0044699 single-organism process; GO:0006826 iron ion transport; GO:0048…	GO:0043229 intracellular organelle; GO:0044421 extracellular region part; GO:0031982 vesicle; GO:0005737 cytoplasm; GO:0044754 autolysosome; GO:0044424 intracellular part; GO:0005623 cell; GO:0005576 extracellular region; GO:0005739 mitochondrion; GO:0005776 autophagosome; GO:0070062 extracellular exosome; GO:0043226 organelle; GO:0043231 intracellular membrane-bounded organelle; GO:0005634 nucle…	GO:0016722 oxidoreductase activity, oxidizing metal ions; GO:0005506 iron ion binding; GO:0016724 oxidoreductase activity, oxidizing metal ions, oxygen as acceptor; GO:0008199 ferric iron binding; GO:0046914 transition metal ion binding; GO:0003824 catalytic activity; GO:0005488 binding; GO:0043167 ion binding; GO:0046872 metal ion binding; GO:0043169 cation binding; GO:0004322 ferroxidase activi…	K00522	FTH1; ferritin heavy chain [EC:1.16.3.2]	gga04216 Ferroptosis; gga04217 Necroptosis	IPR012347; IPR009040; IPR009078; IPR008331;	Ferritin-related; Ferritin-like diiron domain; Ferritin-like superfamily; Ferritin/DPS protein domain;
P31335	67	0.765	Down	0.0057788	K	Bifunctional purine biosynthesis protein PURH	ATIC	1	2.81609e-06	94.007	VK(1)TLHPAVHAGILAR	4	-0.30359	1	0.811	0.956	0.86	1.161	1.112	1.163	cytoplasm	GO:0009165 nucleotide biosynthetic process; GO:0006725 cellular aromatic compound metabolic process; GO:0009167 purine ribonucleoside monophosphate metabolic process; GO:0009259 ribonucleotide metabolic process; GO:0009117 nucleotide metabolic process; GO:0044699 single-organism process; GO:0009058 biosynthetic process; GO:1901566 organonitrogen compound biosynthetic process; GO:0009156 ribonucle…	GO:0044464 cell part; GO:0005622 intracellular; GO:0005737 cytoplasm; GO:0044424 intracellular part; GO:0005829 cytosol; GO:0005623 cell; GO:0044444 cytoplasmic part;	GO:0016814 hydrolase activity, acting on carbon-nitrogen (but not peptide) bonds, in cyclic amidines; GO:0042802 identical protein binding; GO:0004643 phosphoribosylaminoimidazolecarboxamide formyltransferase activity; GO:0003824 catalytic activity; GO:0042803 protein homodimerization activity; GO:0005488 binding; GO:0046983 protein dimerization activity; GO:0016741 transferase activity, transfer…	K00602	purH; phosphoribosylaminoimidazolecarboxamide formyltransferase / IMP cyclohydrolase [EC:2.1.2.3 3.5.4.10]	gga00230 Purine metabolism; gga00670 One carbon pool by folate; gga01100 Metabolic pathways	IPR016193; IPR024050; IPR024051; IPR011607;	Cytidine deaminase-like; AICAR transformylase, insert domain; AICAR transformylase domain; Methylglyoxal synthase-like domain;
P31335	165	0.653	Down	0.047224	K	Bifunctional purine biosynthesis protein PURH	ATIC	1	0.000814742	110.08	DK(1)DTSVETR	2	0.62262	1	0.796	0.913	0.703	1.499	0.969	1.226	cytoplasm	GO:0009165 nucleotide biosynthetic process; GO:0006725 cellular aromatic compound metabolic process; GO:0009167 purine ribonucleoside monophosphate metabolic process; GO:0009259 ribonucleotide metabolic process; GO:0009117 nucleotide metabolic process; GO:0044699 single-organism process; GO:0009058 biosynthetic process; GO:1901566 organonitrogen compound biosynthetic process; GO:0009156 ribonucle…	GO:0044464 cell part; GO:0005622 intracellular; GO:0005737 cytoplasm; GO:0044424 intracellular part; GO:0005829 cytosol; GO:0005623 cell; GO:0044444 cytoplasmic part;	GO:0016814 hydrolase activity, acting on carbon-nitrogen (but not peptide) bonds, in cyclic amidines; GO:0042802 identical protein binding; GO:0004643 phosphoribosylaminoimidazolecarboxamide formyltransferase activity; GO:0003824 catalytic activity; GO:0042803 protein homodimerization activity; GO:0005488 binding; GO:0046983 protein dimerization activity; GO:0016741 transferase activity, transfer…	K00602	purH; phosphoribosylaminoimidazolecarboxamide formyltransferase / IMP cyclohydrolase [EC:2.1.2.3 3.5.4.10]	gga00230 Purine metabolism; gga00670 One carbon pool by folate; gga01100 Metabolic pathways	IPR016193; IPR024050; IPR024051; IPR011607;	Cytidine deaminase-like; AICAR transformylase, insert domain; AICAR transformylase domain; Methylglyoxal synthase-like domain;
P31335	407	0.695	Down	0.0072582	K	Bifunctional purine biosynthesis protein PURH	ATIC	1	0.0246912	60.76	NIVTK(1)NK	3	-1.5971	1	0.825	0.922	0.751	1.286	1.192	1.114	cytoplasm	GO:0009165 nucleotide biosynthetic process; GO:0006725 cellular aromatic compound metabolic process; GO:0009167 purine ribonucleoside monophosphate metabolic process; GO:0009259 ribonucleotide metabolic process; GO:0009117 nucleotide metabolic process; GO:0044699 single-organism process; GO:0009058 biosynthetic process; GO:1901566 organonitrogen compound biosynthetic process; GO:0009156 ribonucle…	GO:0044464 cell part; GO:0005622 intracellular; GO:0005737 cytoplasm; GO:0044424 intracellular part; GO:0005829 cytosol; GO:0005623 cell; GO:0044444 cytoplasmic part;	GO:0016814 hydrolase activity, acting on carbon-nitrogen (but not peptide) bonds, in cyclic amidines; GO:0042802 identical protein binding; GO:0004643 phosphoribosylaminoimidazolecarboxamide formyltransferase activity; GO:0003824 catalytic activity; GO:0042803 protein homodimerization activity; GO:0005488 binding; GO:0046983 protein dimerization activity; GO:0016741 transferase activity, transfer…	K00602	purH; phosphoribosylaminoimidazolecarboxamide formyltransferase / IMP cyclohydrolase [EC:2.1.2.3 3.5.4.10]	gga00230 Purine metabolism; gga00670 One carbon pool by folate; gga01100 Metabolic pathways	IPR016193; IPR024050; IPR024051; IPR011607;	Cytidine deaminase-like; AICAR transformylase, insert domain; AICAR transformylase domain; Methylglyoxal synthase-like domain;
P31335	200	0.725	Down	0.031183	K	Bifunctional purine biosynthesis protein PURH	ATIC	1	0.000535416	121.24	EYSK(1)GVSQLPLR	3	0.039309	3	0.783	0.986	0.79	1.258	1.03	1.24	cytoplasm	GO:0009165 nucleotide biosynthetic process; GO:0006725 cellular aromatic compound metabolic process; GO:0009167 purine ribonucleoside monophosphate metabolic process; GO:0009259 ribonucleotide metabolic process; GO:0009117 nucleotide metabolic process; GO:0044699 single-organism process; GO:0009058 biosynthetic process; GO:1901566 organonitrogen compound biosynthetic process; GO:0009156 ribonucle…	GO:0044464 cell part; GO:0005622 intracellular; GO:0005737 cytoplasm; GO:0044424 intracellular part; GO:0005829 cytosol; GO:0005623 cell; GO:0044444 cytoplasmic part;	GO:0016814 hydrolase activity, acting on carbon-nitrogen (but not peptide) bonds, in cyclic amidines; GO:0042802 identical protein binding; GO:0004643 phosphoribosylaminoimidazolecarboxamide formyltransferase activity; GO:0003824 catalytic activity; GO:0042803 protein homodimerization activity; GO:0005488 binding; GO:0046983 protein dimerization activity; GO:0016741 transferase activity, transfer…	K00602	purH; phosphoribosylaminoimidazolecarboxamide formyltransferase / IMP cyclohydrolase [EC:2.1.2.3 3.5.4.10]	gga00230 Purine metabolism; gga00670 One carbon pool by folate; gga01100 Metabolic pathways	IPR016193; IPR024050; IPR024051; IPR011607;	Cytidine deaminase-like; AICAR transformylase, insert domain; AICAR transformylase domain; Methylglyoxal synthase-like domain;
Q5F424	135	0.757	Down	0.0027766	K	Chaperonin containing TCP1 subunit 2	CCT2	1	0.0123832	85.666	AATK(1)ASR	2	-0.64842	1	0.856	0.921	0.803	1.129	1.11	1.171	cytoplasm	GO:0006457 protein folding; GO:0006458 'de novo' protein folding; GO:0009987 cellular process; GO:0061077 chaperone-mediated protein folding;	GO:0044464 cell part; GO:0005622 intracellular; GO:0005737 cytoplasm; GO:0005832 chaperonin-containing T-complex; GO:0101031 chaperone complex; GO:0032991 macromolecular complex; GO:0044445 cytosolic part; GO:0044424 intracellular part; GO:0005829 cytosol; GO:0043234 protein complex; GO:0005623 cell; GO:0044444 cytoplasmic part;	GO:0005524 ATP binding; GO:1901265 nucleoside phosphate binding; GO:0001882 nucleoside binding; GO:0043167 ion binding; GO:0005515 protein binding; GO:0000166 nucleotide binding; GO:0044183 protein binding involved in protein folding; GO:0097159 organic cyclic compound binding; GO:1901363 heterocyclic compound binding; GO:0032549 ribonucleoside binding; GO:0097367 carbohydrate derivative binding;…	K09494	CCT2; T-complex protein 1 subunit beta		IPR027410; IPR027409; IPR027413;	TCP-1-like chaperonin intermediate domain; GroEL-like apical domain; GroEL-like equatorial domain;
Q5F426	90	0.745	Down	0.021519	K	Pyruvate dehydrogenase E1 component subunit alpha	PDHA1	1	0.00380529	86.898	SDQLYK(1)QK	3	-0.26549	4	0.794	0.884	0.816	1.256	0.978	1.112	mitochondria	GO:0051188 cofactor biosynthetic process; GO:0044699 single-organism process; GO:0009058 biosynthetic process; GO:0044237 cellular metabolic process; GO:0035384 thioester biosynthetic process; GO:0044272 sulfur compound biosynthetic process; GO:0071704 organic substance metabolic process; GO:0006085 acetyl-CoA biosynthetic process; GO:0006090 pyruvate metabolic process; GO:0008152 metabolic proce…	GO:0043231 intracellular membrane-bounded organelle; GO:0043226 organelle; GO:0043229 intracellular organelle; GO:0044464 cell part; GO:0005622 intracellular; GO:0005737 cytoplasm; GO:0044424 intracellular part; GO:0043227 membrane-bounded organelle; GO:0005623 cell; GO:0005739 mitochondrion; GO:0044444 cytoplasmic part;	GO:0004738 pyruvate dehydrogenase activity; GO:0004739 pyruvate dehydrogenase (acetyl-transferring) activity; GO:0003824 catalytic activity; GO:0016624 oxidoreductase activity, acting on the aldehyde or oxo group of donors, disulfide as acceptor; GO:0016491 oxidoreductase activity; GO:0016903 oxidoreductase activity, acting on the aldehyde or oxo group of donors;	K00161	PDHA, pdhA; pyruvate dehydrogenase E1 component alpha subunit [EC:1.2.4.1]	gga00010 Glycolysis / Gluconeogenesis; gga00020 Citrate cycle (TCA cycle); gga00620 Pyruvate metabolism; gga01100 Metabolic pathways; gga01200 Carbon metabolism	IPR029061; IPR001017;	Thiamin diphosphate-binding fold; Dehydrogenase, E1 component;
Q5F426	394	0.684	Down	0.0033224	K	Pyruvate dehydrogenase E1 component subunit alpha	PDHA1	1	0.0142052	82.671	YK(1)SLSHS	2	0.33272	1	0.768	0.839	0.753	1.167	1.044	1.241	mitochondria	GO:0051188 cofactor biosynthetic process; GO:0044699 single-organism process; GO:0009058 biosynthetic process; GO:0044237 cellular metabolic process; GO:0035384 thioester biosynthetic process; GO:0044272 sulfur compound biosynthetic process; GO:0071704 organic substance metabolic process; GO:0006085 acetyl-CoA biosynthetic process; GO:0006090 pyruvate metabolic process; GO:0008152 metabolic proce…	GO:0043231 intracellular membrane-bounded organelle; GO:0043226 organelle; GO:0043229 intracellular organelle; GO:0044464 cell part; GO:0005622 intracellular; GO:0005737 cytoplasm; GO:0044424 intracellular part; GO:0043227 membrane-bounded organelle; GO:0005623 cell; GO:0005739 mitochondrion; GO:0044444 cytoplasmic part;	GO:0004738 pyruvate dehydrogenase activity; GO:0004739 pyruvate dehydrogenase (acetyl-transferring) activity; GO:0003824 catalytic activity; GO:0016624 oxidoreductase activity, acting on the aldehyde or oxo group of donors, disulfide as acceptor; GO:0016491 oxidoreductase activity; GO:0016903 oxidoreductase activity, acting on the aldehyde or oxo group of donors;	K00161	PDHA, pdhA; pyruvate dehydrogenase E1 component alpha subunit [EC:1.2.4.1]	gga00010 Glycolysis / Gluconeogenesis; gga00020 Citrate cycle (TCA cycle); gga00620 Pyruvate metabolism; gga01100 Metabolic pathways; gga01200 Carbon metabolism	IPR029061; IPR001017;	Thiamin diphosphate-binding fold; Dehydrogenase, E1 component;
Q5ZHR4	165	0.669	Down	0.033837	K	Glycyl-tRNA synthetase	GARS	1	0.00016355	100.69	ADHLLK(1)AHLQK	4	-1.8988	1	0.922	0.671	0.771	1.382	1.128	1.026	cytoplasm	GO:0006426 glycyl-tRNA aminoacylation; GO:0006518 peptide metabolic process; GO:0009117 nucleotide metabolic process; GO:0044699 single-organism process; GO:0009058 biosynthetic process; GO:0044237 cellular metabolic process; GO:0006796 phosphate-containing compound metabolic process; GO:0008152 metabolic process; GO:0006520 cellular amino acid metabolic process; GO:0006753 nucleoside phosphate m…	GO:0097708 intracellular vesicle; GO:0043229 intracellular organelle; GO:0042995 cell projection; GO:0044421 extracellular region part; GO:0031410 cytoplasmic vesicle; GO:0005737 cytoplasm; GO:0031982 vesicle; GO:0012505 endomembrane system; GO:0044424 intracellular part; GO:0005829 cytosol; GO:0005623 cell; GO:0005576 extracellular region; GO:0005739 mitochondrion; GO:0043231 intracellular membr…	GO:0004551 nucleotide diphosphatase activity; GO:0016876 ligase activity, forming aminoacyl-tRNA and related compounds; GO:1901265 nucleoside phosphate binding; GO:0016875 ligase activity, forming carbon-oxygen bonds; GO:0046983 protein dimerization activity; GO:0016874 ligase activity; GO:0016817 hydrolase activity, acting on acid anhydrides; GO:0005515 protein binding; GO:0016787 hydrolase acti…	K01880	GARS, glyS1; glycyl-tRNA synthetase [EC:6.1.1.14]	gga00970 Aminoacyl-tRNA biosynthesis	IPR002314; IPR033731; IPR009068; IPR004154; IPR000738; IPR006195;	Aminoacyl-tRNA synthetase, class II (G/ P/ S/T); Glycyl-tRNA synthetase-like core domain; S15/NS1, RNA-binding; Anticodon-binding; WHEP-TRS domain; Aminoacyl-tRNA synthetase, class II;
Q5ZHR4	423	0.672	Down	0.0030623	K	Glycyl-tRNA synthetase	GARS	1	0.000633642	96.059	ATK(1)VPLIAEK	2	0.0087409	2	0.816	0.842	0.71	1.227	1.098	1.2	cytoplasm	GO:0006426 glycyl-tRNA aminoacylation; GO:0006518 peptide metabolic process; GO:0009117 nucleotide metabolic process; GO:0044699 single-organism process; GO:0009058 biosynthetic process; GO:0044237 cellular metabolic process; GO:0006796 phosphate-containing compound metabolic process; GO:0008152 metabolic process; GO:0006520 cellular amino acid metabolic process; GO:0006753 nucleoside phosphate m…	GO:0097708 intracellular vesicle; GO:0043229 intracellular organelle; GO:0042995 cell projection; GO:0044421 extracellular region part; GO:0031410 cytoplasmic vesicle; GO:0005737 cytoplasm; GO:0031982 vesicle; GO:0012505 endomembrane system; GO:0044424 intracellular part; GO:0005829 cytosol; GO:0005623 cell; GO:0005576 extracellular region; GO:0005739 mitochondrion; GO:0043231 intracellular membr…	GO:0004551 nucleotide diphosphatase activity; GO:0016876 ligase activity, forming aminoacyl-tRNA and related compounds; GO:1901265 nucleoside phosphate binding; GO:0016875 ligase activity, forming carbon-oxygen bonds; GO:0046983 protein dimerization activity; GO:0016874 ligase activity; GO:0016817 hydrolase activity, acting on acid anhydrides; GO:0005515 protein binding; GO:0016787 hydrolase acti…	K01880	GARS, glyS1; glycyl-tRNA synthetase [EC:6.1.1.14]	gga00970 Aminoacyl-tRNA biosynthesis	IPR002314; IPR033731; IPR009068; IPR004154; IPR000738; IPR006195;	Aminoacyl-tRNA synthetase, class II (G/ P/ S/T); Glycyl-tRNA synthetase-like core domain; S15/NS1, RNA-binding; Anticodon-binding; WHEP-TRS domain; Aminoacyl-tRNA synthetase, class II;
Q5ZHR4	150	0.747	Down	0.0108026	K	Glycyl-tRNA synthetase	GARS	1	0.000625322	95.094	FADFMVK(1)DMK	2	-0.88523	1	0.857	0.916	0.758	1.201	1.118	1.068	cytoplasm	GO:0006426 glycyl-tRNA aminoacylation; GO:0006518 peptide metabolic process; GO:0009117 nucleotide metabolic process; GO:0044699 single-organism process; GO:0009058 biosynthetic process; GO:0044237 cellular metabolic process; GO:0006796 phosphate-containing compound metabolic process; GO:0008152 metabolic process; GO:0006520 cellular amino acid metabolic process; GO:0006753 nucleoside phosphate m…	GO:0097708 intracellular vesicle; GO:0043229 intracellular organelle; GO:0042995 cell projection; GO:0044421 extracellular region part; GO:0031410 cytoplasmic vesicle; GO:0005737 cytoplasm; GO:0031982 vesicle; GO:0012505 endomembrane system; GO:0044424 intracellular part; GO:0005829 cytosol; GO:0005623 cell; GO:0005576 extracellular region; GO:0005739 mitochondrion; GO:0043231 intracellular membr…	GO:0004551 nucleotide diphosphatase activity; GO:0016876 ligase activity, forming aminoacyl-tRNA and related compounds; GO:1901265 nucleoside phosphate binding; GO:0016875 ligase activity, forming carbon-oxygen bonds; GO:0046983 protein dimerization activity; GO:0016874 ligase activity; GO:0016817 hydrolase activity, acting on acid anhydrides; GO:0005515 protein binding; GO:0016787 hydrolase acti…	K01880	GARS, glyS1; glycyl-tRNA synthetase [EC:6.1.1.14]	gga00970 Aminoacyl-tRNA biosynthesis	IPR002314; IPR033731; IPR009068; IPR004154; IPR000738; IPR006195;	Aminoacyl-tRNA synthetase, class II (G/ P/ S/T); Glycyl-tRNA synthetase-like core domain; S15/NS1, RNA-binding; Anticodon-binding; WHEP-TRS domain; Aminoacyl-tRNA synthetase, class II;
Q5ZI51	149	0.672	Down	0.0131404	K	Poly(ADP-ribose) glycohydrolase ARH3	ADPRHL2	1	8.63269e-06	112.12	AQFNGK(1)GSYGNGGAMR	2	0.85032	1	0.693	0.874	0.837	1.343	1.119	1.117	mitochondria		GO:0005759 mitochondrial matrix; GO:0043229 intracellular organelle; GO:0044429 mitochondrial part; GO:0005737 cytoplasm; GO:0044446 intracellular organelle part; GO:0044424 intracellular part; GO:0005623 cell; GO:0005739 mitochondrion; GO:0044422 organelle part; GO:0031974 membrane-enclosed lumen; GO:0043226 organelle; GO:0043231 intracellular membrane-bounded organelle; GO:0005634 nucleus; GO:0…	GO:0003824 catalytic activity; GO:0005488 binding; GO:0016798 hydrolase activity, acting on glycosyl bonds; GO:0043167 ion binding; GO:0043169 cation binding; GO:0046872 metal ion binding; GO:0004553 hydrolase activity, hydrolyzing O-glycosyl compounds; GO:0004649 poly(ADP-ribose) glycohydrolase activity; GO:0016787 hydrolase activity;	K11687	ADPRHL2; poly(ADP-ribose) glycohydrolase ARH3 [EC:3.2.1.143]
Q5ZIA5	107	0.543	Down	0.011336	K	Coatomer subunit beta	COPB1	1	0.0215645	61.233	K(1)DLQHPNEFIR	3	2.3529	1	0.692	0.858	0.604	1.543	1.302	1.12	cytoskeleton	GO:0046907 intracellular transport; GO:0006891 intra-Golgi vesicle-mediated transport; GO:0016192 vesicle-mediated transport; GO:0048193 Golgi vesicle transport; GO:0071702 organic substance transport; GO:0015031 protein transport; GO:0051641 cellular localization; GO:0051234 establishment of localization; GO:0006810 transport; GO:0045184 establishment of protein localization; GO:0070727 cellular…	GO:0016020 membrane; GO:0031090 organelle membrane; GO:0031410 cytoplasmic vesicle; GO:0098796 membrane protein complex; GO:0030137 COPI-coated vesicle; GO:0030660 Golgi-associated vesicle membrane; GO:0005737 cytoplasm; GO:0031982 vesicle; GO:0044433 cytoplasmic vesicle part; GO:0032991 macromolecular complex; GO:0044424 intracellular part; GO:0030120 vesicle coat; GO:0030663 COPI-coated vesicle…	GO:0005198 structural molecule activity; GO:0005488 binding;	K17301	COPB1, SEC26; coatomer subunit beta		IPR011710; IPR011989; IPR016024; IPR029446; IPR002553;	Coatomer beta subunit, C-terminal; Armadillo-like helical; Armadillo-type fold; Coatomer beta subunit, appendage platform domain; Clathrin/coatomer adaptor, adaptin-like, N-terminal;
Q5ZIX9	332	0.743	Down	0.04406	K	Threonine synthase like 1	THNSL1	1	0.00746823	82.645	LHGADK(1)QR	2	1.3919	1	0.867	0.738	0.928	1.252	0.974	1.182	cytoplasm	GO:0044281 small molecule metabolic process; GO:0044763 single-organism cellular process; GO:0006807 nitrogen compound metabolic process; GO:0044699 single-organism process; GO:0044238 primary metabolic process; GO:0044237 cellular metabolic process; GO:0071704 organic substance metabolic process; GO:0008152 metabolic process; GO:0006520 cellular amino acid metabolic process; GO:0044710 single-or…		GO:0097159 organic cyclic compound binding; GO:1901363 heterocyclic compound binding; GO:0005488 binding; GO:0043167 ion binding; GO:0043168 anion binding; GO:0048037 cofactor binding; GO:0030170 pyridoxal phosphate binding;				IPR001926; IPR027417; IPR029144;	Tryptophan synthase beta subunit-like PLP-dependent enzyme; P-loop containing nucleoside triphosphate hydrolase; Threonine synthase, N-terminal;
Q5ZJV5	69	0.744	Down	0.043223	K	Cytochrome c oxidase subunit 4I1	COX4I1	1	2.47754e-07	193.77	EK(1)ASWTALSVDEK	2	0.45545	2	0.86	0.903	0.779	1.35	1.039	1.028	mitochondria	GO:0009116 nucleoside metabolic process; GO:0042278 purine nucleoside metabolic process; GO:0006123 mitochondrial electron transport, cytochrome c to oxygen; GO:0009167 purine ribonucleoside monophosphate metabolic process; GO:0009117 nucleotide metabolic process; GO:0044699 single-organism process; GO:0044237 cellular metabolic process; GO:0006796 phosphate-containing compound metabolic process;…	GO:0016020 membrane; GO:0044421 extracellular region part; GO:0098800 inner mitochondrial membrane protein complex; GO:0031090 organelle membrane; GO:0098796 membrane protein complex; GO:0005737 cytoplasm; GO:0031982 vesicle; GO:0032991 macromolecular complex; GO:0031224 intrinsic component of membrane; GO:0098798 mitochondrial protein complex; GO:0044424 intracellular part; GO:0044455 mitochondr…	GO:0015075 ion transmembrane transporter activity; GO:0022892 substrate-specific transporter activity; GO:0015077 monovalent inorganic cation transmembrane transporter activity; GO:0016676 oxidoreductase activity, acting on a heme group of donors, oxygen as acceptor; GO:0016675 oxidoreductase activity, acting on a heme group of donors; GO:0015078 hydrogen ion transmembrane transporter activity; G…	K02263	COX4; cytochrome c oxidase subunit 4	gga00190 Oxidative phosphorylation; gga01100 Metabolic pathways; gga04260 Cardiac muscle contraction
Q5ZJV5	62	0.75	Down	0.033861	K	Cytochrome c oxidase subunit 4I1	COX4I1	1	0.000428828	138.99	ELSAQQK(1)ALK(1)EK	3	0.85892	3	0.821	0.955	0.78	1.291	1.046	1.069	mitochondria	GO:0009116 nucleoside metabolic process; GO:0042278 purine nucleoside metabolic process; GO:0006123 mitochondrial electron transport, cytochrome c to oxygen; GO:0009167 purine ribonucleoside monophosphate metabolic process; GO:0009117 nucleotide metabolic process; GO:0044699 single-organism process; GO:0044237 cellular metabolic process; GO:0006796 phosphate-containing compound metabolic process;…	GO:0016020 membrane; GO:0044421 extracellular region part; GO:0098800 inner mitochondrial membrane protein complex; GO:0031090 organelle membrane; GO:0098796 membrane protein complex; GO:0005737 cytoplasm; GO:0031982 vesicle; GO:0032991 macromolecular complex; GO:0031224 intrinsic component of membrane; GO:0098798 mitochondrial protein complex; GO:0044424 intracellular part; GO:0044455 mitochondr…	GO:0015075 ion transmembrane transporter activity; GO:0022892 substrate-specific transporter activity; GO:0015077 monovalent inorganic cation transmembrane transporter activity; GO:0016676 oxidoreductase activity, acting on a heme group of donors, oxygen as acceptor; GO:0016675 oxidoreductase activity, acting on a heme group of donors; GO:0015078 hydrogen ion transmembrane transporter activity; G…	K02263	COX4; cytochrome c oxidase subunit 4	gga00190 Oxidative phosphorylation; gga01100 Metabolic pathways; gga04260 Cardiac muscle contraction
Q5ZJV5	65	0.606	Down	0.039103	K	Cytochrome c oxidase subunit 4I1	COX4I1	1	0.00626776	66.004	ELSAQQK(1)ALK(1)EK	3	0.85892	1	0.688	0.832	0.725	1.613	0.987	1.103	mitochondria	GO:0009116 nucleoside metabolic process; GO:0042278 purine nucleoside metabolic process; GO:0006123 mitochondrial electron transport, cytochrome c to oxygen; GO:0009167 purine ribonucleoside monophosphate metabolic process; GO:0009117 nucleotide metabolic process; GO:0044699 single-organism process; GO:0044237 cellular metabolic process; GO:0006796 phosphate-containing compound metabolic process;…	GO:0016020 membrane; GO:0044421 extracellular region part; GO:0098800 inner mitochondrial membrane protein complex; GO:0031090 organelle membrane; GO:0098796 membrane protein complex; GO:0005737 cytoplasm; GO:0031982 vesicle; GO:0032991 macromolecular complex; GO:0031224 intrinsic component of membrane; GO:0098798 mitochondrial protein complex; GO:0044424 intracellular part; GO:0044455 mitochondr…	GO:0015075 ion transmembrane transporter activity; GO:0022892 substrate-specific transporter activity; GO:0015077 monovalent inorganic cation transmembrane transporter activity; GO:0016676 oxidoreductase activity, acting on a heme group of donors, oxygen as acceptor; GO:0016675 oxidoreductase activity, acting on a heme group of donors; GO:0015078 hydrogen ion transmembrane transporter activity; G…	K02263	COX4; cytochrome c oxidase subunit 4	gga00190 Oxidative phosphorylation; gga01100 Metabolic pathways; gga04260 Cardiac muscle contraction
Q5ZKA2	760	0.695	Down	0.00161877	K	"Isoleucine--tRNA ligase, mitochondrial"	IARS2	1	0.000383878	173.06	VTEAYK(1)EYDYSK	2	0.074037	2	0.807	0.827	0.787	1.264	1.138	1.083	mitochondria	GO:0065008 regulation of biological quality; GO:0006518 peptide metabolic process; GO:0010608 posttranscriptional regulation of gene expression; GO:0044699 single-organism process; GO:0009058 biosynthetic process; GO:0006428 isoleucyl-tRNA aminoacylation; GO:0044237 cellular metabolic process; GO:0008152 metabolic process; GO:0006520 cellular amino acid metabolic process; GO:0006418 tRNA aminoacy…	GO:0005759 mitochondrial matrix; GO:0043229 intracellular organelle; GO:0044429 mitochondrial part; GO:0005737 cytoplasm; GO:0044446 intracellular organelle part; GO:0044424 intracellular part; GO:0005623 cell; GO:0005739 mitochondrion; GO:0044422 organelle part; GO:0031974 membrane-enclosed lumen; GO:0043226 organelle; GO:0043231 intracellular membrane-bounded organelle; GO:0070013 intracellular…	GO:0016876 ligase activity, forming aminoacyl-tRNA and related compounds; GO:0052689 carboxylic ester hydrolase activity; GO:1901265 nucleoside phosphate binding; GO:0016875 ligase activity, forming carbon-oxygen bonds; GO:0016874 ligase activity; GO:0016787 hydrolase activity; GO:0097159 organic cyclic compound binding; GO:1901363 heterocyclic compound binding; GO:0000049 tRNA binding; GO:000382…	K01870	IARS, ileS; isoleucyl-tRNA synthetase [EC:6.1.1.5]	gga00970 Aminoacyl-tRNA biosynthesis	IPR014729; IPR033708; IPR013155; IPR009008; IPR002300; IPR009080;	Rossmann-like alpha/beta/alpha sandwich fold; Isoleucyl tRNA synthetase type 1, anticodon-binding domain; Methionyl/Valyl/Leucyl/Isoleucyl-tRNA synthetase, anticodon-binding; Valyl/Leucyl/Isoleucyl-tRNA synthetase, editing domain; Aminoacyl-tRNA synthetase, class Ia; Aminoacyl-tRNA synthetase, class Ia, anticodon-binding;
Q5ZKA2	482	0.675	Down	4.8773e-06	K	"Isoleucine--tRNA ligase, mitochondrial"	IARS2	1	0.00425082	88.596	ATAQEALK(1)K	3	0.30759	2	0.789	0.802	0.787	1.187	1.192	1.145	mitochondria	GO:0065008 regulation of biological quality; GO:0006518 peptide metabolic process; GO:0010608 posttranscriptional regulation of gene expression; GO:0044699 single-organism process; GO:0009058 biosynthetic process; GO:0006428 isoleucyl-tRNA aminoacylation; GO:0044237 cellular metabolic process; GO:0008152 metabolic process; GO:0006520 cellular amino acid metabolic process; GO:0006418 tRNA aminoacy…	GO:0005759 mitochondrial matrix; GO:0043229 intracellular organelle; GO:0044429 mitochondrial part; GO:0005737 cytoplasm; GO:0044446 intracellular organelle part; GO:0044424 intracellular part; GO:0005623 cell; GO:0005739 mitochondrion; GO:0044422 organelle part; GO:0031974 membrane-enclosed lumen; GO:0043226 organelle; GO:0043231 intracellular membrane-bounded organelle; GO:0070013 intracellular…	GO:0016876 ligase activity, forming aminoacyl-tRNA and related compounds; GO:0052689 carboxylic ester hydrolase activity; GO:1901265 nucleoside phosphate binding; GO:0016875 ligase activity, forming carbon-oxygen bonds; GO:0016874 ligase activity; GO:0016787 hydrolase activity; GO:0097159 organic cyclic compound binding; GO:1901363 heterocyclic compound binding; GO:0000049 tRNA binding; GO:000382…	K01870	IARS, ileS; isoleucyl-tRNA synthetase [EC:6.1.1.5]	gga00970 Aminoacyl-tRNA biosynthesis	IPR014729; IPR033708; IPR013155; IPR009008; IPR002300; IPR009080;	Rossmann-like alpha/beta/alpha sandwich fold; Isoleucyl tRNA synthetase type 1, anticodon-binding domain; Methionyl/Valyl/Leucyl/Isoleucyl-tRNA synthetase, anticodon-binding; Valyl/Leucyl/Isoleucyl-tRNA synthetase, editing domain; Aminoacyl-tRNA synthetase, class Ia; Aminoacyl-tRNA synthetase, class Ia, anticodon-binding;
Q5ZKA2	766	0.687	Down	0.03012	K	"Isoleucine--tRNA ligase, mitochondrial"	IARS2	1	0.000767638	117.52	EYDYSK(1)VVR	3	-0.61365	3	0.739	0.851	0.813	1.404	1.102	0.991	mitochondria	GO:0065008 regulation of biological quality; GO:0006518 peptide metabolic process; GO:0010608 posttranscriptional regulation of gene expression; GO:0044699 single-organism process; GO:0009058 biosynthetic process; GO:0006428 isoleucyl-tRNA aminoacylation; GO:0044237 cellular metabolic process; GO:0008152 metabolic process; GO:0006520 cellular amino acid metabolic process; GO:0006418 tRNA aminoacy…	GO:0005759 mitochondrial matrix; GO:0043229 intracellular organelle; GO:0044429 mitochondrial part; GO:0005737 cytoplasm; GO:0044446 intracellular organelle part; GO:0044424 intracellular part; GO:0005623 cell; GO:0005739 mitochondrion; GO:0044422 organelle part; GO:0031974 membrane-enclosed lumen; GO:0043226 organelle; GO:0043231 intracellular membrane-bounded organelle; GO:0070013 intracellular…	GO:0016876 ligase activity, forming aminoacyl-tRNA and related compounds; GO:0052689 carboxylic ester hydrolase activity; GO:1901265 nucleoside phosphate binding; GO:0016875 ligase activity, forming carbon-oxygen bonds; GO:0016874 ligase activity; GO:0016787 hydrolase activity; GO:0097159 organic cyclic compound binding; GO:1901363 heterocyclic compound binding; GO:0000049 tRNA binding; GO:000382…	K01870	IARS, ileS; isoleucyl-tRNA synthetase [EC:6.1.1.5]	gga00970 Aminoacyl-tRNA biosynthesis	IPR014729; IPR033708; IPR013155; IPR009008; IPR002300; IPR009080;	Rossmann-like alpha/beta/alpha sandwich fold; Isoleucyl tRNA synthetase type 1, anticodon-binding domain; Methionyl/Valyl/Leucyl/Isoleucyl-tRNA synthetase, anticodon-binding; Valyl/Leucyl/Isoleucyl-tRNA synthetase, editing domain; Aminoacyl-tRNA synthetase, class Ia; Aminoacyl-tRNA synthetase, class Ia, anticodon-binding;
Q5ZKA2	214	0.762	Down	0.0195025	K	"Isoleucine--tRNA ligase, mitochondrial"	IARS2	1	0.0023815	98.044	VFHK(1)MYDK	2	-0.035086	7	0.85	0.859	0.856	1.203	1.106	1.056	mitochondria	GO:0065008 regulation of biological quality; GO:0006518 peptide metabolic process; GO:0010608 posttranscriptional regulation of gene expression; GO:0044699 single-organism process; GO:0009058 biosynthetic process; GO:0006428 isoleucyl-tRNA aminoacylation; GO:0044237 cellular metabolic process; GO:0008152 metabolic process; GO:0006520 cellular amino acid metabolic process; GO:0006418 tRNA aminoacy…	GO:0005759 mitochondrial matrix; GO:0043229 intracellular organelle; GO:0044429 mitochondrial part; GO:0005737 cytoplasm; GO:0044446 intracellular organelle part; GO:0044424 intracellular part; GO:0005623 cell; GO:0005739 mitochondrion; GO:0044422 organelle part; GO:0031974 membrane-enclosed lumen; GO:0043226 organelle; GO:0043231 intracellular membrane-bounded organelle; GO:0070013 intracellular…	GO:0016876 ligase activity, forming aminoacyl-tRNA and related compounds; GO:0052689 carboxylic ester hydrolase activity; GO:1901265 nucleoside phosphate binding; GO:0016875 ligase activity, forming carbon-oxygen bonds; GO:0016874 ligase activity; GO:0016787 hydrolase activity; GO:0097159 organic cyclic compound binding; GO:1901363 heterocyclic compound binding; GO:0000049 tRNA binding; GO:000382…	K01870	IARS, ileS; isoleucyl-tRNA synthetase [EC:6.1.1.5]	gga00970 Aminoacyl-tRNA biosynthesis	IPR014729; IPR033708; IPR013155; IPR009008; IPR002300; IPR009080;	Rossmann-like alpha/beta/alpha sandwich fold; Isoleucyl tRNA synthetase type 1, anticodon-binding domain; Methionyl/Valyl/Leucyl/Isoleucyl-tRNA synthetase, anticodon-binding; Valyl/Leucyl/Isoleucyl-tRNA synthetase, editing domain; Aminoacyl-tRNA synthetase, class Ia; Aminoacyl-tRNA synthetase, class Ia, anticodon-binding;
Q5ZKA2	634	0.74	Down	0.0104408	K	"Isoleucine--tRNA ligase, mitochondrial"	IARS2	1	2.08268e-05	118.31	APYK(1)TLVVHGFTLGEK	3	0.92625	1	0.825	0.869	0.825	1.234	1.168	1	mitochondria	GO:0065008 regulation of biological quality; GO:0006518 peptide metabolic process; GO:0010608 posttranscriptional regulation of gene expression; GO:0044699 single-organism process; GO:0009058 biosynthetic process; GO:0006428 isoleucyl-tRNA aminoacylation; GO:0044237 cellular metabolic process; GO:0008152 metabolic process; GO:0006520 cellular amino acid metabolic process; GO:0006418 tRNA aminoacy…	GO:0005759 mitochondrial matrix; GO:0043229 intracellular organelle; GO:0044429 mitochondrial part; GO:0005737 cytoplasm; GO:0044446 intracellular organelle part; GO:0044424 intracellular part; GO:0005623 cell; GO:0005739 mitochondrion; GO:0044422 organelle part; GO:0031974 membrane-enclosed lumen; GO:0043226 organelle; GO:0043231 intracellular membrane-bounded organelle; GO:0070013 intracellular…	GO:0016876 ligase activity, forming aminoacyl-tRNA and related compounds; GO:0052689 carboxylic ester hydrolase activity; GO:1901265 nucleoside phosphate binding; GO:0016875 ligase activity, forming carbon-oxygen bonds; GO:0016874 ligase activity; GO:0016787 hydrolase activity; GO:0097159 organic cyclic compound binding; GO:1901363 heterocyclic compound binding; GO:0000049 tRNA binding; GO:000382…	K01870	IARS, ileS; isoleucyl-tRNA synthetase [EC:6.1.1.5]	gga00970 Aminoacyl-tRNA biosynthesis	IPR014729; IPR033708; IPR013155; IPR009008; IPR002300; IPR009080;	Rossmann-like alpha/beta/alpha sandwich fold; Isoleucyl tRNA synthetase type 1, anticodon-binding domain; Methionyl/Valyl/Leucyl/Isoleucyl-tRNA synthetase, anticodon-binding; Valyl/Leucyl/Isoleucyl-tRNA synthetase, editing domain; Aminoacyl-tRNA synthetase, class Ia; Aminoacyl-tRNA synthetase, class Ia, anticodon-binding;
Q5ZKQ2	25	0.588	Down	0.036035	K	Quinoid dihydropteridine reductase	QDPR	1	4.6804e-05	103.76	GALGSQCVQYFK(1)SR	3	0.043442	1	0.74	0.719	0.714	1.397	1.001	1.299	mitochondria	GO:0044699 single-organism process; GO:0008152 metabolic process; GO:0055114 oxidation-reduction process; GO:0044710 single-organism metabolic process;	GO:0043229 intracellular organelle; GO:0044421 extracellular region part; GO:0005737 cytoplasm; GO:0031982 vesicle; GO:0044424 intracellular part; GO:0005623 cell; GO:0005576 extracellular region; GO:0005739 mitochondrion; GO:0043226 organelle; GO:0070062 extracellular exosome; GO:0043231 intracellular membrane-bounded organelle; GO:0005622 intracellular; GO:0044464 cell part; GO:1903561 extracel…	GO:0003824 catalytic activity; GO:0016491 oxidoreductase activity;	K00357	QDPR; dihydropteridine reductase [EC:1.5.1.34]	gga00790 Folate biosynthesis; gga01100 Metabolic pathways	IPR016040;	NAD(P)-binding domain;
Q5ZM32	276	0.637	Down	0.00147875	K	Dihydrolipoyl dehydrogenase	DLD	1	4.72491e-13	161.21	LNTK(1)VTGATK	3	-0.10151	17	0.754	0.778	0.769	1.344	1.124	1.144	mitochondria	GO:0050794 regulation of cellular process; GO:0042592 homeostatic process; GO:0065008 regulation of biological quality; GO:0008152 metabolic process; GO:0050789 regulation of biological process; GO:0055114 oxidation-reduction process; GO:0044710 single-organism metabolic process; GO:0045454 cell redox homeostasis; GO:0044763 single-organism cellular process; GO:0019725 cellular homeostasis; GO:00…	GO:0043226 organelle; GO:0043231 intracellular membrane-bounded organelle; GO:0043229 intracellular organelle; GO:0044464 cell part; GO:0005622 intracellular; GO:0005737 cytoplasm; GO:0044424 intracellular part; GO:0043227 membrane-bounded organelle; GO:0005623 cell; GO:0005739 mitochondrion; GO:0044444 cytoplasmic part;	GO:0004148 dihydrolipoyl dehydrogenase activity; GO:0016651 oxidoreductase activity, acting on NAD(P)H; GO:1901265 nucleoside phosphate binding; GO:0050660 flavin adenine dinucleotide binding; GO:0043167 ion binding; GO:0000166 nucleotide binding; GO:0048037 cofactor binding; GO:0016668 oxidoreductase activity, acting on a sulfur group of donors, NAD(P) as acceptor; GO:0016491 oxidoreductase acti…	K00382	DLD, lpd, pdhD; dihydrolipoamide dehydrogenase [EC:1.8.1.4]	gga00010 Glycolysis / Gluconeogenesis; gga00020 Citrate cycle (TCA cycle); gga00260 Glycine, serine and threonine metabolism; gga00280 Valine, leucine and isoleucine degradation; gga00620 Pyruvate metabolism; gga00630 Glyoxylate and dicarboxylate metabolism; gga00640 Propanoate metabolism; gga01100 Metabolic pathways; gga01200 Carbon metabolism	IPR016156; IPR004099; IPR023753;	FAD/NAD-linked reductase, dimerisation domain; Pyridine nucleotide-disulphide oxidoreductase, dimerisation domain; FAD/NAD(P)-binding domain;
Q5ZM32	142	0.763	Down	0.0161396	K	Dihydrolipoyl dehydrogenase	DLD	1	1.60651e-05	138.89	ALTGGIAHLFK(1)QNK	4	-0.34306	4	0.826	0.96	0.79	1.192	1.058	1.127	mitochondria	GO:0050794 regulation of cellular process; GO:0042592 homeostatic process; GO:0065008 regulation of biological quality; GO:0008152 metabolic process; GO:0050789 regulation of biological process; GO:0055114 oxidation-reduction process; GO:0044710 single-organism metabolic process; GO:0045454 cell redox homeostasis; GO:0044763 single-organism cellular process; GO:0019725 cellular homeostasis; GO:00…	GO:0043226 organelle; GO:0043231 intracellular membrane-bounded organelle; GO:0043229 intracellular organelle; GO:0044464 cell part; GO:0005622 intracellular; GO:0005737 cytoplasm; GO:0044424 intracellular part; GO:0043227 membrane-bounded organelle; GO:0005623 cell; GO:0005739 mitochondrion; GO:0044444 cytoplasmic part;	GO:0004148 dihydrolipoyl dehydrogenase activity; GO:0016651 oxidoreductase activity, acting on NAD(P)H; GO:1901265 nucleoside phosphate binding; GO:0050660 flavin adenine dinucleotide binding; GO:0043167 ion binding; GO:0000166 nucleotide binding; GO:0048037 cofactor binding; GO:0016668 oxidoreductase activity, acting on a sulfur group of donors, NAD(P) as acceptor; GO:0016491 oxidoreductase acti…	K00382	DLD, lpd, pdhD; dihydrolipoamide dehydrogenase [EC:1.8.1.4]	gga00010 Glycolysis / Gluconeogenesis; gga00020 Citrate cycle (TCA cycle); gga00260 Glycine, serine and threonine metabolism; gga00280 Valine, leucine and isoleucine degradation; gga00620 Pyruvate metabolism; gga00630 Glyoxylate and dicarboxylate metabolism; gga00640 Propanoate metabolism; gga01100 Metabolic pathways; gga01200 Carbon metabolism	IPR016156; IPR004099; IPR023753;	FAD/NAD-linked reductase, dimerisation domain; Pyridine nucleotide-disulphide oxidoreductase, dimerisation domain; FAD/NAD(P)-binding domain;
Q5ZM32	165	0.54	Down	0.0035763	K	Dihydrolipoyl dehydrogenase	DLD	1	2.40002e-15	160.57	ITGK(1)NQVTATK(1)DDGSTQVINTK	3	-0.35566	1	0.628	0.694	0.739	1.502	1.174	1.14	mitochondria	GO:0050794 regulation of cellular process; GO:0042592 homeostatic process; GO:0065008 regulation of biological quality; GO:0008152 metabolic process; GO:0050789 regulation of biological process; GO:0055114 oxidation-reduction process; GO:0044710 single-organism metabolic process; GO:0045454 cell redox homeostasis; GO:0044763 single-organism cellular process; GO:0019725 cellular homeostasis; GO:00…	GO:0043226 organelle; GO:0043231 intracellular membrane-bounded organelle; GO:0043229 intracellular organelle; GO:0044464 cell part; GO:0005622 intracellular; GO:0005737 cytoplasm; GO:0044424 intracellular part; GO:0043227 membrane-bounded organelle; GO:0005623 cell; GO:0005739 mitochondrion; GO:0044444 cytoplasmic part;	GO:0004148 dihydrolipoyl dehydrogenase activity; GO:0016651 oxidoreductase activity, acting on NAD(P)H; GO:1901265 nucleoside phosphate binding; GO:0050660 flavin adenine dinucleotide binding; GO:0043167 ion binding; GO:0000166 nucleotide binding; GO:0048037 cofactor binding; GO:0016668 oxidoreductase activity, acting on a sulfur group of donors, NAD(P) as acceptor; GO:0016491 oxidoreductase acti…	K00382	DLD, lpd, pdhD; dihydrolipoamide dehydrogenase [EC:1.8.1.4]	gga00010 Glycolysis / Gluconeogenesis; gga00020 Citrate cycle (TCA cycle); gga00260 Glycine, serine and threonine metabolism; gga00280 Valine, leucine and isoleucine degradation; gga00620 Pyruvate metabolism; gga00630 Glyoxylate and dicarboxylate metabolism; gga00640 Propanoate metabolism; gga01100 Metabolic pathways; gga01200 Carbon metabolism	IPR016156; IPR004099; IPR023753;	FAD/NAD-linked reductase, dimerisation domain; Pyridine nucleotide-disulphide oxidoreductase, dimerisation domain; FAD/NAD(P)-binding domain;
Q5ZM32	282	0.768	Down	0.0077158	K	Dihydrolipoyl dehydrogenase	DLD	0.910992	4.72491e-13	98.882	LNTK(1)VTGATK(0.911)K(0.089)PDGK	3	-1.6513	4	0.946	0.809	0.83	1.174	1.087	1.107	mitochondria	GO:0050794 regulation of cellular process; GO:0042592 homeostatic process; GO:0065008 regulation of biological quality; GO:0008152 metabolic process; GO:0050789 regulation of biological process; GO:0055114 oxidation-reduction process; GO:0044710 single-organism metabolic process; GO:0045454 cell redox homeostasis; GO:0044763 single-organism cellular process; GO:0019725 cellular homeostasis; GO:00…	GO:0043226 organelle; GO:0043231 intracellular membrane-bounded organelle; GO:0043229 intracellular organelle; GO:0044464 cell part; GO:0005622 intracellular; GO:0005737 cytoplasm; GO:0044424 intracellular part; GO:0043227 membrane-bounded organelle; GO:0005623 cell; GO:0005739 mitochondrion; GO:0044444 cytoplasmic part;	GO:0004148 dihydrolipoyl dehydrogenase activity; GO:0016651 oxidoreductase activity, acting on NAD(P)H; GO:1901265 nucleoside phosphate binding; GO:0050660 flavin adenine dinucleotide binding; GO:0043167 ion binding; GO:0000166 nucleotide binding; GO:0048037 cofactor binding; GO:0016668 oxidoreductase activity, acting on a sulfur group of donors, NAD(P) as acceptor; GO:0016491 oxidoreductase acti…	K00382	DLD, lpd, pdhD; dihydrolipoamide dehydrogenase [EC:1.8.1.4]	gga00010 Glycolysis / Gluconeogenesis; gga00020 Citrate cycle (TCA cycle); gga00260 Glycine, serine and threonine metabolism; gga00280 Valine, leucine and isoleucine degradation; gga00620 Pyruvate metabolism; gga00630 Glyoxylate and dicarboxylate metabolism; gga00640 Propanoate metabolism; gga01100 Metabolic pathways; gga01200 Carbon metabolism	IPR016156; IPR004099; IPR023753;	FAD/NAD-linked reductase, dimerisation domain; Pyridine nucleotide-disulphide oxidoreductase, dimerisation domain; FAD/NAD(P)-binding domain;
[truncated: 12 more rows]

## Sheet: s_downvsp_down
Protein accession	Position	s_down/p_down Ratio	Regulated Type	s_down/p_down P value	Amino acid	Protein description	Gene name	Localization probability	PEP	Score	Modified sequence	Charge	Mass error [ppm]	MS/MS Count	L30w1	L30w2	L30w3	L20w1	L20w2	L20w3	Subcellular localization	Biological Process	Cellular Component	Molecular Function	KEGG KO No.	KEGG Gene	KEGG pathway	IPR ID	Domain description
[truncated: 19 more rows]

## Sheet: s_notvsp_up
Protein accession	Position	s_not/p_up Ratio	Regulated Type	s_not/p_up P value	Amino acid	Protein description	Gene name	Localization probability	PEP	Score	Modified sequence	Charge	Mass error [ppm]	MS/MS Count	L30w1	L30w2	L30w3	L20w1	L20w2	L20w3	Subcellular localization	Biological Process	Cellular Component	Molecular Function	KEGG KO No.	KEGG Gene	KEGG pathway	IPR ID	Domain description
[truncated: 203 more rows]

[truncated: 2 more sheets: s_notvsp_not, s_notvsp_down]
